# Supplementary material for: A consensus map of rapeseed (Brassica napus L.) based on diversity array technology markers: applications in genetic dissection of qualitative and quantitative traits
Source: BMC Genomics. 2013 Apr 23;14:277. doi: 10.1186/1471-2164-14-277 (PMC3641989; doi:10.1186/1471-2164-14-277)
Supplement: Additional file 1 — Molecular markers and their map positions on the genetic linkage map of the doubled haploid populations and consensus map. [file 1471-2164-14-277-S1.xls]

## Sheet: Marker order
Additional file 1g: Marker order of different linkage maps used for calculation of rank correlation. Initially sub-linkage groups (when present) were aligned with the seed map of TN population in order to determine their orientation along linkage groups (A1 to A10 and C1 to C9) and then the marker orders were determined. Missing linkage groups could not be constructed due to monomorphism of marke…
Chromosome	DH populations
A1	AT		BS		LM		MW		SAS		TN
	Locus	Distance (cM)	Locus	Distance (cM)	Locus	Distance (cM)	Locus	Distance (cM)	Locus	Distance (cM)	Locus	Distance (cM)
	XbrPb-663244	0	Xssrna15	0	XsN11641	0	XbrPb-663220	0	XbrPb-840382	0	Xhr-cl-265	0
	XbrPb-662007	6.55738	XbrPb-659711	8.20895	XbrPb-659711	2.5	XbrPb-658050	3	XbrPb-663220	14.0244	Xcb10081	4.811
	XbrPb-808818	13.009	Xcb10097	17.9105	XsN0248I	3.7	XbrPb-671207	17	XbrPb-663258	39.0244	Xniab113	6.357
	XbrPb-670408	20.4717	XbrPb-663220	21.6418	XsN11707	9.4	XbrPb-657742	22	XbrPb-808614	52.8609	Xsn11641	7.199
	XbrPb-658209	21.8801	Xssrbr13	28.3582	XOl10-D03a	29.5	XbrPb-660511	39	XbrPb-662948	54.636	Xigf3222b	7.83
	XbrPb-659195	21.8801	XbrPb-839756	40.2985	XRa2-G09	36.3	XbrPb-808614	42	XbrPb-661347	61.0688	Xhbr003	8.92
	XbrPb-661568	21.8801	XbrPb-808330	47.7612	XbrPb-660511	58.1	XbrPb-658070	44	XbrPb-658499	62.3188	Xniab097	12.821
	XbrPb-838958	21.8801	XbrPb-657742	55.2239	XsR1464	58.9	XbrPb-657957	44	XbrPb-659195	66.8059	Xbrms-098	14.931
	XbrPb-661581	21.8801	XbrPb-671207	55.2239	XbrPb-662948	58.9	XbrPb-661347	52	XbrPb-660344	66.8059	XbrPb-659711	16.776
	XbrPb-661347	24.697	XbrPb-657718	56.7164	XbrPb-660893	67.3	XbrPb-670408	62	XbrPb-838958	66.8059	Xpw157	18.013
	XbrPb-657957	30.4113	XbrPb-671008	56.7164	XbrPb-661581	80.2	XbrPb-661581	62	XbrPb-658760	70.4869	Xpw248	19.405
	XbrPb-808614	30.4113	XbrPb-808614	75.3731	XbrPb-659237	80.2	XbrPb-659237	62	XbrPb-659034	70.4869	Xcnu142	20.564
	XbrPb-658070	30.4113	XbrPb-657957	76.8657	XbrPb-658209	80.2	XbrPb-658209	62	XbrPb-661055	70.4869	XbrPb-657648	23.47
			XbrPb-658070	76.8657	XbrPb-661568	89.7	XbrPb-657779	65	XbrPb-659171	78.225	XbrPb-658172	23.488
			XbrPb-658209	91.0448	XRa2-E04	89.7	XbrPb-838958	68	XbrPb-661010	78.225	Xcb10097	26.045
			XbrPb-659237	91.0448	XbrPb-658104	89.7	XbrPb-659195	68	XbrPb-663286	78.225	Xcnu139	26.687
			XbrPb-661581	91.0448	XbrPb-661055	94.5	XbrPb-662499	78	XbrPb-670361	78.225	XbrPb-809947	27.615
			XbrPb-658104	93.2836	XsR12206	98.5	XbrPb-662342	78	XbrPb-660357	82.1724	XbrPb-663220	29.334
			XbrPb-670408	94.7761	XbrPb-838487	138.6	XbrPb-670963	97	XbrPb-839626	85.347	Xniab096	31.742
			Xbbrms024	108.209	XbrPb-670633	142.9	XbrPb-661548	97	XbrPb-662737	87.5209	Xhbr006	34.524
					XbrPb-842221	142.9	XbrPb-658523	97	XbrPb-669998	90.2236	Xhbr018	36.213
					XbrPb-842239	142.9	XbrPb-808108	100	XbrPb-840554	93.4494	Xpw145	37.415
					XbrPb-659231	144.6			XbrPb-839516	106.177	Xjicb0455	37.808
					XsN3734a	149.4			XbrPb-841624	109.341	XbrPb-839756	41.967
									XbrPb-670633	110.675	Xra2g09	46.244
									XbrPb-659231	111.982	XbrPb-808330	47.605
									XbrPb-842239	128.232	Xjicb1214	48.855
									XbrPb-839883	129.459	Xigf0191b	50.962
									XbrPb-842221	129.459	Xjicb0009	53.796
											Xcnu235	56.482
											Xjicb0619	57.094
											Xigf9014b	57.674
											Xigf9014a	58.159
											Xol12f11	58.361
											Xigf0557c	59.561
											Xbn35d	59.98
											Xbras084	60.823
											Xbras078	60.971
											Xbrms-245	62.664
											Xcnu132	63.524
											Xra2e04	63.806
											Xsa63	64.42
											Xbrms-287	64.782
											Xhbr011	65.698
											Xhr-c004-a1	66.669
											XbrPb-659195	67.226
											XbrPb-838958	67.288
											XbrPb-670408	67.722
											XbrPb-658104	68.224
											Xh121n24-2	69.856
											XbrPb-663286	73.788
											XbrPb-661010	73.834
											XbrPb-670361	73.887
											XbrPb-839763	87.924
A2	XbrPb-659016	0	XbrPb-671344	0	XbrPb-660656	0	XbrPb-660919	0	Missing	Missing	Xhbr024	0
	XbrPb-657868	0	Xbrms026-A2/A6	2.98507	XbrPb-660875	0	XbrPb-660888	13			Xhbr028	5.659
	XbrPb-659053	0	Xna23b-A2/A6	12.0274	XbrPb-839858	16.5	XbrPb-663597	21			Xbac-49	7.448
	XbrPb-661407	0	Xol10c10-A2/C2	20.8955	XbrPb-663597	16.5	XbrPb-662889	24			Xbac-48	7.919
	XbrPb-662239	0			XbrPb-838519	18.9	XbrPb-838519	24			XbrPb-658589	8.516
	XbrPb-670834	4.4			XbrPb-662889	18.9	XbrPb-841132	39			XbrPb-670904	11.11
	XbrPb-809263	7.9			XbrPb-660803	27.4	XbrPb-670908	47			XbrPb-840784	11.399
	XbrPb-839048	9.7			XbrPb-663101	55.2	XbrPb-661681	58			XbrPb-842220	11.457
	XbrPb-657639	19.7			XbrPb-839164	57.8	XbrPb-660180	68			XbrPb-808338	11.954
	XbrPb-840401	21.2152			XbrPb-809917	57.8	XbrPb-662275	81			XbrPb-671322	12.708
	XbrPb-657949	21.2152			XbrPb-661304	60	XbrPb-838772	87			XbrPb-840731	12.845
	XbrPb-660196	21.2152			XbrPb-660770	61.1					XbrPb-840545	15.205
	XbrPb-808759	21.2152			XsN3761	61.9					Xsn3761a	15.847
	XbrPb-809267	21.2152			XbrPb-660919	61.9					Xsr6293a	16.424
	XbrPb-659476	28.5681			XbrPb-841359	62.7					Xpw252	18.062
					XbrPb-669906	62.7					Xpw144	18.833
					XbrPb-841129	62.7					XbrPb-661469	20.869
					XbrPb-839730	62.7					XbrPb-658386	23.061
					XbrPb-841752	62.7					XbrPb-662312	24.948
					XbrPb-660330	68.1					XbrPb-670471	24.952
					XAt5g13190	68.9					XbrPb-659016	24.955
					XbrPb-660180	69.7					XbrPb-659053	24.959
					XbrPb-662275	70.5					XbrPb-657614	28.625
					XbrPb-660779	70.5					XbrPb-657847	29.575
					XbrPb-661051	70.5					XbrPb-660007	29.805
					XbrPb-838772	70.5					XbrPb-808526	30.121
					XsR12095	71.7					XbrPb-658213	30.229
											XbrPb-661689	30.23
											XbrPb-839167	30.232
											XbrPb-658011	30.244
											XbrPb-658552	30.268
											XbrPb-662121	30.28
											XPx154	31.961
											XPx155	32.149
											XbrPb-657785	32.629
											XbrPb-658413	32.779
											XbrPb-658122	32.92
											XbrPb-840563	32.939
											Xbrms-332	37.382
											Xh129I15-4-2	38.569
											Xzaas113	41.018
											Xhbr027	53.348
											Xol13e08	56.398
											Xcb10416	58.461
											Xigf5222g	63.565
											Xigf5224g	64.119
											XbrPb-661681	65.79
											Xbrms-026	67.362
											XbrPb-657949	73.962
											XbrPb-660196	73.974
											XbrPb-840401	74.002
											XbrPb-808759	74.009
											XbrPb-809267	74.024
											Xol10f04	78.804
											Xbrms-228	80.212
											XbrPb-660108	82.73
											XbrPb-658860	84.164
											Xcb10355	90.467
	XbrPb-658157	0	Xbrms269a-A3/C3	0	XsS2368	0	XbrPb-670404	0	XbrPb-809152	0	Xniab115	0
A3	XbrPb-660869	0	XbrPb-659852	12.6866	XbrPb-670404	4.8	XbrPb-658947	2	XbrPb-658157	6.80272	Xniab116	3.733
	XbrPb-661767	18.5714	XbrPb-658784	23.1343	XbrPb-659852	12.3	XbrPb-662944	11	XbrPb-660869	6.80272	Xb080h21-1	5.869
	XbrPb-808545	18.5714	Xna10g10b-A3/C3	35.8209	XbrPb-658433	14	XbrPb-659037	13	XbrPb-661972	11.1777	Xh013I08-3	9.32
	XbrPb-659037	18.5714	XbrPb-662113	52.2388	XsN11730	20.5	XbrPb-658285	15	XbrPb-660648	13.1132	Xb008I08-4	10.48
	XbrPb-658285	18.5714	XbrPb-658934	62.2388	XRa2-E11	22.9	XbrPb-661767	21	XbrPb-659233	14.3554	Xniab102	11.655
	XbrPb-658945	18.5714	XbrPb-840894	66.7164	XbrPb-658100	34.8	XbrPb-658945	29	XbrPb-809756	19.8349	Xigf5154c	12.402
	XbrPb-662944	18.5714	Xbrms043	68.9552	XbrPb-840813	38.2	XbrPb-671217	39	XbrPb-661557	27.9982	Xh003m07-4	14.824
	XbrPb-839781	25.7143	XbrPb-658241	74.1791	XbrPb-838688	39	XbrPb-662443	40	XbrPb-657679	38.9073	Xh048m02-5	25.241
	XbrPb-840137	38.7578	XbrPb-662827	74.1791	XNa12-E02	40.7	XbrPb-663683	49	XbrPb-659852	43.1497	Xb054n05-2	26.268
	XbrPb-663121	47.3292	XbrPb-663121	74.1791	XbrPb-670327	43.1	XbrPb-839525	72	XbrPb-658433	48.4751	Xb071P24-1	27.183
	XbrPb-840898	47.3292	XbrPb-840898	74.1791	XbrPb-659931	43.1	XbrPb-660993	78	XbrPb-671217	61.3406	Xra2e11	28.364
	XbrPb-839525	53.1263	XbrPb-658601	84.1791	XbrPb-671025	43.1	XbrPb-658601	87	XbrPb-658100	67.223	Xbras029	28.677
	XbrPb-671327	66.4596	XbrPb-662935	84.1791	XsN11624a	47.8	XbrPb-658844	89	XbrPb-840137	70.6476	Xhg-fLc-a3	29.14
	XbrPb-659257	66.4596	XbrPb-842096	85.6716	XbrPb-840898 49	I	XbrPb-657750	92	XbrPb-840813	77.217	Xkr20530-3	30.004
	XbrPb-670322	66.4596	XbrPb-808274	87.9105	XbrPb-663121	49	XbrPb-658800	92	XbrPb-658244	87.217	XbrPb-658100	30.308
	XbrPb-662586	84.793	XbrPb-658800	89.403	XbrPb-662827	49.8	XbrPb-658436	94	XbrPb-809175	99.893	Xcb10271	30.575
	XbrPb-838880	84.793	XbrPb-809205	90.8955	XbrPb-658241	49.8	XbrPb-660030	94	XbrPb-809205	101.175	Xbrms-303	30.769
	XbrPb-662033	84.793	XbrPb-657750	92.3881	XbrPb-659102	49.8	XbrPb-658949	96	XbrPb-660346	103.086	Xmr123	31.262
	XbrPb-838788	104.793	XbrPb-658844	92.3881	XbrPb-839525	60.5	XbrPb-809214	98	XbrPb-809214	103.086	Xigf2134f2	32.112
	XbrPb-663150	107.823	XbrPb-838708	92.3881	XbrPb-842096	70	XbrPb-662935	100	XbrPb-657695	103.699	Xigf2544b	32.437
	XbrPb-839485	110.64	XbrPb-809854	93.1343	XbrPb-658844	73.9	XbrPb-662736	102	XbrPb-657750	103.699	XbrPb-663683	32.643
	XbrPb-661250	110.64	XbrPb-809214	94.6269	XbrPb-660346	75.1	XbrPb-660346	104	XbrPb-658601	103.699	XbrPb-840813	32.956
	XbrPb-839588	110.64	XbrPb-660030	96.1194	XbrPb-662736	76	XbrPb-659257	113	XbrPb-658800	103.699	XbrPb-838688	33.435
	XbrPb-839640	110.64	XbrPb-657695	97.6119	XbrPb-660030	76	XbrPb-663225	113	XbrPb-660030	103.699	Xcnu250	34.961
			XbrPb-660346	97.6119	XbrPb-662935	76	XbrPb-670322	113	XbrPb-662736	103.699	Xigf5385a	35.487
			XbrPb-662736	97.6119	XbrPb-809214	76	XbrPb-671327	113	XbrPb-662935	103.699	Xcnu253	36.047
			XbrPb-660269	107.612	XbrPb-809175	76	XbrPb-671284	123	XbrPb-808274	103.699	Xbrms-043	36.698
			XbrPb-662033	107.612	XbrPb-658800	76			XbrPb-809854	103.699	Xb092o02-4	37.072
			XbrPb-662488	107.612	XbrPb-809854	76			XbrPb-838708	103.699	Xhs-au14	37.527
			XbrPb-662586	107.612	XbrPb-658601	76			XbrPb-658436	104.332	XbrPb-663121	37.918
			XbrPb-838880	109.104	XbrPb-658436	76			XbrPb-658844	106.293	Xcb10427	38.373
			XbrPb-660462	118.06	XbrPb-657695	76			XbrPb-659257	131.918	XbrPb-658241	39.368
			XbrPb-659276	120.299	XbrPb-657750	76			XbrPb-659638	131.918	Xcnu384	39.879
			XbrPb-657878	130.746	XbrPb-809205	76			XbrPb-663225	131.918	Xcnu288	40.292
			XbrPb-670937	138.955	XbrPb-662347	78.6			XbrPb-670322	131.918	Xb068e07-2	43.12
			XbrPb-658578	141.94	XbrPb-662586	101.4			XbrPb-671327	131.918	Xh010e23-2	43.671
			XbrPb-840691	144.925	XbrPb-662488	101.4			XbrPb-662565	149.99	XbrPb-658802	49.393
			XbrPb-658266	145.672	XbrPb-662033	102.2			XbrPb-658578	159.99	XbrPb-662347	49.977
			XbrPb-663150	145.672	XbrPb-660269	103			XbrPb-659219	169.99	XbrPb-808274	50.062
			XbrPb-658349	147.164	XbrPb-660462	113.8			XbrPb-840109	169.99	XbrPb-660030	50.298
			XbrPb-838723	157.612	XbrPb-842085	119.7					XbrPb-662736	50.346
					XbrPb-839692	131.7					XbrPb-809175	50.41
					XbrPb-670822	136.3					XbrPb-838708	50.558
					XbrPb-839097	137.1					XbrPb-658601	50.565
					XbrPb-659469	137.1					XbrPb-658844	50.586
					XbrPb-661087	140.3					XbrPb-809214	50.602
					XbrPb-657878	140.3					XbrPb-657695	50.607
					XbrPb-838788	142.8					XbrPb-658800	50.671
					XbrPb-658578	143.6					XbrPb-658436	50.678
					XbrPb-658349	143.6					XbrPb-660346	50.763
					XbrPb-663150	143.6					XbrPb-809205	50.83
					XsORF37	146.9					Xh129I15-4-1	52.544
					XbrPb-670087	149.1					Xh085m22-4	52.732
					XbrPb-661250	149.1					Xh007d13-3-2	53.134
					XbrPb-839485	149.1					Xkbrb001h24-13	53.67
					XbrPb-659680	149.1					Xcnu098	53.804
					XbrPb-839588	150.7					Xb049d17-4	55.236
											Xigf3125a'	57.65
											XbrPb-657925	58.925
											XbrPb-657981	59.041
											XbrPb-657945	59.087
											Xb044e18-1-2	59.933
											Xol11g11a	60.573
											Xh034e17-1	61.579
											XbrPb-659638	62.421
											XbrPb-671327	62.478
											XbrPb-663225	62.661
											XbrPb-671284	65.119
											XbrPb-839683	65.553
											Xcnu270	69.224
											Xigf3165c	69.846
											Xcnu321	70.981
											Xzaas98a	71.517
											Xhbr001	71.755
											Xcnu002	72.322
											Xb042o05	72.555
											Xb069k06-3	78.227
											Xcnu215	78.856
											Xkr20070-2	81.273
											Xcb10415	82.152
											Xpw188b	83.06
											Xb072k21-4	84.406
											Xcnu370	87.315
											Xcnu371	90.516
											Xcnu435	93.273
											Xcnu316	93.659
											Xcnu306	93.82
											Xhs-au39b	95.138
											Xs003o10	97.329
											Xb085J21-2	99.098
											Xh069e01-1	101.116
											Xb080f13-2	102.318
											Xh129J18-3	102.862
											XbrPb-659276	103.638
											Xb032g23-3	105.228
											Xh005a08-1-2	105.816
											Xh035d15-1	107.549
											Xna12a08	109.016
											Xigf0570a2	116.122
											Xhr-c009-a3	119.799
											XbrPb-840964	121.349
											XbrPb-659729	121.889
A4	XbrPb-657786	0	XbrPb-657641	0	XsN2552	0	XbrPb-660316	0	XbrPb-658190	0	Xigf3391a	0
	XbrPb-657736	16.4179	XbrPb-658153	1.49253	XsR6881	4.6	XbrPb-663259	0	XbrPb-840348	5.3334	Xigf3395d	0.746
	XbrPb-657692	22.3881	XbrPb-659798	3.73134	XbrPb-660337	10	XbrPb-663305	0	XbrPb-809631	7.78734	XbrPb-663305	3.535
	XbrPb-808142	22.3881	XbrPb-809236	5.22388	XbrPb-658645	11.5	XbrPb-657736	12	XbrPb-809825	7.78734	XbrPb-660316	4.347
	XbrPb-841973	22.3881	XbrPb-840517	15.6716	XbrPb-658257	11.5	XbrPb-657692	19	XbrPb-662842	11.4459	XbrPb-663259	4.543
	XbrPb-839631	22.3881	XbrPb-658097	17.1642	XbrPb-658105	26.5	XbrPb-658275	29	XbrPb-661628	18.3209	XbrPb-660939	9.586
	XbrPb-842153	22.3881	XbrPb-658486	17.1642	XFAD3a	31.2	XbrPb-660911	36	XbrPb-841242	18.3209	XbrPb-657687	12.39
	XbrPb-659874	22.3881	XbrPb-670055	17.1642	XbrPb-658036	37.1	XbrPb-670739	45	XbrPb-660316	27.357	XbrPb-657786	12.428
	XbrPb-838993	25.3292	XbrPb-809631	20.8955	XbrPb-661773	41.7	XbrPb-809950	61	XbrPb-663259	27.357	XbrPb-842021	15.427
	XbrPb-839587	25.3292	XbrPb-809825	22.3881	XbrPb-660157	41.7			XbrPb-663305	27.357	XbrPb-657641	15.499
	XbrPb-839460	31.6784	XbrPb-841303	22.3881	XsR9546	44.8			XbrPb-659798	31.1306	XbrPb-658153	15.582
	XbrPb-662662	47.8075	XbrPb-840348	23.8806	XsN13034	54.9			XbrPb-809236	31.1306	XbrPb-809236	15.618
	XbrPb-670695	47.8075	XbrPb-659874	26.1194	XbrPb-841303	57.1			XbrPb-657641	31.7973	XbrPb-659798	15.937
	XbrPb-809176	47.8075	XbrPb-670289	32.0896	XbrPb-809631	57.9			XbrPb-658153	31.7973	XbrPb-840517	18.816
	XbrPb-840148	47.8075	XbrPb-670953	32.0896	XbrPb-840348	57.9			XbrPb-809583	36.6924	XbrPb-658097	18.827
	XbrPb-671115	47.8075	Xbrms060b	42.5373	XbrPb-809825	57.9			XbrPb-659705	52.6159	XbrPb-659960	19.084
	XbrPb-839360	47.8075	XbrPb-658557	52.5373	XbrPb-662842	61			XbrPb-808828	52.6159	XbrPb-808599	20.019
	XbrPb-661133	57.9524	XbrPb-662215	54.0298	XbrPb-658932	61.8			XbrPb-841683	52.6159	XbrPb-841303	20.551
	XbrPb-663549	57.9524	XbrPb-841749	55.5224	XsR9410a	63.1			XbrPb-660157	57.8791	XbrPb-809631	21.74
	XbrPb-660337	63.6667	XbrPb-669892	60	XAt3g55440	65.8			XbrPb-661773	57.8791	XbrPb-808642	22.123
	XbrPb-658275	69.549	XbrPb-662523	64.4776	XbrPb-658857	69			XbrPb-662215	86.6291	XbrPb-658265	22.301
	XbrPb-840331	71.1115	XbrPb-658257	80.1492	XbrPb-658118	69			XbrPb-658557	90.0774	XbrPb-841973	22.302
	XbrPb-841544	72.674	XbrPb-658645	80.1492	XbrPb-839410	69			XbrPb-658257	101.116	XbrPb-808142	22.305
			XbrPb-839008	80.1492	XbrPb-657640	69			XbrPb-658645	101.116	XbrPb-842031	23.153
			XbrPb-808709	83.1343	XbrPb-661632	69			XbrPb-840331	106.349	XbrPb-838993	23.387
			XbrPb-658824	85.3731	XbrPb-662410	69			XbrPb-841544	106.349	XbrPb-839587	23.394
			XbrPb-660337	85.3731	XbrPb-838770	69					XbrPb-841534	25.06
			XbrPb-660911	85.3731	XbrPb-659017	74.7					XbrPb-657581	25.067
			XbrPb-670739	85.3731	XbrPb-657736	75.5					XbrPb-661134	25.408
			XbrPb-809950	85.3731	XNa10-D09	81.2					XbrPb-660920	25.47
			XbrPb-839141	85.3731	XsR6364	86.8					XbrPb-839577	25.553
			XbrPb-658275	86.8657	XbrPb-663305	87.6					XbrPb-659705	30.218
			XbrPb-840331	86.8657	XbrPb-660316	87.6					XbrPb-841683	30.322
			XbrPb-841245	95.0746	XbrPb-663259	87.6					XbrPb-808828	30.572
											XbrPb-659838	30.745
											XbrPb-660701	31.793
											XbrPb-660157	32.091
											XbrPb-839460	32.752
											XbrPb-658251	38.939
											XbrPb-809771	39.613
											Xniab048	44.574
											Xcnu246	45.049
											Xigf2021e	46.632
											Xjicb0134	55.31
											Xbrms-105	57.451
											Xbrms-054	58.028
											XbrPb-658492	60.194
											XbrPb-809176	60.375
											XbrPb-670695	60.703
											XbrPb-662662	60.833
											XbrPb-809088	65.379
											XbrPb-659008	65.447
											Xcnu360	70.714
											Xcnu254	71.118
											Xcnu256	73.191
											Xhs-k02-2	74.094
											XbrPb-839008	78.327
											XbrPb-660337	82.948
											XbrPb-660911	84.371
											XbrPb-670739	84.737
											XbrPb-808709	84.788
											XbrPb-840331	86.627
											Xol10b01	89.253
											Xjicb0283	89.669
											Xjicb0584	90.671
											Xol11h02c	95.005
A5	XbrPb-658634	0	XbrPb-662811	0	XsNRD03	0	XbrPb-663578	0	XbrPb-842067	0	Xbrms-034	0
	XbrPb-659536	0	XbrPb-809414	0	XbrPb-662811	7.9	XbrPb-658634	2	XbrPb-659342	2.04082	Xjicb0153	1.691
	XbrPb-662868	0	XbrPb-809627	6.71642	XbrPb-809414	7.9	XbrPb-659536	2	XbrPb-660916	2.04082	XbrPb-809935	8.999
	XbrPb-659342	4.22535	XbrPb-663516	14.9254	XbrPb-809627	9	XbrPb-662868	2	XbrPb-661313	2.04082	XbrPb-663516	9.02
	XbrPb-809787	4.22535	XbrPb-809935	14.9254	XbrPb-839094	25.4	XbrPb-658816	20	XbrPb-663516	2.64688	XbrPb-809787	9.671
	XbrPb-661359	4.22535	XbrPb-659342	17.9105	XbrPb-661063	39	XbrPb-661063	27	XbrPb-809935	2.64688	XbrPb-659342	9.682
	XbrPb-661063	12.6761	XbrPb-660916	17.9105	XbrPb-660436	43.5	XbrPb-670365	41	XbrPb-809787	3.96267	XbrPb-660916	9.685
	XbrPb-807779	21.6313	XbrPb-661313	17.9105	XbrPb-660062	43.5	XbrPb-660237	43	XbrPb-659339	8.62933	XbrPb-659900	9.79
	XbrPb-841416	21.6313	XbrPb-661359	20.1492	XsN12353	46.2	XbrPb-670546	43	XbrPb-661063	27.304	XbrPb-808954	14.422
	XbrPb-663320	32.4005	XbrPb-842067	20.1492	XbrPb-659526	50.7	XbrPb-661887	56	XbrPb-840990	32.5366	XbrPb-808805	14.66
	XbrPb-662946	32.4005	XbrPb-659339	23.8806	XbrPb-840897	51.5	XbrPb-671027	62	XbrPb-841841	32.5366	XbrPb-809579	14.793
	XbrPb-839815	35.2991	Xbrms061b	26.1194	XbrPb-660486	51.5	XbrPb-659095	64	XbrPb-659114	48.9109	XbrPb-659339	15.41
	XbrPb-659481	61.7696	XbrPb-658816	31.3433	XbrPb-660237	57	XbrPb-657933	66	XbrPb-841413	54.174	XbrPb-662385	19.81
	XbrPb-670799	63.2402	XbrPb-840990	44.7761	XbrPb-670546	57	XbrPb-659224	67	XbrPb-809660	58.9644	XbrPb-658832	20.336
	XbrPb-807798	67.5259	XbrPb-841841	44.7761	XbrPb-670365	57.8	XbrPb-670950	67	XbrPb-657894	72.8199	XbrPb-662717	20.724
	XbrPb-808842	67.5259	XbrPb-660572	53.7313	XbrPb-841838	57.8	XbrPb-662094	80	XbrPb-662421	72.8199	XbrPb-839094	23.387
	XbrPb-807926	69.1132	XbrPb-660935	53.7313	XbrPb-660475	67.5			XbrPb-808211	72.8199	XbrPb-659025	34.754
	XbrPb-807965	73.8007	XbrPb-661790	53.7313	XbrPb-658694	68.4			XbrPb-839331	72.8199	XbrPb-659526	35.967
	XbrPb-839825	73.8007	XbrPb-663452	53.7313	XsR9222	68.4			XbrPb-659481	85.6853	XbrPb-841416	35.984
	XbrPb-659298	75.2293	XbrPb-670566	53.7313	XsNRG79	68.4			XbrPb-670799	85.6853	XbrPb-807779	36.376
	XbrPb-838953	78.3543	XbrPb-839236	53.7313	XbrPb-662946	68.4			XbrPb-659298	92.2722	XbrPb-840897	38.133
	XbrPb-671300	96.0963	XbrPb-839451	53.7313	XbrPb-663320	68.4			XbrPb-807965	97.1502	XbrPb-660486	38.141
			XbrPb-839708	55.2239	XbrPb-659095	68.4			XbrPb-671300	110.168	XbrPb-658468	39.27
			XbrPb-657789	56.7164	XNa12-A08a	70.7					XbrPb-660237	40.101
			XbrPb-659137	56.7164	XbrPb-657955	78.1					XbrPb-659224	43.596
			XbrPb-671320	56.7164	XFAD2a	95.2					XbrPb-809393	43.884
			XbrPb-660081	59.7015	XsR9555	124.6					XbrPb-657933	44.065
			XbrPb-659155	62.6866	XbrPb-671300	124.6					XbrPb-671027	44.215
			XbrPb-660237	67.9104	XsR13325a	138.4					Xhr-c016-a5	45.417
			XbrPb-670546	73.1343							Xs012h21-1	45.438
			Xbrms233	84.3284							Xbac-26	45.484
			XbrPb-659114	84.3284							Xbac-19	45.557
			XbrPb-658496	93.2836							Xbac-23	45.621
			XbrPb-841413	93.2836							XPx129a	47.326
			XbrPb-809660	97.0149							Xsr9222	47.716
			XbrPb-808211	112.687							Xna12e01b	48.172
			XbrPb-657894	115.672							Xcnu029	49.174
			XbrPb-662421	115.672							Xna10b08	49.551
			XbrPb-839331	115.672							Xniab013	50.301
			XbrPb-661160	120.895							Xcnu325	51.64
			XbrPb-670799	127.612							Xcnu206	53.172
			XbrPb-659481	129.105							Xigf0149c	57.071
			XbrPb-657894	115.672							Xkbrh001c24-16	63.149
			XbrPb-662421	115.672
			XbrPb-839331	115.672
			XbrPb-661160	120.895
			XbrPb-670799	127.612
			XbrPb-659481	129.105
A6	XbrPb-658647	0	XbrPb-663109	0	XbrPb-670445	0	XbrPb-671060	0	XbrPb-657667	0	Xol11f12a	0
	XbrPb-838677	7.69231	XbrPb-659338	1.49254	XbrPb-658647	0.9	XbrPb-660024	2	XbrPb-839202	5.73248	XbrPb-670445	9.662
	XbrPb-808360	7.69231	Xssrbr5	6.71642	XbrPb-663029	0.9	XbrPb-662153	2	XbrPb-662129	10.6405	XbrPb-808360	11.274
	XbrPb-841745	7.69231	XbrPb-658402	8.20895	XbrPb-840757	15.5	XbrPb-662278	2	XbrPb-841402	14.1699	XbrPb-838677	11.398
	XbrPb-840757	19.2865	XbrPb-808360	8.20895	XbrPb-671060	18.6	XbrPb-660405	4	XbrPb-659920	26.0042	XbrPb-658402	11.423
	XbrPb-808844	25.0836	XbrPb-838677	8.20895	XbrPb-662153	18.6	XbrPb-658152	16	XbrPb-839838	26.0042	XbrPb-841745	11.486
	XbrPb-660024	28.0248	XbrPb-658027	13.4328	XbrPb-809719	18.6	XbrPb-657614	20	XbrPb-662605	33.1471	XbrPb-660912	16.397
	XbrPb-660405	28.0248	XbrPb-657614	15.6716	XbrPb-662278	18.6	XbrPb-658027	20	XbrPb-658968	39.6947	XbrPb-841736	16.754
	XbrPb-662153	28.0248	XbrPb-838675	21.6418	XbrPb-660024	18.6	XbrPb-658402	32	XbrPb-660578	39.6947	XbrPb-658746	17.185
	XbrPb-840355	28.0248	XbrPb-809719	29.1045	XbrPb-840896	18.6	XbrPb-808360	32	XbrPb-661245	39.6947	XbrPb-661213	17.244
	XbrPb-840896	28.0248	XbrPb-660024	29.8508	XbrPb-840355	18.6	XbrPb-660640	42	XbrPb-671014	39.6947	Xpw217	17.608
	XbrPb-671060	28.0248	XbrPb-660405	29.8508	XbrPb-660405	18.6	XbrPb-661030	42	XbrPb-658137	40.8781	Xhs-wa7	19.71
	XbrPb-809719	28.0248	XbrPb-662153	29.8508	XbrPb-808136	22.4	XbrPb-658875	47	XbrPb-663449	40.8781	Xbac-36	19.821
	XbrPb-840102	38.3189	XbrPb-662278	29.8508	XbrPb-670303	22.4	XbrPb-659006	64	XbrPb-809259	40.8781	Xbac-35	20.054
	XbrPb-841402	57.4365	XbrPb-671060	29.8508	XbrPb-663449	25.5	XbrPb-662992	71	XbrPb-660024	43.8367	Xbac-33	20.413
	XbrPb-659596	57.4365	XbrPb-840355	29.8508	XbrPb-809259	25.5	XbrPb-660854	78	XbrPb-660405	43.8367	Xbrms-101	24.433
	XbrPb-662129	61.8483	XbrPb-840896	29.8508	XbrPb-658137	25.5	XbrPb-657796	80	XbrPb-662153	43.8367	Xbrms-027	26.001
	XbrPb-663404	66.134	XbrPb-661746	31.3433	XbrPb-658968	26.3	XbrPb-670936	86	XbrPb-662278	43.8367	XbrPb-840757	31.317
	XbrPb-841508	74.5847	XbrPb-670236	31.3433	XbrPb-661245	26.3	XbrPb-841508	86	XbrPb-671060	43.8367	XbrPb-670236	36.409
	XbrPb-670936	74.5847	XbrPb-662103	34.3284	XbrPb-671014	26.3	XbrPb-658956	93	XbrPb-809719	43.8367	XbrPb-662103	36.818
	XbrPb-662992	89.0775	XbrPb-809008	37.3134	XbrPb-660578	26.3	XbrPb-809169	93	XbrPb-840355	43.8367	XbrPb-841811	37.288
			XbrPb-841811	38.806	XbrPb-840102	26.3	XbrPb-658662	95	XbrPb-840896	43.8367	XbrPb-660122	37.51
			XbrPb-808136	44.0299	XsN2837	27.4	XbrPb-670690	95	XbrPb-657632	48.0283	XbrPb-661746	37.592
			XbrPb-670303	45.5224	XNa12-D08	29.8	XbrPb-662354	98	XbrPb-808769	48.0283	XbrPb-809008	37.638
			XbrPb-660578	48.5075	XsR7492	35.5	XbrPb-661301	99	XbrPb-838675	48.0283	XbrPb-809259	40.318
			XbrPb-658968	50.7463	XbrPb-839838	39.5	XbrPb-808961	106	XbrPb-839214	48.0283	XbrPb-663449	41.118
			XbrPb-661245	50.7463	XbrPb-659920	39.5	XbrPb-671051	109	XbrPb-840757	49.2331	Xbrms-030	47.944
			XbrPb-671014	50.7463	XbrPb-670975	42.9	XbrPb-670835	118			Xpw123bh	48.593
			Xna12d08	52.9851	XbrPb-670835	52.2					Xpw123ae	49.879
			XbrPb-659620	52.9851	XbrPb-662129	53.4					Xbrms-201	52.434
			XbrPb-840102	55.2239	XbrPb-661542	61.4					Xigf1075e	60.214
			XbrPb-662605	57.4627	XbrPb-658980	62.7					Xjicb2011_176	62.511
			XbrPb-670975	64.1791	XbrPb-658625	62.7					Xigf3321d	62.697
			XbrPb-838797	64.1791	XNa12-A07a	63.9					Xcnu149	63.055
			XbrPb-659920	67.1642	XAt5g65220	66.2					Xcb10065	63.577
			XbrPb-839838	67.1642	XbrPb-840085	66.2					Xjicb2036_550	63.997
					XbrPb-839202	67					XbrPb-657884	65.036
					XbrPb-658405	67.8					XbrPb-658929	65.471
					XbrPb-658219	69.5					XbrPb-658144	65.851
					XbrPb-663347	69.5					XbrPb-661542	66.235
					XbrPb-660793	69.5					XbrPb-809169	66.565
					XbrPb-659220	70.3					XbrPb-658956	66.565
					XsS1949	78.3					XbrPb-658980	66.851
					XsN12508IIa	83.9					XbrPb-840556	66.903
					XsORE87a	90.8					XbrPb-840906	66.92
					XOl10-G05	93.2					XbrPb-657600	67.134
					XbrPb-838969	98.3					XbrPb-658391	67.267
											Xhr-c006-a6	67.345
											Xhbr013	67.345
											XbrPb-840085	69.272
											XbrPb-663074	69.275
											XbrPb-670936	71.475
											Xna12h07	73.789
											Xbrms-221	74.925
											XbrPb-663551	75.457
											Xkr50510-2	76.702
											XbrPb-660854	78.095
											Xpw258	80.827
											XbrPb-657876	85.286
											XbrPb-809115	87.832
											Xcnu219	90.725
											Xhbr029	91.093
											Xigf3239d	94.136
A7	XbrPb-658692	0	Missing	Missing	XbrPb-809649	0	XbrPb-658696	0	XbrPb-841234	0	XbrPb-842247	0
	XbrPb-809649	0			XbrPb-808887	2.3	XbrPb-657886	6	XbrPb-662475	8.8	XbrPb-658332	0.038
	XbrPb-808723	0			XbrPb-808723	4.5	XbrPb-658724	6	XbrPb-663295	8.8	Xcnu063	1.574
	XbrPb-808887	0			XbrPb-658692	4.5	XbrPb-659894	6	XbrPb-841326	8.8	Xhg-tag1-a7	1.687
	XbrPb-670852	12.1212			XsR0282R	17.2	XbrPb-657807	9	XbrPb-658808	20	Xigf2036b	3.249
					XbrPb-839409	23.9	XbrPb-658673	19	XbrPb-839889	28.7	Xjicb0532	3.394
					XbrPb-842165	23.9	XbrPb-658066	26	XbrPb-841697	28.7	Xsr0282r	4.458
					XbrPb-841010	23.9	XbrPb-659002	29	XbrPb-661786	28.7	XbrPb-670852	5.53
					XbrPb-840944	23.9	XbrPb-662700	30	XbrPb-661422	37.4	XbrPb-671083	6.336
					XbrPb-808352	25.4	XbrPb-808414	30	XbrPb-662924	37.4	Xhr-c014-c1	6.492
					XbrPb-808738	25.4	XbrPb-661145	32	XbrPb-659084	38	Xhr-c011-a7b	6.494
					XbrPb-839069	25.4	XbrPb-660356	33	XbrPb-671004	38	Xhr-c010-a7a	6.53
					XbrPb-808036	25.4	XbrPb-660589	33	XbrPb-839259	38	XbrPb-658547	6.753
					XbrPb-661142	25.4	XbrPb-658350	38	XbrPb-809443	48.1	XbrPb-660982	6.829
					XbrPb-809585	37	XbrPb-660799	61	XbrPb-662624	69.4	XPx116a	7.835
					XbrPb-657886	38.1	XbrPb-670954	64	XbrPb-659670	77.6124	Xra2g08	8.51
					XbrPb-658724	38.1	XbrPb-662675	67			Xjicb0373	10.851
					XbrPb-659894	38.1	XbrPb-659670	73			Xigf1092c	11.968
					XbrPb-658696	38.1	XbrPb-662475	83			Xbrms-018	13.216
					XbrPb-838973	38.1	XbrPb-661142	94			Xbras023	13.343
					XbrPb-657807	38.1	XbrPb-808738	98			XbrPb-839889	14.851
					XbrPb-657664	38.1	XbrPb-670852	105			XbrPb-661786	21.06
					XbrPb-657583	38.1	XbrPb-663705	114			XbrPb-661422	22.251
					XbrPb-841326	38.1					XbrPb-662924	22.363
					XbrPb-662475	39.6					XbrPb-659368	23.157
					XbrPb-839636	42.7					Xigf1178b	23.811
					XbrPb-839889	44.9					XbrPb-658673	27.045
					XbrPb-661786	55.9					Xkbrb084h08-24	33.084
					XbrPb-661422	57.4					Xniab063	34.297
					XbrPb-662924	57.4					XbrPb-658283	35.382
					XbrPb-839259	58.9					Xsr7223	36.348
					XbrPb-671004	58.9					Xsnra59	39.306
					XbrPb-658920	70					Xkbrb027o09-8	39.97
					XbrPb-658467	70					XbrPb-657950	45.311
					XbrPb-659079	70					Xniab043	46.232
					XbrPb-660638	70					Xhbr030	50.34
					XbrPb-670618	70					Xjicb0571	52.121
					XbrPb-659580	70.8					Xrpsaa	53.498
					XbrPb-663553	70.8					XbrPb-662624	54.405
					XsR7223	77.2					Xcnu167	54.836
					XbrPb-808414	78.8					Xniab030	55.574
					XbrPb-662700	78.8					Xbom65	55.902
					XbrPb-671124	78.8					Xbon19	56.518
					XbrPb-662915	78.8					Xcnu044	57.339
					XbrPb-658762	78.8					Xbrms-036	58.639
					XsNRA59	79.6					Xt23	59.607
					XbrPb-841130	81.2					Xhbr021	62.035
					XbrPb-661145	81.2					Xcnu339	64.496
					XbrPb-660589	81.2					XbrPb-670954	67.635
					XsN12691b	82					XbrPb-659148	67.64
					XbrPb-660356	82					XbrPb-663186	67.65
					XsN0818Fa	83.2					XbrPb-670330	67.679
					XNa12-A02b	89.1					XbrPb-663334	67.831
					XbrPb-660868	91.7					Xcnu331	75.075
					XbrPb-660426	94					Xhg-wrI1-a7	75.805
					XbrPb-839916	94.8					Xcnu168	79.231
					XbrPb-659921	94.8					Xjicb0553	80.663
					XbrPb-841298	104.2					Xjicb0416	82.666
											Xhg-ft-a7a	84.093
											Xjicb0274	84.775
											Xhbr009	85.317
											Xigf1226l	85.906
											Xjicb0011	86.06
											Xigf1226f	86.66
											Xcnu053b	89.565
											Xigf1226a	95.087
											Xcb10211	97.494
A8	XbrPb-662459	0	Xbrms006b-A8	0	XFAD6a	0	XbrPb-663528	0	XbrPb-659418	0	Xb034P14-1-1	0
	XbrPb-663594	0	Xeju3-A8	6.71642	XbrPb-663233	13.8	XbrPb-663594	0	XbrPb-808461	10.9091	XbrPb-809293	2.129
	XbrPb-808605	2.85714	XbrPb-658094	19.403	XbrPb-670745	13.8	XbrPb-670850	8	XbrPb-841039	10.9091	XbrPb-840256	2.257
	XbrPb-662801	4.28571	XbrPb-658478	21.6418	XsR3688	16.9	XbrPb-660252	18	XbrPb-658031	18.9338	Xhbr017	4.112
			XbrPb-659098	21.6418	XbrPb-661171	19.2	XbrPb-660296	18	XbrPb-808147	18.9338	XbrPb-670985	11.394
			XbrPb-661602	21.6418	XsN12352	32.9	XbrPb-661328	18	XbrPb-809516	20.7971	XbrPb-660221	11.642
			XbrPb-662772	21.6418	XbrPb-662852	36.2	XbrPb-662684	18			XbrPb-658301	11.643
			XbrPb-663069	21.6418	XbrPb-658369	36.2	XbrPb-669898	18			XbrPb-660078	11.656
			XbrPb-663429	21.6418	XbrPb-658094	41.6	XbrPb-670773	18			XbrPb-809609	11.69
			XbrPb-670710	21.6418	XbrPb-808576	46.6	XbrPb-661171	32			Xhbr010	15.274
			XbrPb-807922	21.6418	XsR9491	61.3					Xbrms-176	18.543
			XbrPb-839615	21.6418							Xna12b05a	21.347
			XbrPb-841753	21.6418							Xigf1108c	27.686
			Xbrms017b-C3	23.8806							XbrPb-841039	32.846
			XbrPb-658369	23.8806							Xniab090	37.144
			XbrPb-662852	23.8806							Xbrms-088	39.08
			XbrPb-658353	28.3582							Xra2e12	39.626
			XbrPb-658585	32.0896							Xhg-fae1-a8	40.237
			XbrPb-809098	32.0896							Xss1702	41.085
			XbrPb-841374	32.0896							Xsr7178	42.687
			XbrPb-670248	50							XbrPb-809492	43.309
											XbrPb-838682	43.34
											XbrPb-670319	43.367
											XbrPb-670863	43.473
											XbrPb-840706	43.78
											Xhbr015	45.415
											Xhbr016	45.974
											XbrPb-662459	47.218
											Xcnu090	48.696
											Xhr-c002-a8	50.694
											Xjicb0018	56.441
											Xhbr026	60.818
A9	XbrPb-671346	0	XbrPb-658317	0	XsORB29A	0	XbrPb-661964	0	XbrPb-658752	0	XbrPb-841802	0
	XbrPb-661964	9.23077	XbrPb-808605	5.22388	XbrPb-661799	13	XbrPb-808671	9	XbrPb-658497	0.04399	Xpw233a	0.773
	XbrPb-808671	9.23077	XbrPb-660146	10.3507	XbrPb-658525	19.7	XbrPb-670354	23	XbrPb-658174	19.5	Xb042k13-5	6.558
	XbrPb-657774	10.68	XbrPb-658542	13.3507	XbrPb-660306	31.4	XbrPb-659184	27	XbrPb-659007	22	Xh143h14-2	7.575
	XbrPb-840188	30.68	XbrPb-840687	13.3507	XbrPb-659007	35.2	XbrPb-658317	30	XbrPb-661001	23.3	Xh032n11-2	8.087
	XbrPb-808055	33.6212	XbrPb-663524	14.9254	XbrPb-658174	35.2	XbrPb-661310	38	XbrPb-663196	29.4	Xhr-c013-a9b	8.135
	XbrPb-658973	36.5198	XbrPb-670528	17.8508	XbrPb-661001	36.9	XbrPb-840687	43	XbrPb-659823	34.7	XbrPb-658684	8.2
	XbrPb-663524	43.7662	XbrPb-661310	21.5508	XsN11670	44.3	XbrPb-658525	53	XbrPb-671072	54	XbrPb-658542	8.274
	XbrPb-840687	43.7662	XbrPb-840552	24.5508	XbrPb-658497	46.5	XbrPb-660306	61	XbrPb-839673	57	XbrPb-663111	8.354
	XbrPb-838593	58.2589	XbrPb-840024	29.8508	XbrPb-658752	46.5	XbrPb-658497	75	XbrPb-808323	64.2	Xhr-c012-a9a	8.359
	XbrPb-671072	58.2589			XbrPb-659823	52.6	XbrPb-658752	79	XbrPb-838593	64.2	XbrPb-840687	9.038
	XbrPb-808323	58.2589			XNa10-B07	53.4	XbrPb-661964	53	XbrPb-658111	65.6	XbrPb-658181	9.225
	XbrPb-839673	59.8214			XbrPb-661991	57.4	XbrPb-808671	62	XbrPb-808599	85.8	XbrPb-670740	9.297
	XbrPb-661382	73.8839			XbrPb-663342	57.4	XbrPb-670354	76	XbrPb-658958	95.8	XbrPb-658420	9.57
	XbrPb-670978	73.8839			XbrPb-660373	62	XbrPb-659184	80	XbrPb-839479	111.017	Xcb10029	10.337
	XbrPb-670189	73.8839			XsNRH22	62.8	XbrPb-658317	83	XbrPb-670978	116.535	Xna10a08	10.647
	XbrPb-658752	82.7074			XbrPb-839673	74.3	XbrPb-661310	91	XbrPb-670189	121.977	Xigf1207c	10.884
	XbrPb-809065	82.7074			XbrPb-671072	75.2	XbrPb-840687	96	XbrPb-658543	136.356	Xniab127	11.465
	XbrPb-809053	82.7074			XbrPb-838593	76.1			XbrPb-661236	136.356	Xniab047	12.646
	XbrPb-839095	82.7074			XbrPb-658111	76.1			XbrPb-661348	136.356	XbrPb-661587	13.299
	XbrPb-660428	82.7074			XbrPb-808323	76.1			XbrPb-660266	137.672	XbrPb-659894	14.365
	XbrPb-662816	82.7074			XbrPb-658845	95.4			XbrPb-660904	137.672	XbrPb-658696	14.429
	XbrPb-658120	82.7074			XbrPb-658734	95.4			XbrPb-670869	137.672	XbrPb-809585	14.583
	XbrPb-659427	82.7074			XbrPb-659767	96.9			XbrPb-670162	139.032	Xcnu076	15.135
	XbrPb-809030	82.7074			XbrPb-663524	99.3			XbrPb-661264	149.981	Xniab004	15.162
	XbrPb-659823	82.7074			XbrPb-670528	99.3			XbrPb-661799	159.981	Xniab003	15.585
	XbrPb-661799	100.618			XbrPb-658684	102.6			XbrPb-657939	166.231	Xkr30900-1	20.45
	XbrPb-658630	106.5			XbrPb-840188	108.7			XbrPb-658630	166.231	Xb088I08-3	20.914
	XbrPb-661730	106.5			XbrPb-808055	110.4			XbrPb-661730	166.231	XbrPb-808323	24.87
	XbrPb-657939	106.5			XbrPb-659184	111.9			XbrPb-661741	166.231	XbrPb-838593	24.95
	XbrPb-661741	106.5			XbrPb-661207	114.3			XbrPb-662015	166.231	XbrPb-658111	24.965
					XbrPb-841802	115.1			XbrPb-808247	167.996	XbrPb-839673	26.666
					XbrPb-840499	115.1			XbrPb-807847	169.215	Xb073d09-1	29.425
					XsN1988	152.1					Xkbrb073d09-12	30.256
					XbrPb-839472	164.8					XbrPb-660373	30.862
											Xzaas246b	31.708
											Xb036h01-2	34.858
											Xcnu296	35.617
											Xh012J09-2	37.738
											Xna10b07	38.423
											Xkbrh071P14-25	39.448
											Xsn11670b	40.715
											Xb063k02-1	41.898
											Xb019f12-3	44.327
											Xbrms-247	46.132
											Xs009b06-2	47.85
											Xb025m01-1	48.648
											Xkc20280-2	49.8
											Xh081n08-1	50.405
											Xcnu465	51.063
											Xniab131	51.855
											Xcnu008	53.426
											Xjicb0192	53.543
											Xjicb0101	54.13
											Xniab033	55.981
											Xpw123be	58.226
											Xpw123ah	59.83
											XbrPb-840216	63.332
											Xh091P21-4	64.191
											XbrPb-659993	65.771
											Xjicb0516	68.135
											Xkc10122-2	70.673
											Xigf5706e	73.23
											XbrPb-662015	76.664
											XbrPb-661741	76.934
											XbrPb-657939	77.181
											XbrPb-658630	77.196
											Xb089b13-c4-0	78.999
											Xb092L06-c4-0	79.145
											Xb043f18-c1-4	80.208
											Xb043f18-c2-0-3	82.548
A10	XbrPb-660401	0	XbrPb-660630	0	XNa10-E02b	0	XbrPb-661526	0	XbrPb-671344	0	Xpw117	0
	XbrPb-662735	1.5625	XbrPb-658429	0.746269	XbrPb-663425	4.7	XbrPb-659204	4	XbrPb-658597	16.7742	Xniab034	1.048
	XbrPb-658163	3.01178	XbrPb-662988	0.746269	XbrPb-659204	4.7	XbrPb-659743	18	XbrPb-659419	16.7742	XbrPb-661606	2.504
	XbrPb-661838	8.80888	XbrPb-658481	3.73134	XsN13039	5.5	XbrPb-663458	18	XbrPb-661606	16.7742	XbrPb-658597	2.673
	XbrPb-839046	13.9813	Xra2g09c	13.7313	XbrPb-660433	5.5	XbrPb-660661	20	XbrPb-840385	16.7742	XbrPb-657934	3.8
	XbrPb-663458	30.648	Xra2g09b	29.4029	XbrPb-661606	8.9	XbrPb-658735	25	XbrPb-840375	17.9937	Xniab015	6.628
	XbrPb-838630	32.0972	Xbrms315a	58.5074	XbrPb-658597	8.9	XbrPb-661082	25	XbrPb-659204	20.4033	Xhr-c003-a10	8.647
	XbrPb-671233	32.0972	Xcb10124b	85.3731	XbrPb-659743	20.7	XbrPb-659113	28	XbrPb-663425	20.4033	Xna12d11	8.982
	XbrPb-657811	35.1275	Xna12h04	88.3581	XbrPb-660998	20.7	XbrPb-660669	28	XbrPb-659113	33.9328	Xigf1073a	9.422
			XbrPb-839070	102.537	XbrPb-671233	20.7	XbrPb-658429	39	XbrPb-660669	33.9328	XbrPb-663073	10.033
			XbrPb-658328	107.761	XsN7402a	21.5	XbrPb-661838	41	XbrPb-660213	53.0944	Xcb10122	10.592
			XbrPb-660637	124.179	XbrPb-663458	21.5	XbrPb-660251	61	XbrPb-660251	53.0944	Xpw240	11.441
			XbrPb-661907	131.642	XsR1166	25.9	XbrPb-658163	64	XbrPb-663056	53.0944	XbrPb-660669	12.343
			XbrPb-cb10122	131.642	XbrPb-660669	27	XbrPb-660213	64	XbrPb-658163	70.0641	XbrPb-661082	12.403
			XbrPb-662311	133.134	XbrPb-659113	27	XbrPb-662735	66	XbrPb-660401	70.0641	XbrPb-658735	12.449
			XbrPb-663268	135.373	XsN3560R	36	XbrPb-660401	69	XbrPb-662735	70.0641	XbrPb-838923	12.609
			Xbrms085	136.866	XbrPb-663056	49.7	XbrPb-658199	73	XbrPb-661838	77.2498	XbrPb-658333	12.649
			Xna10d07a	140.597	XbrPb-660251	49.7	XbrPb-658656	73	XbrPb-657896	90.3532	XbrPb-659113	13.099
			XbrPb-658199	153.284	XbrPb-660213	49.7	XbrPb-660352	75	XbrPb-657910	100.353	XbrPb-658290	13.226
			XINd10-03	162.239	XbrPb-658199	50.5	XbrPb-840529	81	XbrPb-658333	1.19761	Xra2e03	16.434
			XINd10-07	165.224	XbrPb-660352	52.1	XbrPb-809526	132	XbrPb-658921	111.551	Xna10d07a	17.79
			Xsr0685	166.716	XbrPb-663307	58.7	XbrPb-658921	142	XbrPb-663265	120.559	Xhs-b14-1	18.873
			XbrPb-663307	170.448	XsORH62	71.2	XbrPb-659745	148	XbrPb-670588	120.559	Xhs-j90	19.66
			Xcb10031	178.657					XbrPb-809027	132.345	Xss2066	20.899
			Xcb10079e	180.149							Xniab123	25.43
			Xcb10079d	185.373							XbrPb-809526	25.575
			XbrPb-659745	195.075							XbrPb-660630	25.824
			XbrPb-670588	223.433							XbrPb-658429	26.321
			XbrPb-809027	230.896							Xhg4-bsr5	30.173
			Xssrna13b	239.104							Xhg4-bsr4	30.603
			Xna12f09a	242.09							Xhg4-bsr7	31.285
			XbrPb-659637	245.075							Xpw155b	34.275
			Xcb10172d	260.746							XbrPb-658199	34.998
			Xol12A04a	272.687							Xhg-co-a10	36.188
											Xsn8502	39.079
											Xsn8474	44.142
											Xhg-fLc-a10	44.778
											Xniab009	45.478
											XbrPb-663307	46.41
											XbrPb-809027	49.222
											Xjicb0272	53.499
											XbrPb-663265	54.783
											Xbrms-244	56.575
											Xbrms-062	58.889
											Xjicb0551	62.142
											XbrPb-659745	66.718
											XbrPb-660910	70.312
											XbrPb-660070	70.313
											XbrPb-809307	70.729
											XbrPb-658793	71.806
											XbrPb-809839	73.18
											Xbrms-019	74.592
C1	XbrPb-809513	0	XbrPb-809513	0	XsN2176F	0	XbrPb-662927	0	XbrPb-809947	0	Xigf2041e	0
	XbrPb-838725	3.125	XbrPb-839324	12.6866	XbrPb-839885	8.1	XbrPb-660242	13	XbrPb-808002	30.5195	Xcb10208	6.442
	XbrPb-838745	3.125	XbrPb-663378	22.6866	XbrPb-809947	16.8	XbrPb-660809	17	XbrPb-838725	30.5195	Xbrms-056	10.85
	XbrPb-840201	3.125	XbrPb-663526	24.1866	XFAD6c	32.9	XbrPb-661695	17	XbrPb-838745	30.5195	Xigf2026c	12.374
	XbrPb-808002	3.125	XbrPb-839738	24.1866	XsR9228a	47.9	XbrPb-670271	17	XbrPb-840201	30.5195	Xcb10369	14.637
	XbrPb-839324	3.125	XbrPb-841699	24.1866	XbrPb-809513	51.6	XbrPb-662737	21	XbrPb-660427	49.9134	Xigf0178b	21.291
			XbrPb-663240	39.7866	XsN1989	62.9	XbrPb-659951	43			Xigf2105a	22.174
			XbrPb-663093	44.3284	XsN9425	69.7	XbrPb-660570	49			Xcb10277	26.398
					XbrPb-657768	76.4	XbrPb-660571	53			Xzaas156b	27.962
					XbrPb-657903	76.4	XbrPb-661165	55			Xsa34	29.539
					XbrPb-662042	76.4	XbrPb-663718 55	I			Xzaas02	29.903
					XbrPb-841482	105.4	XbrPb-670796	55			Xjicb0483	30.986
					XsN0983	113.9	XbrPb-663093	63 I			Xigf0504b	31.837
					XbrPb-659217	122.5					Xigf1059e	32.3
					XsN3734c	137.6					Xna12c08	32.539
					XbrPb-662217	145.4					Xcb10258	32.895
					XbrPb-660242	145.4					XbrPb-842276	35.793
					XbrPb-659978	145.4					XbrPb-671172	36.337
					XbrPb-660571	146.9					XbrPb-663378	36.471
					XbrPb-661930	147.7					XbrPb-671293	36.757
					XbrPb-660469	147.7					XbrPb-660211	36.758
					XbrPb-660987	147.7					XbrPb-659121	37.473
					XbrPb-660402	147.7					XbrPb-661486	37.953
					XbrPb-838517	147.7					XbrPb-840904	38.698
					XbrPb-658878	147.7					XbrPb-839539	38.709
					XAt3g03960	147.7					XbrPb-839361	38.712
					XbrPb-662780	147.7					XbrPb-838928	38.713
					XbrPb-660570	147.7					XbrPb-838800	38.714
											XbrPb-839261	38.716
											XbrPb-838583	38.719
											XbrPb-839122	38.738
											XbrPb-840955	38.748
											XbrPb-670896	38.753
											XbrPb-839014	38.753
											XbrPb-840742	38.788
											XbrPb-838470	39.585
											XbrPb-838936	40.238
											XbrPb-663093	47.267
											Xzaas146	56.021
											Xpw190b	57.644
											Xbrms-175	60.918
											Xigf3141e	63.841
C2	XbrPb-663102	0	XbrPb-663628	0	XbrPb-659650	0	XbrPb-840784	0	XbrPb-662025	0	Xpw119	0
	XbrPb-659813	1.47059	XbrPb-839621	5.97015	XbrPb-841091	2.3	XbrPb-808338	4	XbrPb-660483	6	Xsr12095	2.574
	XbrPb-660919	1.47059	XbrPb-661051	8.20896	XbrPb-808238	2.3	XbrPb-661660	6	XbrPb-661396	6	XbrPb-839621	5.951
	XbrPb-839164	1.47059	XbrPb-670051	8.20896	XbrPb-659062	2.3	XbrPb-661819	6	XbrPb-808460	9.82166	XbrPb-670051	6.444
	XbrPb-660770	1.47059	XbrPb-808460	11.194	XbrPb-660280	10.9	XbrPb-807871	6	XbrPb-660779	11.6622	XbrPb-660779	6.526
	XbrPb-662889	13.7783	XbrPb-660483	14.9254	XbrPb-663445	23.4	XbrPb-809699	6	XbrPb-661051	11.6622	XbrPb-838772	7.294
	XbrPb-842056	13.7783	XbrPb-661396	14.9254	XbrPb-657868	23.4	XbrPb-840545	9	XbrPb-670051	11.6622	XbrPb-662275	7.32
	XbrPb-660803	13.7783	XbrPb-669906	29.8508	XbrPb-659053	23.4	XbrPb-658007	19	XbrPb-660999	13.4803	XbrPb-661051	7.59
	XbrPb-838773	13.7783	XbrPb-841129	32.8358	XbrPb-662239	23.4	XbrPb-657868	31	XbrPb-839146	34.0283	XbrPb-808460	11.66
	XbrPb-839858	13.7783	XbrPb-841359	32.8358	XbrPb-661407	23.4	XbrPb-658390	31	XbrPb-838620	36.3905	XbrPb-841091	16.111
			XbrPb-841752	32.8358	XbrPb-670471	23.4	XbrPb-659016	31	XbrPb-660374	40.9359	XbrPb-659062	16.165
			XbrPb-659813	38.0597	XbrPb-658390	23.4	XbrPb-659053	31			XbrPb-663102	30.132
			XbrPb-839164	41.0448	XbrPb-840100	23.4	XbrPb-662239	31			XbrPb-809917	32.03
			Xna12g08	51.0448	XbrPb-659016	23.4	XbrPb-662312	31			XbrPb-659813	33.479
			XbrPb-842056	62.2388	XbrPb-662312	23.4	XbrPb-663445	31			XbrPb-660919	33.702
			XbrPb-662889	63.7314	XbrPb-661199	29.5	XbrPb-670471	31			XbrPb-660770	33.784
			XbrPb-838519	63.7314	XbrPb-670834	30.7	XbrPb-661407	32			XbrPb-841752	35.12
			XbrPb-838970	65.9702	XNi2-C12	37.3	XbrPb-661199	49			XbrPb-841129	35.122
			XbrPb-840239	65.9702	XbrPb-841959	38.4	XbrPb-657904	61			XbrPb-669906	35.159
			XbrPb-661249	68.209	XbrPb-808491	38.4	XbrPb-671172	82			XbrPb-841359	35.163
			XbrPb-838773	68.209	XbrPb-838719	38.4	XbrPb-660211	83			Xsn3761b	38.213
			XbrPb-840739	71.194	XbrPb-660621	38.4	XbrPb-663526	83			Xigf5190b	39.842
			XbrPb-663597	75.6716	XbrPb-841848	38.4	XbrPb-661066	95			Xcb10530b	41.536
			XbrPb-839858	75.6716	XsR2028	39.5	XbrPb-657915	105			Xol13g05	43.879
			Xbrms332b	78.6567	XbrPb-663474	40.6	XbrPb-670587	117			Xhg-ft-c2	47.041
			XbrPb-659819	91.3433	XbrPb-658413	44.4	XbrPb-660108	127			XbrPb-840239	56.8
			XbrPb-660421	91.3433	XbrPb-809263	44.4	XbrPb-657949	132			XbrPb-838970	56.824
			XbrPb-659573	95.0746	XbrPb-657785	44.4	XbrPb-660196	137			Xhr-c008-c2	60.924
			XbrPb-840516	100.299	XbrPb-658122	44.4	XbrPb-840401	154			Xsa12a	62.691
			XbrPb-841132	100.299	XbrPb-840563	44.4					Xigf3246z	72.767
			XbrPb-670908	107.761	XsR12043	50.5					Xol10h02	78.69
			Xcb10416b	110	XbrPb-657915	50.5					Xol12b03	79.045
			XbrPb-841573	114.478	XNa12-A07b	81.6					Xsora43	79.78
			Xol10h02	122.687	XbrPb-658860	82.8					Xna12c12	86.684
					XbrPb-660108	85.1					Xsnre30	91.297
					XbrPb-659476	85.1					XbrPb-809033	103.045
					XbrPb-657949	85.9					Xna12c03	110.204
					XbrPb-660196	85.9
					XbrPb-808759	85.9
					XbrPb-840401	85.9
					XbrPb-657639	85.9
					XbrPb-809267	85.9
C3	XbrPb-670779	0	Xol13c12a-A8/C3	0	XFLC3	0	XbrPb-659545	0	Missing	Missing	Xjicb0260	0
	XbrPb-839374	0	Xol12f08Aa-C3	13.4328	XbrPb-660518	0.8	XbrPb-659222	2			XbrPb-660869	4.49
	XbrPb-839739	0	XbrPb-839425	17.1642	XbrPb-659400	0.8	XbrPb-661557	4			Xbrms-218	6.694
	XbrPb-659783	13.2353			XsR12016	1.6	XbrPb-658284	10			XbrPb-659545	7.568
	XbrPb-662446	13.2353			XsN10704	9.8	XbrPb-660368	20			XbrPb-809756	8.974
	XbrPb-670951	13.2353			XbrPb-670951	10.6	XbrPb-663353	34			XbrPb-659400	8.984
	XbrPb-808265	13.2353			XbrPb-670046	10.6					XbrPb-659222	9.037
	XbrPb-808216	13.2353			XbrPb-659783	10.6					XbrPb-662956	9.065
	XbrPb-659400	22.7591			XbrPb-809530	12.1					Xkr50010-3	9.695
	XbrPb-838807	22.7591			XsN0904F	14.4					Xb027a19-1	10.08
	XbrPb-662113	22.7591			XAt5g58730	26.4					XbrPb-809652	17.479
	XbrPb-662956	22.7591			XbrPb-671020	56.6					XbrPb-670951	20.284
					XbrPb-663720	57.4					XbrPb-659783	20.3
					XsR12015	60.8					Xbrms-269	23.289
					XsNRA56	65.3					XbrPb-809530	24.403
					XNa10-D03	80.4					Xh048n09-4	26.519
					XbrPb-663353	86					Xb020n18-4	27.308
					XbrPb-659341	96.9					Xh091f08-1	28.025
					XsN2179F	96.9					Xpw221	29.565
					XbrPb-807875	96.9					Xbrms-071	30.043
					XbrPb-839025	104.9					Xbrms-106	30.707
					XNa10-E02a	117					XPx141bh	33.636
					XsNRB47	118.1					Xbn12a	35.134
					XNa10-G06	134.3					XPx141ae	36.871
					XbrPb-659578	136.8					Xhg-fLc-c3b	40.003
											Xigf2134e	42.627
											XbrPb-838972	44.65
											Xb063o08-4	47.02
											Xh021e08-5	52.246
											Xbac-10	54.353
											Xb078e04-2	61.879
											XbrPb-838679	64.868
											XbrPb-660368	66.529
											Xh007d13-3-1	68.563
											Xigf0117a	76.988
											Xkr30140-1	80.64
											Xol11g11b	82.97
											Xjicb2040_200	93.574
											Xigf3165b	94.852
											Xh048J07-1	97.759
											Xcnu099	99.249
											Xigf1141f	103.171
											Xjicb2035_300	109.172
											XbrPb-659179	110.241
											Xsa27	112.941
											Xjicb2001_300	113.085
											Xsn2032	113.424
											Xna10g06b	114.174
											Xjicb2047_250	114.403
											Xpw146	116.159
											Xigf5376b	116.485
											XbrPb-659578	119.754
											XbrPb-662684	120.728
											XbrPb-669898	120.748
											XbrPb-840398	120.77
											XbrPb-661328	120.783
											Xbog33r	123.219
											Xmr049	129.872
											Xbras068	129.881
											Xol13c12	130.803
											Xjicb0633	135.538
											Xhg-fae1-c3	137.021
											Xhs-au8	141.369
											Xbrms-093	145.41
											Xigf1152z	153.917
C4	XbrPb-663380	0	Missing	Missing	XbrPb-839314	0	XbrPb-660881	0	XbrPb-660784	0	XbrPb-659237	0
	XbrPb-663348	15.625			XbrPb-660881	24.7	XbrPb-661306	4	XbrPb-661414	16.8831	Xjicb2056_150	12.302
	XbrPb-839769	25.625			XNa10-F06	34.9	XbrPb-663669	4			Xjicb0088	15.62
	XbrPb-839864	39.7095			XbrPb-659347	71.6					XbrPb-660881	17.304
					XFAD3c	71.6					Xbrms-166	19.534
					XsN0464	90.6					Xss2277	25.108
					XsN11525a	105.6					Xna10f06	27.711
					XbrPb-808021	109					Xbrms-315	33.249
					XOl10-D03e	115.9					Xigf3310l	36.079
					XbrPb-670133	135.7					Xigf5702d	37.992
					XsORG90	141.4					XbrPb-663380	38.97
					XsN11516	141.4					Xsorf73	41.883
					XsN0704	143.7					Xsa55	42.778
					XbrPb-661999	149.3					XbrPb-661242	43.956
					XNa12-A08b	151.6					Xsn12353c	44.888
					XbrPb-669892	155					XbrPb-670381	46.277
					XAt2g44050	179.1					XbrPb-660096	51.709
					XsNRG62	186.2					Xcb10530a	54.844
											Xna10c01a	55.812
											Xbras061	56.394
											Xol12d02	56.784
											XbrPb-661180	58.174
											XbrPb-659557	58.198
											XbrPb-663660	58.264
											XbrPb-671298	58.273
											XbrPb-840966	58.296
											Xhr-c015-c4b	58.612
											Xigf3395c	61.304
											Xmr140	62.387
											XbrPb-661414	83.981
											XbrPb-670011	85.463
											XbrPb-670133	86.775
											Xzaas245	96.369
											XbrPb-839769	105.741
											Xigf1002e	110.339
											Xjicb0149	116.717
											Xjicb0111	118.86
											Xcb10493	121.557
											Xmr155	127.145
											XbrPb-659694	130
											XbrPb-659659	132.911
C5	XbrPb-663421	0	XbrPb-661410	0	XRa2-A04	0	XbrPb-808840	0	XbrPb-841885	0	Xbrms-309	0
	XbrPb-841885	17.6471	XbrPb-839193	0	XbrPb-839193	0.8	XbrPb-658946	8	XbrPb-663421	13.0178	Xna10d11	6.105
			Xac189368	10.4478	XbrPb-661410	0.8	XbrPb-810025	8	XbrPb-808426	15.4717	Xss2131	6.262
			XbrPb-838927	14.1791	XsN0761	1.6			XbrPb-807961	18.1208	Xss2129	6.905
			XbrPb-660048	24.6269	XbrPb-663078	1.6					Xem12me21-150	8.819
			XbrPb-660192	26.1194	XsR9477	15.4					Xna12e06b	9.898
			XbrPb-840901	26.1194	XbrPb-840901	21					Xra2f11	12.987
			XbrPb-663624	38.0597	XsN7530F	26.6					XbrPb-808840	17.124
			XbrPb-659595	41.7911	XsN9756	38.2					XbrPb-839592	17.169
			XbrPb-660170	41.7911	XsS2129	60					Xigf3112a	25.682
			Xmr097-C5	64.1791	XsORH13	105.4					Xkbrb086m23-6_575	28.184
			XbrPb-839592	74.6269	XsN11661	108.8					XbrPb-663421	34.976
			Xra2f11a	76.8657							XbrPb-808426	36.656
			Xol10e04-C5	80.597							XbrPb-809377	37.685
			XbrPb-808341	94.7762							Xjicb0509	54.676
			Xbrms252	110.448							Xol10b02	57.172
											Xna12g12	67.108
											Xsorh13	67.521
											Xigf1017e	75.016
											Xcb10124	81.191
											Xpw243	85.315
											Xsa02	93.87
C6	Missing	Missing	Missing	Missing	XsORH06	0	XbrPb-839475	0	XbrPb-839323	0	Xigf1226b	0
					XbrPb-660629	32.5	XbrPb-659804	8	XbrPb-839691	0	XbrPb-671296	9.863
					XbrPb-839764	32.5			XbrPb-659868	1.84049	XbrPb-670686	9.926
					XbrPb-840224	32.5			XbrPb-670630	4.88927	Xcnu053a	12.38
					XOl10-D03c	51.1			XbrPb-840991	7.88328	Xbog46-2	23.39
					XbrPb-838581	54.9			XbrPb-660868	10.2785	XPa28	26.286
					XbrPb-840227	68.8			XbrPb-660971	29.4402	Xbog44-1	38.779
					XbrPb-660930	70.3			XbrPb-841740	29.4402	XbrPb-840991	40.134
					XbrPb-660965	70.3			XbrPb-671076	47.321	XbrPb-660868	41.027
					XbrPb-839138	78.2			XbrPb-840778	57.321	Xhg-ft-c6b	44.293
					XbrPb-841625	78.2			XbrPb-841543	73.4283	Xhs-au4	44.76
					XbrPb-659628	79					Xhg-aP1-c6a	44.858
					XNa12-A02c	87.2					Xna12a05	45.353
					XbrPb-660971	93.8					Xpw134	45.563
					XbrPb-841740	93.8					Xna12a02	45.818
					XbrPb-662594	101.5					Xhs-ccssr1	45.991
					XbrPb-839475	127.5					Xhs-028L01_at3	46.449
					XbrPb-659804	127.5					Xsr12387	47.756
											Xbom09	52.462
											Xbrms-015	55.117
											Xboh88	56.367
											Xcb10010	66.697
											Xhs-wa3	67.483
											Xigf3380b	67.882
											Xhbr025	71.067
											XbrPb-660965	72.588
											XbrPb-660930	72.892
											Xmr133.1	73.963
											XbrPb-840884	76.583
											Xhs-cJa115	77.116
											Xna12e01a	77.839
											Xcb10234	79.478
											Xhr-c005-c6	84.722
											XbrPb-840778	86.383
											XbrPb-840224	86.8
											XbrPb-839764	86.815
											XbrPb-660629	86.978
											Xh005a08-1-3	87.658
											Xh023g06-1-1	89.083
											Xss2486	90.875
											Xhg4-bsr10	96.065
											Xhg-tag1-c6	98.796
C7	XbrPb-670555	0	XbrPb-670555	0	XbrPb-659219	126.8	XbrPb-838511	0	Missing	Missing	Xcnu400	0
	XbrPb-663040	16.9014	XbrPb-808911	12.6866	XbrPb-840109	0	XbrPb-661067	7			XbrPb-670555	6.341
	XbrPb-660955	26.9014	XbrPb-659287	20.1492	XbrPb-659287	30.9	XbrPb-669913	12			Xigf3138z	7.656
	XbrPb-671142	42.3944	XbrPb-661067	26.8657	XbrPb-660430	30.9	XbrPb-661090	16			Xigf5702e	9.68
	XbrPb-839254	45.3794	XbrPb-838511	26.8657	XsN12508IIbnL	48.3	XbrPb-658785	26			Xigf5706y	13.322
	XbrPb-659327	45.3794	XbrPb-838988	29.1045	XbrPb-670555	52.7	XbrPb-670836	37			Xigf5707b	14.748
			XbrPb-809518	32.0896	XsR12156	62.8	XbrPb-670508	39			Xigf5415a	17.992
			XbrPb-838990	37.3134	XOl10-D03d	66.2	XbrPb-663145	39			Xb068n22-1	19.88
			XbrPb-669913	41.791	XbrPb-659837	95.7	XbrPb-660298	39			Xkc30870-3	25.616
			XbrPb-659219	61.194	XbrPb-839223	110	XbrPb-659308	39			XbrPb-661067	28.682
			XbrPb-840109	61.194	XbrPb-659308	110	XbrPb-670129	41			XbrPb-838511	28.701
			XbrPb-671142	64.1791	XbrPb-663145	110.8					Xhs-au39a	30.071
			XbrPb-659327	66.4179	XbrPb-838512	110.8					Xbrms-185	31.176
			XbrPb-839254	66.4179	XsN10952a	110.8					Xigf9014c	34.658
			XbrPb-659837	76.4179	XbrPb-660298	110.8					Xpw179a	37.331
			XbrPb-658785	88.3582	XsN0706	112.3					Xh023g06-1-2	40.477
			Xna10c01b-C7	89.8508	XsS2342	126.8					XbrPb-660955	45.231
			XbrPb-660298	89.8508	XNa12-F03a	126.8					Xb079e08-3	51.581
			XbrPb-659308	89.8508							XbrPb-671142	54.422
			XbrPb-663145	89.8508							Xh111n19-5	55.857
			XbrPb-839223	89.8508							XbrPb-659327	59.45
			XbrPb-670508	91.3433
			XbrPb-670836	93.5821
			XbrPb-838512	95.8209
			Xol10b12-C7	97.3134
			Xol10h04b-C7	115.224
C8	XbrPb-670302	0	Missing	Missing	XbrPb-659140	0	Missing	Missig	Missing	Missing	Xna12b05b	0
	XbrPb-662989	6.55738			XbrPb-841569	31.4					Xol12g04	7.546
					XsN2191	65.9					Xsa82	14.898
					XbrPb-659292	77.4					Xkbrb088I08-12	17.713
					XbrPb-839099	77.4					XbrPb-839099	19.729
					XsN2189a	78.2					XbrPb-660994	23.26
					XbrPb-838930	125.7					Xigf3369a	29.798
					XbrPb-662989	125.7					XbrPb-839662	33.119
					XsR5795b	128.9					XbrPb-660785	33.703
					XbrPb-659904	128.9					Xh076J01-2	36.035
					XbrPb-663652	129.7					XfIto409	36.53
					XbrPb-670302	129.7					Xh110n19-3	37.714
					XbrPb-662176	130.5					Xcb10179	38.932
					XbrPb-670449	130.5					Xmr64	39.631
					XbrPb-662547	130.5					Xniab129	40.301
					XbrPb-659274	130.5					Xsn11670a	42.476
					XbrPb-661577	130.5					XbrPb-663196	43.74
					XbrPb-660022	131.3					Xigf2529z	51.686
											Xcb10504	52.631
											Xkc20270-1	54.265
											XbrPb-659274	59.86
											Xb034P14-1-2	61.486
											XbrPb-663652	62.697
											XbrPb-670302	62.741
											Xpw123ce	66.028
											Xsr5795	66.547
											Xigf1048c	71.768
											Xcb10092	72.802
											Xcb10028	75.044
											Xigf5193c	86.372
											Xb043f18-c2-0-1	103.022
	XbrPb-659589	0	Missing	Missing	XbrPb-671282	0	XbrPb-670433	6	XbrPb-841834	0	Xh121P05-2	0
C9	XbrPb-841834	18.1818			XsN10952b	3.3	XbrPb-670917	21	XbrPb-839212	12.7517	XbrPb-838790	5.846
	XbrPb-839212	27.7056			XbrPb-671034	3.3	XbrPb-658793	31	XbrPb-659992	12.7517	Xh143a13-2-1	7.683
	XbrPb-840166	44.3723			XbrPb-670043	3.3	XbrPb-659932	45			Xkbrh121P05-2	10.226
					XsR9411	55.3	XbrPb-839503	45			Xcb10064	14.738
					XbrPb-660506	56.4					Xbnb120P10	18.381
					XbrPb-840166	56.4					Xbnb072g20	23.874
					XsORB37	78					XbrPb-663692	24.776
					XsS2066	100.7					XbrPb-839234	24.798
					XsN2428R	124.6					XbrPb-838492	24.799
					XbrPb-838837	139.4					XbrPb-670326	24.869
					XbrPb-659932	139.4					Xkbrh125n23-1	25.854
					XbrPb-839503	139.4					Xh015f23-4	27.524
											Xmyb28-3f/r	34.535
											Xb025k04-1	48.737
											Xb039k15-5-1	49.516
											Xb068a23-1	50.519
											Xb086c10-1	56.406
											Xh099I08-130	58.419
											XbrPb-840166	60.049
											XbrPb-670433	61.974
											Xpw233b	63.118
											Xniab022	64.151
											Xol13c03	64.876
											Xsa30	66.167
											Xsnrg42	73.528
											Xhr-c017-c9	75.041
											Xna12g04	77.575
											Xigf5193b	83.051
											Xcb10288	83.934
											Xna10d07b	84.83
											XbrPb-670917	86.031
											XbrPb-808246	88.936
											Xsr12384I	91.659
											Xhg4-bsr8	99.781
											Xpw155a	108.621

## Sheet: Consensus Map
Additional file 1: Molecular markers and their map positions on the Consensus map constructed from single component maps generated from the doubled haploid populations derived from Ag-Castle/Topas (AT), BLN2762/Surpass400 (BS), Lynx/Monty (LM), Maxoll/Westar (MW), Skipton/Ag-Spectrum (SAS) and Tapidor/Ningyou7 (TN). Map length is given in cM. Redundant markers are highlighted in colour (yellow).M…
	Chromosome	Position	Marker	DArT	NON-DArT	Total Chromosome Length (cM)	Total Markers/chromosome (no)	Average Length (cM)/Chromosome	Total Number of DArT Markers	Redundant DArT Markers (no)	Redundancy of DArT markers (%)	Total Non-DArT markers (No)	Redundant Number of Non-DArT markers	RRedundancy in Non-DArT markers (%)	Distance between adjacent marker (cM)	AT	BS	LM	MW	SAS	TN
XHR-CL-265	A01	0	Non-DArT		1											-	-	-	-	-	0
XCB10081	A01	4.811	Non-DArT		1										4.811	-	-	-	-	-	4.811
Xniab113	A01	6.357	Non-DArT		1										1.546	-	-	-	-	-	6.357
XsN11641	A01	7.199	Non-DArT		1										0.842	-	-	0	-	-	7.199
XIGF3222b	A01	7.83	Non-DArT		1										0.631	-	-	-	-	-	7.83
XHBr003	A01	8.92	Non-DArT		1										1.09	-	-	-	-	-	8.92
Xniab097	A01	12.821	Non-DArT		1										3.901	-	-	-	-	-	12.821
XBRMS-098	A01	14.931	Non-DArT		1										2.11	-	-	-	-	-	14.931
XbrPb-659711	A01	16.776	DArT	2											1.845	-	8.20895	2.5	-	-	16.776
XpW157	A01	18.013	Non-DArT		1										1.237	-	-	-	-	-	18.013
XpW248	A01	19.405	Non-DArT		1										1.392	-	-	-	-	-	19.405
XbrPb-840382	A01	19.8895	DArT	2											0.484501	-	-	-	-	0	-
XCNU142	A01	20.564	Non-DArT		1										0.674499	-	-	-	-	-	20.564
XbrPb-657648	A01	23.47	DArT	2											2.906	-	-	-	-	-	23.47
XbrPb-658172	A01	23.488	DArT	2											0.018	-	-	-	-	-	23.488
XbrPb-658455	A01	24.0827	DArT	2											0.594707	-	-	-	-	-	-
XCB10097	A01	26.045	Non-DArT		1										1.96229	-	17.9105	-	-	-	26.045
XCNU139	A01	26.687	Non-DArT		1										0.642	-	-	-	-	-	26.687
XbrPb-809947	A01	27.615	DArT	2											0.928	-	-	-	-	-	27.615
XbrPb-663220	A01	29.334	DArT	2											1.719	-	21.6418	-	0	14.0244	29.334
Xniab096	A01	31.742	Non-DArT		1										2.408	-	-	-	-	-	31.742
XbrPb-658050	A01	32.6421	DArT	2											0.900142	-	-	-	3	-	-
XHBr006	A01	34.524	Non-DArT		1										1.88186	-	-	-	-	-	34.524
XHBr018	A01	36.213	Non-DArT		1										1.689	-	-	-	-	-	36.213
XpW145	A01	37.415	Non-DArT		1										1.202	-	-	-	-	-	37.415
XJICB0455	A01	37.808	Non-DArT		1										0.393	-	-	-	-	-	37.808
XbrPb-671207	A01	40.6285	DArT	2											2.82046	-	55.2239	-	17	-	-
XbrPb-839756	A01	41.967	DArT	2											1.33854	-	40.2985	-	-	-	41.967
XbrPb-657742	A01	43.4807	DArT	2											1.51372	-	55.2239	-	22	-	-
XRA2G09	A01	46.244	Non-DArT		1										2.76328	-	-	-	-	-	46.244
XbrPb-663258	A01	47.0435	DArT	2											0.799465	-	-	-	-	39.0244	-
XbrPb-808330	A01	47.605	DArT	2											0.561535	-	47.7612	-	-	-	47.605
XJICB1214	A01	48.855	Non-DArT		1										1.25	-	-	-	-	-	48.855
XIGF0191b	A01	50.962	Non-DArT		1										2.107	-	-	-	-	-	50.962
XbrPb-660511	A01	53.1784	DArT	2											2.21639	-	-	58.1	39	-	-
XJICB0009	A01	53.796	Non-DArT		1										0.617605	-	-	-	-	-	53.796
XbrPb-657957	A01	56.4728	DArT	2											2.6768	30.4113	76.8657	-	44	-	-
XbrPb-658070	A01	56.4728	DArT	2											0	30.4113	76.8657	-	44	-	-
XCNU235	A01	56.482	Non-DArT		1										0.00919972	-	-	-	-	-	56.482
XbrPb-808614	A01	56.6712	DArT	2											0.189169	30.4113	75.3731	-	42	52.8609	-
XJICB0619	A01	57.094	Non-DArT		1										0.422831	-	-	-	-	-	57.094
XIGF9014b	A01	57.674	Non-DArT		1										0.58	-	-	-	-	-	57.674
XbrPb-662948	A01	57.9064	DArT	2											0.232354	-	-	58.9	-	54.636	-
XIGF9014a	A01	58.159	Non-DArT		1										0.252646	-	-	-	-	-	58.159
XOl12F11	A01	58.361	Non-DArT		1										0.202	-	-	-	-	-	58.361
XIGF0557c	A01	59.561	Non-DArT		1										1.2	-	-	-	-	-	59.561
XBN35D	A01	59.98	Non-DArT		1										0.419	-	-	-	-	-	59.98
XBRAS084	A01	60.823	Non-DArT		1										0.843	-	-	-	-	-	60.823
XBRAS078	A01	60.971	Non-DArT		1										0.148	-	-	-	-	-	60.971
XbrPb-838668	A01	61.3549	DArT	2											0.383938	-	-	-	-	-	-
XbrPb-661347	A01	62.3824	DArT	2											1.02745	24.697	-	-	52	61.0688	-
XBRMS-245	A01	62.664	Non-DArT		1										0.281615	-	-	-	-	-	62.664
XbrPb-658499	A01	63.2522	DArT	2											0.588161	-	-	-	-	62.3188	-
XCNU132	A01	63.524	Non-DArT		1										0.271839	-	-	-	-	-	63.524
XRA2E04	A01	63.806	Non-DArT		1										0.282	-	-	-	-	-	63.806
XSA63	A01	64.42	Non-DArT		1										0.614	-	-	-	-	-	64.42
XBRMS-287	A01	64.782	Non-DArT		1										0.362	-	-	-	-	-	64.782
XHBr011	A01	65.698	Non-DArT		1										0.916	-	-	-	-	-	65.698
XbrPb-659237	A01	66.2988	DArT	2											0.600778	-	91.0448	80.2	62	-	-
XbrPb-660344	A01	66.3744	DArT	2											0.0756535	-	-	-	-	66.8059	-
XbrPb-658209	A01	66.6231	DArT	2											0.248697	21.8801	91.0448	80.2	62	-	-
XbrPb-661568	A01	66.6231	DArT	2											0	21.8801	-	89.7	-	-	-
XbrPb-661581	A01	66.6231	DArT	2											0	21.8801	91.0448	80.2	62	-	-
XHR-C004-A1	A01	66.669	Non-DArT		1										0.0458709	-	-	-	-	-	66.669
XbrPb-659195	A01	67.226	DArT	2											0.557	21.8801	-	-	68	66.8059	67.226
XbrPb-838958	A01	67.288	DArT	2											0.062	21.8801	-	-	68	66.8059	67.288
XbrPb-670408	A01	67.722	DArT	2											0.434	20.4717	94.7761	-	62	-	67.722
XbrPb-657779	A01	68.0101	DArT	2											0.288133	-	-	-	65	-	-
XbrPb-658104	A01	68.224	DArT	2											0.213867	-	93.2836	89.7	-	-	68.224
XbrPb-658760	A01	68.9357	DArT	2											0.71174	-	-	-	-	70.4869	-
XbrPb-659034	A01	68.9357	DArT	2											0	-	-	-	-	70.4869	-
XbrPb-661055	A01	68.9357	DArT	2											0	-	-	94.5	-	70.4869	-
XH121N24-2	A01	69.856	Non-DArT		1										0.92026	-	-	-	-	-	69.856
XbrPb-663286	A01	73.788	DArT	2											3.932	-	-	-	-	78.225	73.788
XbrPb-661010	A01	73.834	DArT	2											0.046	-	-	-	-	78.225	73.834
XbrPb-670361	A01	73.887	DArT	2											0.053	-	-	-	-	78.225	73.887
XbrPb-659171	A01	74.3201	DArT	2											0.43306	-	-	-	-	78.225	-
XbrPb-662342	A01	75.426	DArT	2											1.10594	-	-	-	78	-	-
XbrPb-662499	A01	75.426	DArT	2											0	-	-	-	78	-	-
XbrPb-660357	A01	77.0667	DArT	2											1.64072	-	-	-	-	82.1724	-
XbrPb-808818	A01	77.1779	DArT	2											0.11122	13.009	-	-	-	-	-
XbrPb-839626	A01	79.2757	DArT	2											2.09773	-	-	-	-	85.347	-
XbrPb-662737	A01	80.7883	DArT	2											1.51266	-	-	-	-	87.5209	-
XbrPb-669998	A01	82.6689	DArT	2											1.88059	-	-	-	-	90.2236	-
XbrPb-662007	A01	84.854	DArT	2											2.18509	6.55738	-	-	-	-	-
XbrPb-840554	A01	84.9135	DArT	2											0.0594833	-	-	-	-	93.4494	-
XbrPb-658523	A01	86.2646	DArT	2											1.35108	-	-	-	97	-	-
XbrPb-661548	A01	86.2646	DArT	2											0	-	-	-	97	-	-
XbrPb-670963	A01	86.2646	DArT	2											0	-	-	-	97	-	-
XbrPb-839763	A01	87.924	DArT	2											1.65942	-	-	-	-	-	87.924
XbrPb-808108	A01	87.9759	DArT	2											0.0519343	-	-	-	100	-	-
XbrPb-663244	A01	92.6559	DArT	2											4.68	0	-	-	-	-	-
XbrPb-839516	A01	93.7694	DArT	2											1.11348	-	-	-	-	106.177	-
XbrPb-841624	A01	95.9713	DArT	2											2.20192	-	-	-	-	109.341	-
XbrPb-670633	A01	96.8991	DArT	2											0.927807	-	-	142.9	-	110.675	-
XbrPb-659231	A01	97.8087	DArT	2											0.909576	-	-	144.6	-	111.982	-
XbrPb-842239	A01	109.116	DArT	2											11.3071	-	-	142.9	-	128.232	-
XbrPb-839883	A01	109.97	DArT	2											0.853772	-	-	-	-	129.459	-
XbrPb-842221	A01	109.97	DArT	2											0	-	-	142.9	-	129.459	-
XbrPb-658604	A01	123.63	DArT	2											13.6603	-	-	-	-	-	-
XbrPb-658798	A01	123.63	DArT	2											0	-	-	-	-	-	-
XbrPb-659719	A01	123.63	DArT	2											0	-	-	-	-	-	-
XbrPb-661339	A01	123.63	DArT	2											0	-	-	-	-	-	-
XbrPb-671396	A01	123.63	DArT	2											0	-	-	-	-	-	-
XbrPb-807992	A01	123.63	DArT	2											0	-	-	-	-	-	-
XbrPb-809192	A01	123.63	DArT	2											0	-	-	-	-	-	-
XbrPb-839776	A01	123.63	DArT	2											0	-	-	-	-	-	-
XbrPb-840278	A01	123.63	DArT	2											0	-	-	-	-	-	-
XbrPb-840473	A01	123.63	DArT	2											0	-	-	-	-	-	-
XbrPb-841120	A01	123.63	DArT	2		123.63	110	1.12391	71	19	26.7606	39	1	2.5641	0	-	-	-	-	-	-
XbrPb-671344	A10	0	DArT	2											-123.63	-	-	-	-	0	-
XpW117	A10	7.31702	Non-DArT		1										7.31702	-	-	-	-	-	0
Xniab034	A10	8.36502	Non-DArT		1										1.048	-	-	-	-	-	1.048
XbrPb-661606	A10	9.82102	DArT	2											1.456	-	-	8.9	-	16.7742	2.504
XbrPb-659419	A10	9.90552	DArT	2											0.0845	-	-	-	-	16.7742	-
XbrPb-840385	A10	9.90552	DArT	2											0	-	-	-	-	16.7742	-
XbrPb-658597	A10	9.99002	DArT	2											0.0845	-	-	8.9	-	16.7742	2.673
XbrPb-840375	A10	10.6257	DArT	2											0.635652	-	-	-	-	17.9937	-
XbrPb-657934	A10	11.117	DArT	2											0.491348	-	-	-	-	-	3.8
XbrPb-661526	A10	11.4556	DArT	2											0.338615	-	-	-	0	-	-
XbrPb-659204	A10	12.0486	DArT	2											0.592975	-	-	4.7	4	20.4033	-
XbrPb-663425	A10	12.0486	DArT	2											0	-	-	4.7	-	20.4033	-
Xniab015	A10	13.945	Non-DArT		1										1.89641	-	-	-	-	-	6.628
XHR-C003-A10	A10	15.964	Non-DArT		1										2.019	-	-	-	-	-	8.647
XNa12D11	A10	16.299	Non-DArT		1										0.335	-	-	-	-	-	8.982
XIGF1073a	A10	16.739	Non-DArT		1										0.44	-	-	-	-	-	9.422
XbrPb-663073	A10	17.35	DArT	2											0.611	-	-	-	-	-	10.033
XCB10122	A10	17.909	Non-DArT		1										0.559	-	-	-	-	-	10.592
XpW240	A10	18.758	Non-DArT		1										0.849	-	-	-	-	-	11.441
XbrPb-659743	A10	19.1551	DArT	2											0.397076	-	-	20.7	18	-	-
XbrPb-663458	A10	19.1551	DArT	2											0	30.648	-	21.5	18	-	-
XbrPb-660669	A10	19.66	DArT	2											0.504924	-	-	27	28	33.9328	12.343
XbrPb-661082	A10	19.72	DArT	2											0.06	-	-	-	25	-	12.403
XbrPb-658735	A10	19.766	DArT	2											0.046	-	-	-	25	-	12.449
XbrPb-838923	A10	19.926	DArT	2											0.16	-	-	-	-	-	12.609
XbrPb-658333	A10	19.966	DArT	2											0.04	-	-	-	-	1.19761	12.649
XbrPb-660661	A10	20.0106	DArT	2											0.0445713	-	-	-	20	-	-
XbrPb-659113	A10	20.416	DArT	2											0.405429	-	-	27	28	33.9328	13.099
XbrPb-658290	A10	20.543	DArT	2											0.127	-	-	-	-	-	13.226
XRA2E03	A10	23.751	Non-DArT		1										3.208	-	-	-	-	-	16.434
XNa10D07a	A10	25.107	Non-DArT		1										1.356	-	140.597	-	-	-	17.79
XHS-b14-1	A10	26.19	Non-DArT		1										1.083	-	-	-	-	-	18.873
XHS-j90	A10	26.977	Non-DArT		1										0.787	-	-	-	-	-	19.66
XSs2066	A10	28.216	Non-DArT		1										1.239	-	-	-	-	-	20.899
XbrPb-660213	A10	31.3534	DArT	2											3.13737	-	-	49.7	64	53.0944	-
XbrPb-660251	A10	31.3534	DArT	2											0	-	-	49.7	61	53.0944	-
XbrPb-663056	A10	31.3534	DArT	2											0	-	-	49.7	-	53.0944	-
XbrPb-661264	A10	32.5352	DArT	2											1.18184	-	-	-	-	-	-
Xniab123	A10	32.747	Non-DArT		1										0.211785	-	-	-	-	-	25.43
XbrPb-809526	A10	32.892	DArT	2											0.145	-	-	-	132	-	25.575
XbrPb-660630	A10	33.141	DArT	2											0.249	-	0	-	-	-	25.824
XbrPb-658429	A10	33.638	DArT	2											0.497	-	0.746269	-	39	-	26.321
XHG4-BSR5	A10	37.49	Non-DArT		1										3.852	-	-	-	-	-	30.173
XHG4-BSR4	A10	37.92	Non-DArT		1										0.43	-	-	-	-	-	30.603
XHG4-BSR7	A10	38.602	Non-DArT		1										0.682	-	-	-	-	-	31.285
XbrPb-658163	A10	41.3744	DArT	2											2.77234	3.01178	-	-	64	70.0641	-
XbrPb-660401	A10	41.3744	DArT	2											0	0	-	-	69	70.0641	-
XbrPb-662735	A10	41.3744	DArT	2											0	1.5625	-	-	66	70.0641	-
Xpw155b	A10	41.592	Non-DArT		1										0.217659	-	-	-	-	-	34.275
XbrPb-658199	A10	42.315	DArT	2											0.723	-	153.284	50.5	73	-	34.998
XbrPb-658656	A10	42.6812	DArT	2											0.366207	-	-	-	73	-	-
XHG-CO-A10	A10	43.505	Non-DArT		1										0.823793	-	-	-	-	-	36.188
XbrPb-660352	A10	43.5367	DArT	2											0.0317022	-	-	52.1	75	-	-
XbrPb-661838	A10	45.6176	DArT	2											2.08091	8.80888	-	-	41	77.2498	-
XbrPb-840529	A10	46.1032	DArT	2											0.485581	-	-	-	81	-	-
XsN8502	A10	46.396	Non-DArT		1										0.292811	-	-	-	-	-	39.079
XsN8474	A10	51.459	Non-DArT		1										5.063	-	-	-	-	-	44.142
XHG-FLC-A10	A10	52.095	Non-DArT		1										0.636	-	-	-	-	-	44.778
Xniab009	A10	52.795	Non-DArT		1										0.7	-	-	-	-	-	45.478
XbrPb-657896	A10	53.3555	DArT	2											0.560474	-	-	-	-	90.3532	-
XbrPb-663307	A10	53.727	DArT	2											0.371526	-	170.448	58.7	-	-	46.41
XbrPb-809027	A10	56.539	DArT	2											2.812	-	230.896	-	-	132.345	49.222
XbrPb-670588	A10	60.2543	DArT	2											3.71527	-	223.433	-	-	120.559	-
XJICB0272	A10	60.816	Non-DArT		1										0.56173	-	-	-	-	-	53.499
XbrPb-663265	A10	62.1	DArT	2											1.284	-	-	-	-	120.559	54.783
XBRMS-244	A10	63.892	Non-DArT		1										1.792	-	-	-	-	-	56.575
XBRMS-062	A10	66.206	Non-DArT		1										2.314	-	-	-	-	-	58.889
XJICB0551	A10	69.459	Non-DArT		1										3.253	-	-	-	-	-	62.142
XbrPb-659745	A10	74.035	DArT	2											4.576	-	195.075	-	148	-	66.718
XbrPb-809539	A10	75.8549	DArT	2											1.8199	-	-	-	-	-	-
XbrPb-660910	A10	77.629	DArT	2											1.7741	-	-	-	-	-	70.312
XbrPb-660070	A10	77.63	DArT	2											0.001	-	-	-	-	-	70.313
XbrPb-809307	A10	78.046	DArT	2											0.416	-	-	-	-	-	70.729
XbrPb-659925	A10	78.8908	DArT	2											0.844752	-	-	-	-	-	-
XbrPb-658793	A10	79.123	DArT	2											0.232248	-	-	-	-	-	71.806
XbrPb-809839	A10	80.497	DArT	2											1.374	-	-	-	-	-	73.18
XBRMS-019	A10	81.909	Non-DArT		1										1.412	-	-	-	-	-	74.592
XbrPb-658018	A10	82.593	DArT	2											0.684009	-	-	-	-	-	-
XbrPb-659122	A10	82.593	DArT	2											0	-	-	-	-	-	-
XbrPb-662201	A10	82.593	DArT	2											0	-	-	-	-	-	-
XbrPb-808864	A10	82.593	DArT	2											0	-	-	-	-	-	-
XbrPb-658921	A10	101.091	DArT	2		101.091	82	1.23282	54	11	20.3704	28	0	0	18.4982	-	-	-	142	111.551	-
XHBr024	A02	0	Non-DArT		1										-101.091	-	-	-	-	-	0
XHBr028	A02	5.659	Non-DArT		1										5.659	-	-	-	-	-	5.659
Xbac-49	A02	7.448	Non-DArT		1										1.789	-	-	-	-	-	7.448
Xbac-48	A02	8.516	Non-DArT		1										1.068	-	-	-	-	-	7.919
XbrPb-658589	A02	8.516	DArT	2											0	-	-	-	-	-	8.516
XbrPb-670904	A02	11.11	DArT	2											2.594	-	-	-	-	-	11.11
XbrPb-840784	A02	11.399	DArT	2											0.289	-	-	-	-	-	11.399
XbrPb-842220	A02	11.457	DArT	2											0.058	-	-	-	-	-	11.457
XbrPb-808338	A02	11.954	DArT	2											0.497	-	-	-	-	-	11.954
XbrPb-671322	A02	12.708	DArT	2											0.754	-	-	-	-	-	12.708
XbrPb-840731	A02	12.845	DArT	2											0.137	-	-	-	-	-	12.845
XbrPb-840545	A02	15.205	DArT	2											2.36	-	-	-	-	-	15.205
XsN3761a	A02	15.847	Non-DArT		1										0.642	-	-	-	-	-	15.847
XsR6293a	A02	16.424	Non-DArT		1										0.577	-	-	-	-	-	16.424
XpW252	A02	18.062	Non-DArT		1										1.638	-	-	-	-	-	18.062
XpW144	A02	18.833	Non-DArT		1										0.771	-	-	-	-	-	18.833
XbrPb-661469	A02	20.869	DArT	2											2.036	-	-	-	-	-	20.869
XbrPb-658386	A02	23.061	DArT	2											2.192	-	-	-	-	-	23.061
XbrPb-662312	A02	24.948	DArT	2											1.887	-	-	-	-	-	24.948
XbrPb-670471	A02	24.952	DArT	2											0.004	-	-	-	-	-	24.952
XbrPb-659016	A02	24.955	DArT	2											0.003	0	-	-	-	-	24.955
XbrPb-657868	A02	24.957	DArT	2											0.002	0	-	-	-	-	-
XbrPb-661407	A02	24.957	DArT	2											0	0	-	-	-	-	-
XbrPb-662239	A02	24.957	DArT	2											0	0	-	-	-	-	-
XbrPb-659053	A02	24.959	DArT	2											0.002	0	-	-	-	-	24.959
XbrPb-657614	A02	28.625	DArT	2											3.666	-	-	-	-	-	28.625
XbrPb-658617	A02	29.475	DArT	2											0.849977	-	-	-	-	-	-
XbrPb-661820	A02	29.475	DArT	2											0	-	-	-	-	-	-
XbrPb-838654	A02	29.475	DArT	2											0	-	-	-	-	-	-
XbrPb-670834	A02	29.5055	DArT	2											0.0305107	4.4	-	-	-	-	-
XbrPb-657847	A02	29.575	DArT	2											0.0695119	-	-	-	-	-	29.575
XbrPb-660007	A02	29.805	DArT	2											0.23	-	-	-	-	-	29.805
XbrPb-808526	A02	30.121	DArT	2											0.316	-	-	-	-	-	30.121
XbrPb-658213	A02	30.229	DArT	2											0.108	-	-	-	-	-	30.229
XbrPb-661689	A02	30.23	DArT	2											0.001	-	-	-	-	-	30.23
XbrPb-839167	A02	30.232	DArT	2											0.002	-	-	-	-	-	30.232
XbrPb-658011	A02	30.244	DArT	2											0.012	-	-	-	-	-	30.244
XbrPb-658552	A02	30.268	DArT	2											0.024	-	-	-	-	-	30.268
XbrPb-662121	A02	30.28	DArT	2											0.012	-	-	-	-	-	30.28
Xp154	A02	31.961	Non-DArT		1										1.681	-	-	-	-	-	-
Xp155	A02	32.149	Non-DArT		1										0.188	-	-	-	-	-	-
XbrPb-657785	A02	32.629	DArT	2											0.48	-	-	-	-	-	32.629
XbrPb-658413	A02	32.779	DArT	2											0.15	-	-	-	-	-	32.779
XbrPb-658122	A02	32.92	DArT	2											0.141	-	-	-	-	-	32.92
XbrPb-840563	A02	32.939	DArT	2											0.019	-	-	-	-	-	32.939
XbrPb-809263	A02	33.123	DArT	2											0.183999	7.9	-	-	-	-	-
XbrPb-660621	A02	34.9318	DArT	2											1.80876	-	-	-	-	-	-
XbrPb-839048	A02	34.9318	DArT	2											0	9.7	-	-	-	-	-
XBRMS-332	A02	37.382	Non-DArT		1										2.45025	-	-	-	-	-	37.382
XH129I15-4-2	A02	38.569	Non-DArT		1										1.187	-	-	-	-	-	38.569
XbrPb-657915	A02	40.0822	DArT	2											1.51317	-	-	-	-	-	-
XZAAS113	A02	41.018	Non-DArT		1										0.935828	-	-	-	-	-	41.018
XbrPb-658083	A02	52.1756	DArT	2											11.1576	-	-	-	-	-	-
XHBr027	A02	53.348	Non-DArT		1										1.1724	-	-	-	-	-	53.348
XOl13E08	A02	56.398	Non-DArT		1										3.05	-	-	-	-	-	56.398
XCB10416	A02	58.461	Non-DArT		1										2.063	-	-	-	-	-	58.461
XIGF5222g	A02	63.565	Non-DArT		1										5.104	-	-	-	-	-	63.565
XIGF5224g	A02	64.119	Non-DArT		1										0.554	-	-	-	-	-	64.119
XbrPb-661681	A02	65.79	DArT	2											1.671	-	-	-	58	-	65.79
XBRMS-026	A02	67.362	Non-DArT		1										1.572	-	-	-	-	-	67.362
XbrPb-657949	A02	73.962	DArT	2											6.6	21.2152	-	-	-	-	73.962
XbrPb-660196	A02	73.974	DArT	2											0.012	21.2152	-	-	-	-	73.974
XbrPb-840401	A02	74.002	DArT	2											0.028	21.2152	-	-	-	-	74.002
XbrPb-808759	A02	74.009	DArT	2											0.007	21.2152	-	-	-	-	74.009
XbrPb-809267	A02	74.024	DArT	2											0.015	21.2152	-	-	-	-	74.024
XOl10F04	A02	78.804	Non-DArT		1										4.78	-	-	-	-	-	78.804
XBRMS-228	A02	80.212	Non-DArT		1										1.408	-	-	-	-	-	80.212
XbrPb-660108	A02	82.73	DArT	2											2.518	-	-	-	-	-	82.73
XbrPb-658860	A02	84.164	DArT	2											1.434	-	-	-	-	-	84.164
XCB10355	A02	90.47	Non-DArT		1	90.47	70	1.29243	48	13	27.0833	22	0	0	6.306	-	-	-	-	-	90.467
XbrPb-809152	A03	0	DArT	2											-90.47	-	-	-	-	0	-
XbrPb-658157	A03	4.76894	DArT	2											4.76894	0	-	-	-	6.80272	-
XbrPb-660869	A03	4.76894	DArT	2											0	0	-	-	-	6.80272	-
XbrPb-661972	A03	8.39374	DArT	2											3.6248	-	-	-	-	11.1777	-
XbrPb-660648	A03	9.84716	DArT	2											1.45343	-	-	-	-	13.1132	-
XbrPb-659233	A03	10.78	DArT	2											0.932834	-	-	-	-	14.3554	-
XbrPb-809756	A03	14.8947	DArT	2											4.11472	-	-	-	-	19.8349	-
XbrPb-661557	A03	21.0248	DArT	2											6.13007	-	-	-	-	27.9982	-
Xniab115	A03	23.0132	Non-DArT		1										1.98841	-	-	-	-	-	0
Xniab116	A03	26.7462	Non-DArT		1										3.733	-	-	-	-	-	3.733
XbrPb-658285	A03	26.7853	DArT	2											0.0391378	18.5714	-	-	15	-	-
XbrPb-658945	A03	26.7853	DArT	2											0	18.5714	-	-	29	-	-
XbrPb-659037	A03	26.7853	DArT	2											0	18.5714	-	-	13	-	-
XbrPb-661767	A03	26.7853	DArT	2											0	18.5714	-	-	21	-	-
XbrPb-662944	A03	26.7853	DArT	2											0	18.5714	-	-	11	-	-
XbrPb-808545	A03	26.7853	DArT	2											0	18.5714	-	-	-	-	-
XB080H21-1	A03	28.8822	Non-DArT		1										2.09686	-	-	-	-	-	5.869
XbrPb-657679	A03	29.2168	DArT	2											0.334608	-	-	-	-	38.9073	-
XH013I08-3	A03	32.3332	Non-DArT		1										3.11639	-	-	-	-	-	9.32
XbrPb-659852	A03	32.4026	DArT	2											0.0693951	-	12.6866	12.3	-	43.1497	-
XB008I08-4	A03	33.4932	Non-DArT		1										1.0906	-	-	-	-	-	10.48
Xniab102	A03	34.6682	Non-DArT		1										1.175	-	-	-	-	-	11.655
XbrPb-839781	A03	35.2532	DArT	2											0.584983	25.7143	-	-	-	-	-
XIGF5154c	A03	35.4152	Non-DArT		1										0.162017	-	-	-	-	-	12.402
XbrPb-658433	A03	36.4016	DArT	2											0.986452	-	-	14	-	48.4751	-
XH003M07-4	A03	37.8372	Non-DArT		1										1.43555	-	-	-	-	-	14.824
XbrPb-662170	A03	46.6845	DArT	2											8.84732	-	-	-	-	-	-
XbrPb-662443	A03	46.6845	DArT	2											0	-	-	-	40	-	-
XbrPb-671217	A03	48.2518	DArT	2											1.56732	-	-	-	39	61.3406	-
XH048M02-5	A03	48.2542	Non-DArT		1										0.00235387	-	-	-	-	-	25.241
XB054N05-2	A03	49.2812	Non-DArT		1										1.027	-	-	-	-	-	26.268
XB071P24-1	A03	50.1962	Non-DArT		1										0.915	-	-	-	-	-	27.183
XbrPb-840137	A03	50.7162	DArT	2											0.519988	38.7578	-	-	-	70.6476	-
XRA2E11	A03	51.3772	Non-DArT		1										0.661012	-	-	-	-	-	28.364
XBRAS029	A03	51.6902	Non-DArT		1										0.313	-	-	-	-	-	28.677
XHG-FLC-A3	A03	52.1532	Non-DArT		1										0.463	-	-	-	-	-	29.14
XKR20530-3	A03	53.0172	Non-DArT		1										0.864	-	-	-	-	-	30.004
XbrPb-658100	A03	53.3212	DArT	2											0.304	-	-	34.8	-	67.223	30.308
XCB10271	A03	53.5882	Non-DArT		1										0.267	-	-	-	-	-	30.575
XBRMS-303	A03	53.7822	Non-DArT		1										0.194	-	-	-	-	-	30.769
XMR123	A03	54.2752	Non-DArT		1										0.493	-	-	-	-	-	31.262
XIGF2134f2	A03	55.1252	Non-DArT		1										0.85	-	-	-	-	-	32.112
XIGF2544b	A03	55.4502	Non-DArT		1										0.325	-	-	-	-	-	32.437
XbrPb-663683	A03	55.6562	DArT	2											0.206	-	-	-	49	-	32.643
XbrPb-840813	A03	55.9692	DArT	2											0.313	-	-	38.2	-	77.217	32.956
XbrPb-838688	A03	56.4482	DArT	2											0.479	-	-	39	-	-	33.435
XbrPb-658934	A03	56.6145	DArT	2											0.166301	-	62.2388	-	-	-	-
XCNU250	A03	57.9742	Non-DArT		1										1.3597	-	-	-	-	-	34.961
XbrPb-659102	A03	58.2548	DArT	2											0.280571	-	-	49.8	-	-	-
XIGF5385a	A03	58.5002	Non-DArT		1										0.245429	-	-	-	-	-	35.487
XCNU253	A03	59.0602	Non-DArT		1										0.56	-	-	-	-	-	36.047
XBRMS-043	A03	59.7112	Non-DArT		1										0.651	-	-	-	-	-	36.698
XB092O02-4	A03	60.0852	Non-DArT		1										0.374	-	-	-	-	-	37.072
XHS-Au14	A03	60.5402	Non-DArT		1										0.455	-	-	-	-	-	37.527
XbrPb-840898	A03	60.8776	DArT	2											0.3374	47.3292	74.1791	-	-	-	-
XbrPb-663121	A03	60.9312	DArT	2											0.0535999	47.3292	74.1791	49	-	-	37.918
XCB10427	A03	61.3862	Non-DArT		1										0.455	-	-	-	-	-	38.373
XbrPb-658241	A03	62.3812	DArT	2											0.995	-	74.1791	49.8	-	-	39.368
XCNU384	A03	62.8922	Non-DArT		1										0.511	-	-	-	-	-	39.879
XCNU288	A03	63.3052	Non-DArT		1										0.413	-	-	-	-	-	40.292
XbrPb-839525	A03	65.176	DArT	2											1.87081	53.1263	-	60.5	72	-	-
XbrPb-658244	A03	66.117	DArT	2											0.940954	-	-	-	-	87.217	-
XB068E07-2	A03	66.1332	Non-DArT		1										0.0162324	-	-	-	-	-	43.12
XH010E23-2	A03	66.6842	Non-DArT		1										0.551	-	-	-	-	-	43.671
XbrPb-660993	A03	66.8082	DArT	2											0.124046	-	-	-	78	-	-
XbrPb-658802	A03	72.4062	DArT	2											5.59795	-	-	-	-	-	49.393
XbrPb-662347	A03	72.9902	DArT	2											0.584	-	-	78.6	-	-	49.977
XbrPb-808274	A03	73.0752	DArT	2											0.085	-	87.9105	-	-	103.699	50.062
XbrPb-660030	A03	73.3112	DArT	2											0.236	-	96.1194	76	94	103.699	50.298
XbrPb-662736	A03	73.3592	DArT	2											0.048	-	97.6119	76	102	103.699	50.346
XbrPb-809175	A03	73.4232	DArT	2											0.064	-	-	76	-	99.893	50.41
XbrPb-657750	A03	73.4695	DArT	2											0.0463183	-	92.3881	76	92	103.699	-
XbrPb-838708	A03	73.5712	DArT	2											0.101682	-	92.3881	-	-	103.699	50.558
XbrPb-658601	A03	73.5782	DArT	2											0.007	-	84.1791	76	87	103.699	50.565
XbrPb-658844	A03	73.5992	DArT	2											0.021	-	92.3881	73.9	89	106.293	50.586
XbrPb-809214	A03	73.6152	DArT	2											0.016	-	94.6269	76	98	103.086	50.602
XbrPb-657695	A03	73.6202	DArT	2											0.005	-	97.6119	76	-	103.699	50.607
XbrPb-658800	A03	73.6842	DArT	2											0.064	-	89.403	76	92	103.699	50.671
XbrPb-658436	A03	73.6912	DArT	2											0.007	-	-	76	94	104.332	50.678
XbrPb-660346	A03	73.7762	DArT	2											0.085	-	97.6119	75.1	104	103.086	50.763
XbrPb-809854	A03	73.7791	DArT	2											0.0029	-	93.1343	76	-	103.699	-
XbrPb-809205	A03	73.8432	DArT	2											0.0641	-	90.8955	76	-	101.175	50.83
XbrPb-658949	A03	75.3727	DArT	2											1.52954	-	-	-	96	-	-
XH129I15-4-1	A03	75.5572	Non-DArT		1										0.184461	-	-	-	-	-	52.544
XH085M22-4	A03	75.7452	Non-DArT		1										0.188	-	-	-	-	-	52.732
XH007D13-3-2	A03	76.1472	Non-DArT		1										0.402	-	-	-	-	-	53.134
XKBrB001H24-13	A03	76.6832	Non-DArT		1										0.536	-	-	-	-	-	53.67
XCNU098	A03	76.8172	Non-DArT		1										0.134	-	-	-	-	-	53.804
XbrPb-662935	A03	77.276	DArT	2											0.458759	-	84.1791	76	100	103.699	-
XB049D17-4	A03	78.2492	Non-DArT		1										0.973241	-	-	-	-	-	55.236
XIGF3125a	A03	80.6632	Non-DArT		1										2.414	-	-	-	-	-	-
XbrPb-657925	A03	81.9382	DArT	2											1.275	-	-	-	-	-	58.925
XbrPb-657981	A03	82.0542	DArT	2											0.116	-	-	-	-	-	59.041
XbrPb-657945	A03	82.1002	DArT	2											0.046	-	-	-	-	-	59.087
XB044E18-1-2	A03	82.9462	Non-DArT		1										0.846	-	-	-	-	-	59.933
XOl11G11a	A03	83.5862	Non-DArT		1										0.64	-	-	-	-	-	60.573
XH034E17-1	A03	84.5922	Non-DArT		1										1.006	-	-	-	-	-	61.579
XbrPb-659638	A03	85.4342	DArT	2											0.842	-	-	-	-	131.918	62.421
XbrPb-671327	A03	85.4912	DArT	2											0.057	66.4596	-	-	113	131.918	62.478
XbrPb-663225	A03	85.6742	DArT	2											0.183	-	-	-	113	131.918	62.661
XbrPb-659257	A03	85.7513	DArT	2											0.0771389	66.4596	-	-	113	131.918	-
XbrPb-670322	A03	85.7513	DArT	2											0	66.4596	-	-	113	131.918	-
XbrPb-671284	A03	88.1322	DArT	2											2.38086	-	-	-	123	-	65.119
XbrPb-839683	A03	88.5662	DArT	2											0.434	-	-	-	-	-	65.553
XCNU270	A03	92.2372	Non-DArT		1										3.671	-	-	-	-	-	69.224
XIGF3165c	A03	92.8592	Non-DArT		1										0.622	-	-	-	-	-	69.846
XCNU321	A03	93.9942	Non-DArT		1										1.135	-	-	-	-	-	70.981
XZAAS98a	A03	94.5302	Non-DArT		1										0.536	-	-	-	-	-	71.517
XHBr001	A03	94.7682	Non-DArT		1										0.238	-	-	-	-	-	71.755
XCNU002	A03	95.3352	Non-DArT		1										0.567	-	-	-	-	-	72.322
XB042O05	A03	95.5682	Non-DArT		1										0.233	-	-	-	-	-	72.555
XbrPb-662565	A03	99.4611	DArT	2											3.89288	-	-	-	-	149.99	-
XB069K06-3	A03	101.24	Non-DArT		1										1.77912	-	-	-	-	-	78.227
XCNU215	A03	101.869	Non-DArT		1										0.629	-	-	-	-	-	78.856
XbrPb-662033	A03	103.496	DArT	2											1.62651	84.793	107.612	102.2	-	-	-
XbrPb-662488	A03	103.496	DArT	2											0	-	107.612	101.4	-	-	-
XbrPb-662586	A03	103.496	DArT	2											0	84.793	107.612	101.4	-	-	-
XbrPb-838880	A03	103.496	DArT	2											0	84.793	109.104	-	-	-	-
XKR20070-2	A03	104.286	Non-DArT		1										0.790486	-	-	-	-	-	81.273
XCB10415	A03	105.165	Non-DArT		1										0.879	-	-	-	-	-	82.152
XpW188b	A03	106.073	Non-DArT		1										0.908	-	-	-	-	-	83.06
XB072K21-4	A03	107.419	Non-DArT		1										1.346	-	-	-	-	-	84.406
XCNU370	A03	110.328	Non-DArT		1										2.909	-	-	-	-	-	87.315
XbrPb-660733	A03	110.432	DArT	2											0.103988	-	-	-	-	-	-
XbrPb-661458	A03	110.432	DArT	2											0	-	-	-	-	-	-
XbrPb-661655	A03	110.432	DArT	2											0	-	-	-	-	-	-
XCNU371	A03	113.529	Non-DArT		1										3.09701	-	-	-	-	-	90.516
XCNU435	A03	116.286	Non-DArT		1										2.757	-	-	-	-	-	93.273
XCNU316	A03	116.672	Non-DArT		1										0.386	-	-	-	-	-	93.659
XCNU306	A03	116.833	Non-DArT		1										0.161	-	-	-	-	-	93.82
XHS-Au39b	A03	118.151	Non-DArT		1										1.318	-	-	-	-	-	95.138
XS003O10	A03	120.342	Non-DArT		1										2.191	-	-	-	-	-	97.329
XB085J21-2	A03	122.111	Non-DArT		1										1.769	-	-	-	-	-	99.098
XH069E01-1	A03	124.129	Non-DArT		1										2.018	-	-	-	-	-	101.116
XB080F13-2	A03	125.331	Non-DArT		1										1.202	-	-	-	-	-	102.318
XH129J18-3	A03	125.875	Non-DArT		1										0.544	-	-	-	-	-	102.862
XbrPb-659276	A03	126.651	DArT	2											0.776	-	120.299	-	-	-	103.638
XB032G23-3	A03	128.241	Non-DArT		1										1.59	-	-	-	-	-	105.228
XbrPb-838604	A03	128.524	DArT	2											0.282879	-	-	-	-	-	-
XH005A08-1-2	A03	128.829	Non-DArT		1										0.305121	-	-	-	-	-	105.816
XbrPb-838788	A03	129.001	DArT	2											0.171623	104.793	-	142.8	-	-	-
XH035D15-1	A03	130.562	Non-DArT		1										1.56138	-	-	-	-	-	107.549
XNa12A08	A03	132.029	Non-DArT		1										1.467	-	-	-	-	-	109.016
XbrPb-658578	A03	132.642	DArT	2											0.612419	-	141.94	143.6	-	159.99	-
XbrPb-658349	A03	134.175	DArT	2											1.53358	-	147.164	143.6	-	-	-
XbrPb-663150	A03	134.175	DArT	2											0	107.823	145.672	143.6	-	-	-
XbrPb-661250	A03	135.933	DArT	2											1.75747	110.64	-	149.1	-	-	-
XbrPb-839485	A03	135.933	DArT	2											0	110.64	-	149.1	-	-	-
XbrPb-839588	A03	135.933	DArT	2											0	110.64	-	150.7	-	-	-
XbrPb-839640	A03	135.933	DArT	2											0	110.64	-	-	-	-	-
XbrPb-658266	A03	136.193	DArT	2											0.259847	-	145.672	-	-	-	-
XbrPb-670937	A03	136.193	DArT	2											0	-	138.955	-	-	-	-
XIGF0570a2	A03	139.135	Non-DArT		1										2.94269	-	-	-	-	-	116.122
XHR-C009-A3	A03	142.812	Non-DArT		1										3.677	-	-	-	-	-	119.799
XbrPb-840964	A03	144.362	DArT	2											1.55	-	-	-	-	-	121.349
XbrPb-659729	A03	144.902	DArT	2		144.902	156	0.92886	85	22	25.8824	71	1	1.40845	0.54	-	-	-	-	-	121.889
XbrPb-658190	A04	0	DArT	2											-144.902	-	-	-	-	0	-
XbrPb-840348	A04	4.33289	DArT	2											4.33289	-	23.8806	57.9	-	5.3334	-
XIGF3391a	A04	7.34096	Non-DArT		1										3.00808	-	-	-	-	-	0
XIGF3395d	A04	8.08696	Non-DArT		1										0.746	-	-	-	-	-	0.746
XbrPb-662842	A04	9.29871	DArT	2											1.21174	-	-	61	-	11.4459	-
XbrPb-663305	A04	10.876	DArT	2											1.57726	-	-	87.6	0	27.357	3.535
XbrPb-660316	A04	11.688	DArT	2											0.812	-	-	87.6	0	27.357	4.347
XbrPb-663259	A04	11.884	DArT	2											0.196	-	-	87.6	0	27.357	4.543
XbrPb-661628	A04	14.884	DArT	2											3.00004	-	-	-	-	18.3209	-
XbrPb-841242	A04	14.884	DArT	2											0	-	-	-	-	18.3209	-
XbrPb-660939	A04	16.927	DArT	2											2.04296	-	-	-	-	-	9.586
XbrPb-657687	A04	19.731	DArT	2											2.804	-	-	-	-	-	12.39
XbrPb-657786	A04	19.769	DArT	2											0.038	0	-	-	-	-	12.428
XbrPb-658988	A04	21.2393	DArT	2											1.47031	-	-	-	-	-	-
XbrPb-842021	A04	22.768	DArT	2											1.52869	-	-	-	-	-	15.427
XbrPb-657641	A04	22.84	DArT	2											0.072	-	0	-	-	31.7973	15.499
XbrPb-658486	A04	22.8642	DArT	2											0.0242498	-	17.1642	-	-	-	-
XbrPb-670055	A04	22.8642	DArT	2											0	-	17.1642	-	-	-	-
XbrPb-658153	A04	22.923	DArT	2											0.0587502	-	1.49253	-	-	31.7973	15.582
XbrPb-809236	A04	22.959	DArT	2											0.036	-	5.22388	-	-	31.1306	15.618
XbrPb-659798	A04	23.278	DArT	2											0.319	-	3.73134	-	-	31.1306	15.937
XbrPb-657736	A04	24.9663	DArT	2											1.68836	16.4179	-	75.5	12	-	-
XbrPb-840517	A04	26.157	DArT	2											1.19064	-	15.6716	-	-	-	18.816
XbrPb-658097	A04	26.168	DArT	2											0.011	-	17.1642	-	-	-	18.827
XbrPb-659960	A04	26.425	DArT	2											0.257	-	-	-	-	-	19.084
XbrPb-808599	A04	27.36	DArT	2											0.935	-	-	-	-	-	20.019
XbrPb-841303	A04	27.892	DArT	2											0.532	-	22.3881	57.1	-	-	20.551
XbrPb-809825	A04	27.9944	DArT	2											0.102393	-	22.3881	57.9	-	7.78734	-
XbrPb-839631	A04	27.9944	DArT	2											0	22.3881	-	-	-	-	-
XbrPb-842153	A04	27.9944	DArT	2											0	22.3881	-	-	-	-	-
XbrPb-809631	A04	29.081	DArT	2											1.08661	-	20.8955	57.9	-	7.78734	21.74
XbrPb-808642	A04	29.464	DArT	2											0.383	-	-	-	-	-	22.123
XbrPb-658265	A04	29.642	DArT	2											0.178	-	-	-	-	-	22.301
XbrPb-841973	A04	29.643	DArT	2											0.001	22.3881	-	-	-	-	22.302
XbrPb-808142	A04	29.646	DArT	2											0.003	22.3881	-	-	-	-	22.305
XbrPb-809583	A04	29.8091	DArT	2											0.16316	-	-	-	-	36.6924	-
XbrPb-842031	A04	30.494	DArT	2											0.68484	-	-	-	-	-	23.153
XbrPb-838993	A04	30.728	DArT	2											0.234	25.3292	-	-	-	-	23.387
XbrPb-839587	A04	30.735	DArT	2											0.007	25.3292	-	-	-	-	23.394
XbrPb-841534	A04	32.401	DArT	2											1.666	-	-	-	-	-	25.06
XbrPb-657581	A04	32.408	DArT	2											0.007	-	-	-	-	-	25.067
XbrPb-657692	A04	32.6354	DArT	2											0.227403	22.3881	-	-	19	-	-
XbrPb-659874	A04	32.6354	DArT	2											0	22.3881	26.1194	-	-	-	-
XbrPb-661134	A04	32.749	DArT	2											0.113597	-	-	-	-	-	25.408
XbrPb-660920	A04	32.811	DArT	2											0.062	-	-	-	-	-	25.47
XbrPb-839577	A04	32.894	DArT	2											0.083	-	-	-	-	-	25.553
XbrPb-671364	A04	35.1068	DArT	2											2.21285	-	-	-	-	-	-
XbrPb-808993	A04	37.388	DArT	2											2.28117	-	-	-	-	-	-
XbrPb-659705	A04	37.559	DArT	2											0.170981	-	-	-	-	52.6159	30.218
XbrPb-841683	A04	37.663	DArT	2											0.104	-	-	-	-	52.6159	30.322
XbrPb-808828	A04	37.913	DArT	2											0.25	-	-	-	-	52.6159	30.572
XbrPb-659838	A04	38.086	DArT	2											0.173	-	-	-	-	-	30.745
XbrPb-660701	A04	39.134	DArT	2											1.048	-	-	-	-	-	31.793
XbrPb-660157	A04	39.432	DArT	2											0.298	-	-	41.7	-	57.8791	32.091
XbrPb-839460	A04	40.093	DArT	2											0.661	31.6784	-	-	-	-	32.752
XbrPb-657888	A04	45.4299	DArT	2											5.33699	-	-	-	-	-	-
XbrPb-658251	A04	46.28	DArT	2											0.850014	-	-	-	-	-	38.939
XbrPb-809771	A04	46.954	DArT	2											0.674	-	-	-	-	-	39.613
XbrPb-661773	A04	49.3616	DArT	2											2.4076	-	-	41.7	-	57.8791	-
Xniab048	A04	51.915	Non-DArT		1										2.5534	-	-	-	-	-	44.574
XCNU246	A04	52.39	Non-DArT		1										0.475	-	-	-	-	-	45.049
XIGF2021e	A04	53.973	Non-DArT		1										1.583	-	-	-	-	-	46.632
XJICB0134	A04	62.651	Non-DArT		1										8.678	-	-	-	-	-	55.31
XBRMS-105	A04	64.792	Non-DArT		1										2.141	-	-	-	-	-	57.451
XbrPb-671115	A04	65.2883	DArT	2											0.496287	47.8075	-	-	-	-	-
XBRMS-054	A04	65.369	Non-DArT		1										0.0807131	-	-	-	-	-	58.028
XbrPb-839360	A04	67.1733	DArT	2											1.80434	47.8075	-	-	-	-	-
XbrPb-840148	A04	67.1733	DArT	2											0	47.8075	-	-	-	-	-
XbrPb-658492	A04	67.535	DArT	2											0.361658	-	-	-	-	-	60.194
XbrPb-809176	A04	67.716	DArT	2											0.181	47.8075	-	-	-	-	60.375
XbrPb-670695	A04	68.044	DArT	2											0.328	47.8075	-	-	-	-	60.703
XbrPb-662662	A04	68.174	DArT	2											0.13	47.8075	-	-	-	-	60.833
XbrPb-662215	A04	70.378	DArT	2											2.20407	-	54.0298	-	-	86.6291	-
XbrPb-809088	A04	72.72	DArT	2											2.34193	-	-	-	-	-	65.379
XbrPb-659008	A04	72.788	DArT	2											0.068	-	-	-	-	-	65.447
XbrPb-658557	A04	73.1794	DArT	2											0.391476	-	52.5373	-	-	90.0774	-
XCNU360	A04	78.055	Non-DArT		1										4.87552	-	-	-	-	-	70.714
XbrPb-661133	A04	78.3201	DArT	2											0.265109	57.9524	-	-	-	-	-
XbrPb-663549	A04	78.3201	DArT	2											0	57.9524	-	-	-	-	-
XCNU254	A04	78.459	Non-DArT		1										0.138891	-	-	-	-	-	71.118
XCNU256	A04	80.532	Non-DArT		1										2.073	-	-	-	-	-	73.191
XHS-k02-2	A04	81.435	Non-DArT		1										0.903	-	-	-	-	-	74.094
XbrPb-658257	A04	82.1476	DArT	2											0.7126	-	80.1492	11.5	-	101.116	-
XbrPb-658645	A04	82.1476	DArT	2											0	-	80.1492	11.5	-	101.116	-
XbrPb-658824	A04	85.0331	DArT	2											2.8855	-	85.3731	-	-	-	-
XbrPb-839008	A04	85.668	DArT	2											0.634896	-	80.1492	-	-	-	78.327
XbrPb-660337	A04	90.289	DArT	2											4.621	63.6667	85.3731	10	-	-	82.948
XbrPb-660911	A04	91.712	DArT	2											1.423	-	85.3731	-	36	-	84.371
XbrPb-670739	A04	92.078	DArT	2											0.366	-	85.3731	-	45	-	84.737
XbrPb-808709	A04	92.129	DArT	2											0.051	-	83.1343	-	-	-	84.788
XbrPb-658275	A04	93.2167	DArT	2											1.08775	69.549	86.8657	-	29	-	-
XbrPb-840331	A04	93.968	DArT	2											0.751253	71.1115	86.8657	-	-	106.349	86.627
XOl10B01	A04	96.594	Non-DArT		1										2.626	-	-	-	-	-	89.253
XJICB0283	A04	97.01	Non-DArT		1										0.416	-	-	-	-	-	89.669
XbrPb-841544	A04	97.231	DArT	2											0.221012	72.674	-	-	-	106.349	-
XJICB0584	A04	98.012	Non-DArT		1										0.780988	-	-	-	-	-	90.671
XOl11H02c	A04	102.346	Non-DArT		1	102.346	97	1.05511	81	12	14.8148	16	0	0	4.334	-	-	-	-	-	95.005
XBRMS-034	A05	0	Non-DArT		1										-102.346	-	-	-	-	-	0
XJICB0153	A05	1.691	Non-DArT		1										1.691	-	-	-	-	-	1.691
XbrPb-842067	A05	7.92851	DArT	2											6.23751	-	20.1492	-	-	0	-
XbrPb-809935	A05	8.999	DArT	2											1.07049	-	14.9254	-	-	2.64688	8.999
XbrPb-663516	A05	9.02	DArT	2											0.021	-	14.9254	-	-	2.64688	9.02
XbrPb-661313	A05	9.28789	DArT	2											0.267888	-	17.9105	-	-	2.04082	-
XbrPb-809787	A05	9.671	DArT	2											0.383112	4.22535	-	-	-	3.96267	9.671
XbrPb-659342	A05	9.682	DArT	2											0.011	4.22535	17.9105	-	-	2.04082	9.682
XbrPb-660916	A05	9.685	DArT	2											0.003	-	17.9105	-	-	2.04082	9.685
XbrPb-659900	A05	9.79	DArT	2											0.105	-	-	-	-	-	9.79
XbrPb-663578	A05	11.8761	DArT	2											2.08607	-	-	-	0	-	-
XbrPb-658634	A05	12.4225	DArT	2											0.546435	0	-	-	2	-	-
XbrPb-659536	A05	12.4225	DArT	2											0	0	-	-	2	-	-
XbrPb-662868	A05	12.4225	DArT	2											0	0	-	-	2	-	-
XbrPb-808954	A05	14.422	DArT	2											1.99949	-	-	-	-	-	14.422
XbrPb-808805	A05	14.66	DArT	2											0.238	-	-	-	-	-	14.66
XbrPb-809579	A05	14.793	DArT	2											0.133	-	-	-	-	-	14.793
XbrPb-659339	A05	15.41	DArT	2											0.617	-	23.8806	-	-	8.62933	15.41
XbrPb-661359	A05	15.7056	DArT	2											0.295642	4.22535	20.1492	-	-	-	-
XbrPb-662385	A05	19.81	DArT	2											4.10436	-	-	-	-	-	19.81
XbrPb-658832	A05	20.336	DArT	2											0.526	-	-	-	-	-	20.336
XbrPb-662717	A05	20.724	DArT	2											0.388	-	-	-	-	-	20.724
XbrPb-661063	A05	22.2719	DArT	2											1.54791	12.6761	-	39	27	27.304	-
XbrPb-658816	A05	22.3057	DArT	2											0.0337923	-	31.3433	-	20	-	-
XbrPb-839094	A05	23.387	DArT	2											1.08129	-	-	25.4	-	-	23.387
XbrPb-840990	A05	29.6009	DArT	2											6.21391	-	44.7761	-	-	32.5366	-
XbrPb-841841	A05	29.6009	DArT	2											0	-	44.7761	-	-	32.5366	-
XbrPb-670365	A05	33.2568	DArT	2											3.65591	-	-	57.8	41	-	-
XbrPb-658614	A05	34.0345	DArT	2											0.777639	-	-	-	-	-	-
XbrPb-659025	A05	34.754	DArT	2											0.719538	-	-	-	-	-	34.754
XbrPb-659526	A05	35.967	DArT	2											1.213	-	-	50.7	-	-	35.967
XbrPb-841416	A05	35.984	DArT	2											0.017	21.6313	-	-	-	-	35.984
XbrPb-807779	A05	36.376	DArT	2											0.392	21.6313	-	-	-	-	36.376
XbrPb-662946	A05	37.598	DArT	2											1.22198	32.4005	-	68.4	-	-	-
XbrPb-663320	A05	37.598	DArT	2											0	32.4005	-	68.4	-	-	-
XbrPb-840897	A05	38.133	DArT	2											0.535018	-	-	51.5	-	-	38.133
XbrPb-660486	A05	38.141	DArT	2											0.008	-	-	51.5	-	-	38.141
XbrPb-670546	A05	38.7827	DArT	2											0.641733	-	73.1343	57	43	-	-
XbrPb-658468	A05	39.27	DArT	2											0.487267	-	-	-	-	-	39.27
XbrPb-839815	A05	39.8502	DArT	2											0.58018	35.2991	-	-	-	-	-
XbrPb-660237	A05	40.101	DArT	2											0.25082	-	67.9104	57	43	-	40.101
XbrPb-659114	A05	40.5077	DArT	2											0.406696	-	84.3284	-	-	48.9109	-
XbrPb-661887	A05	41.079	DArT	2											0.571353	-	-	-	56	-	-
XbrPb-659224	A05	43.596	DArT	2											2.51695	-	-	-	67	-	43.596
XbrPb-662228	A05	43.6331	DArT	2											0.0371139	-	-	-	-	-	-
XbrPb-809393	A05	43.884	DArT	2											0.250886	-	-	-	-	-	43.884
XbrPb-841413	A05	44.0134	DArT	2											0.12945	-	93.2836	-	-	54.174	-
XbrPb-657933	A05	44.065	DArT	2											0.0515501	-	-	-	66	-	44.065
XbrPb-671027	A05	44.215	DArT	2											0.15	-	-	-	62	-	44.215
XbrPb-658694	A05	45.1054	DArT	2											0.890369	-	-	68.4	-	-	-
XbrPb-659095	A05	45.1054	DArT	2											0	-	-	68.4	64	-	-
XHR-C016-A5	A05	45.417	Non-DArT		1										0.311631	-	-	-	-	-	45.417
XS012H21-1	A05	45.438	Non-DArT		1										0.021	-	-	-	-	-	45.438
Xbac-26	A05	45.484	Non-DArT		1										0.046	-	-	-	-	-	45.484
Xbac-19	A05	45.557	Non-DArT		1										0.073	-	-	-	-	-	45.557
Xbac-23	A05	45.621	Non-DArT		1										0.064	-	-	-	-	-	45.621
XbrPb-839251	A05	46.2022	DArT	2											0.581155	-	-	-	-	-	-
XbrPb-670950	A05	47.2916	DArT	2											1.08947	-	-	-	67	-	-
Xp129a	A05	47.326	Non-DArT		1										0.0343744	-	-	-	-	-	-
XsR9222	A05	47.716	Non-DArT		1										0.39	-	-	68.4	-	-	47.716
XNa12E01b	A05	48.172	Non-DArT		1										0.456	-	-	-	-	-	48.172
XCNU029	A05	49.174	Non-DArT		1										1.002	-	-	-	-	-	49.174
XNa10B08	A05	49.551	Non-DArT		1										0.377	-	-	-	-	-	49.551
Xniab013	A05	50.301	Non-DArT		1										0.75	-	-	-	-	-	50.301
XCNU325	A05	51.64	Non-DArT		1										1.339	-	-	-	-	-	51.64
XCNU206	A05	53.172	Non-DArT		1										1.532	-	-	-	-	-	53.172
XbrPb-662094	A05	53.5946	DArT	2											0.42261	-	-	-	80	-	-
XbrPb-657955	A05	54.8176	DArT	2											1.22296	-	-	78.1	-	-	-
XbrPb-663261	A05	54.8176	DArT	2											0	-	-	-	-	-	-
XbrPb-809660	A05	56.2606	DArT	2											1.443	-	97.0149	-	-	58.9644	-
XbrPb-657894	A05	56.4333	DArT	2											0.172739	-	115.672	-	-	72.8199	-
XbrPb-662421	A05	56.4333	DArT	2											0	-	115.672	-	-	72.8199	-
XbrPb-808211	A05	56.4333	DArT	2											0	-	112.687	-	-	72.8199	-
XbrPb-839331	A05	56.4333	DArT	2											0	-	115.672	-	-	72.8199	-
XIGF0149c	A05	57.071	Non-DArT		1										0.637687	-	-	-	-	-	57.071
XbrPb-839308	A05	59.1276	DArT	2											2.0566	-	-	-	-	-	-
XbrPb-659481	A05	60.4181	DArT	2											1.29045	61.7696	129.105	-	-	85.6853	-
XbrPb-670799	A05	61.5607	DArT	2											1.14266	63.2402	127.612	-	-	85.6853	-
XbrPb-660131	A05	62.3319	DArT	2											0.771209	-	-	-	-	-	-
XKBrH001C24-16	A05	63.149	Non-DArT		1										0.817075	-	-	-	-	-	63.149
XbrPb-838667	A05	64.5706	DArT	2											1.42156	-	-	-	-	-	-
XbrPb-839027	A05	64.5706	DArT	2											0	-	-	-	-	-	-
XbrPb-807798	A05	64.8907	DArT	2											0.320187	67.5259	-	-	-	-	-
XbrPb-808842	A05	64.8907	DArT	2											0	67.5259	-	-	-	-	-
XbrPb-807926	A05	66.1241	DArT	2											1.23335	69.1132	-	-	-	-	-
XbrPb-658795	A05	68.002	DArT	2											1.87787	-	-	-	-	-	-
XbrPb-810005	A05	68.002	DArT	2											0	-	-	-	-	-	-
XbrPb-839825	A05	69.7663	DArT	2											1.76436	73.8007	-	-	-	-	-
XbrPb-659298	A05	70.8763	DArT	2											1.11002	75.2293	-	-	-	92.2722	-
XbrPb-807965	A05	73.0303	DArT	2											2.15395	73.8007	-	-	-	97.1502	-
XbrPb-838953	A05	73.3045	DArT	2											0.274205	78.3543	-	-	-	-	-
XbrPb-671300	A05	81.9848	DArT	2		81.9848	92	0.89114	75	14	18.6667	17	0	0	8.68035	96.0963	-	124.6	-	110.168	-
XOl11F12a	A06	0	Non-DArT		1										-81.9848	-	-	-	-	-	0
XbrPb-658647	A06	6.27818	DArT	2											6.27818	0	-	0.9	-	-	-
XbrPb-670445	A06	9.662	DArT	2											3.38382	-	-	0	-	-	9.662
XbrPb-808360	A06	11.274	DArT	2											1.612	7.69231	8.20895	-	32	-	11.274
XbrPb-838677	A06	11.398	DArT	2											0.124	7.69231	8.20895	-	-	-	11.398
XbrPb-658402	A06	11.423	DArT	2											0.025	-	8.20895	-	32	-	11.423
XbrPb-841745	A06	11.486	DArT	2											0.063	7.69231	-	-	-	-	11.486
XbrPb-660912	A06	16.397	DArT	2											4.911	-	-	-	-	-	16.397
XbrPb-841736	A06	16.754	DArT	2											0.357	-	-	-	-	-	16.754
XbrPb-658746	A06	17.185	DArT	2											0.431	-	-	-	-	-	17.185
XbrPb-661213	A06	17.244	DArT	2											0.059	-	-	-	-	-	17.244
XpW217	A06	17.608	Non-DArT		1										0.364	-	-	-	-	-	17.608
XbrPb-657614	A06	19.3767	DArT	2											1.76874	-	15.6716	-	20	-	-
XbrPb-658027	A06	19.3767	DArT	2											0	-	13.4328	-	20	-	-
XHS-WA7	A06	19.71	Non-DArT		1										0.333262	-	-	-	-	-	19.71
Xbac-36	A06	19.821	Non-DArT		1										0.111	-	-	-	-	-	19.821
Xbac-35	A06	20.054	Non-DArT		1										0.233	-	-	-	-	-	20.054
Xbac-33	A06	20.413	Non-DArT		1										0.359	-	-	-	-	-	20.413
XbrPb-658152	A06	22.0234	DArT	2											1.61041	-	-	-	16	-	-
XBRMS-101	A06	24.433	Non-DArT		1										2.40959	-	-	-	-	-	24.433
XBRMS-027	A06	26.001	Non-DArT		1										1.568	-	-	-	-	-	26.001
XbrPb-808844	A06	28.3305	DArT	2											2.32953	25.0836	-	-	-	-	-
XbrPb-657632	A06	29.4624	DArT	2											1.13185	-	-	-	-	48.0283	-
XbrPb-808769	A06	29.4624	DArT	2											0	-	-	-	-	48.0283	-
XbrPb-838675	A06	29.4624	DArT	2											0	-	21.6418	-	-	48.0283	-
XbrPb-839214	A06	29.4624	DArT	2											0	-	-	-	-	48.0283	-
XbrPb-660024	A06	30.9163	DArT	2											1.4539	28.0248	29.8508	18.6	2	43.8367	-
XbrPb-660405	A06	30.9163	DArT	2											0	28.0248	29.8508	18.6	4	43.8367	-
XbrPb-662153	A06	30.9163	DArT	2											0	28.0248	29.8508	18.6	2	43.8367	-
XbrPb-671060	A06	30.9163	DArT	2											0	28.0248	29.8508	18.6	0	43.8367	-
XbrPb-809719	A06	30.9163	DArT	2											0	28.0248	29.1045	18.6	-	43.8367	-
XbrPb-840355	A06	30.9163	DArT	2											0	28.0248	29.8508	18.6	-	43.8367	-
XbrPb-840896	A06	30.9163	DArT	2											0	28.0248	29.8508	18.6	-	43.8367	-
XbrPb-840757	A06	31.317	DArT	2											0.400725	19.2865	-	15.5	-	49.2331	31.317
XbrPb-662278	A06	32.9451	DArT	2											1.62815	-	29.8508	18.6	2	43.8367	-
XbrPb-658968	A06	36.3867	DArT	2											3.44155	-	50.7463	26.3	-	39.6947	-
XbrPb-660578	A06	36.3867	DArT	2											0	-	48.5075	26.3	-	39.6947	-
XbrPb-661245	A06	36.3867	DArT	2											0	-	50.7463	26.3	-	39.6947	-
XbrPb-671014	A06	36.3867	DArT	2											0	-	50.7463	26.3	-	39.6947	-
XbrPb-670236	A06	36.409	DArT	2											0.0223059	-	31.3433	-	-	-	36.409
XbrPb-658137	A06	36.817	DArT	2											0.407981	-	-	25.5	-	40.8781	-
XbrPb-662103	A06	36.818	DArT	2											0.00101946	-	34.3284	-	-	-	36.818
XbrPb-841811	A06	37.288	DArT	2											0.47	-	38.806	-	-	-	37.288
XbrPb-660122	A06	37.51	DArT	2											0.222	-	-	-	-	-	37.51
XbrPb-661746	A06	37.592	DArT	2											0.082	-	31.3433	-	-	-	37.592
XbrPb-809008	A06	37.638	DArT	2											0.046	-	37.3134	-	-	-	37.638
XbrPb-670303	A06	37.9402	DArT	2											0.302225	-	45.5224	22.4	-	-	-
XbrPb-808136	A06	39.1295	DArT	2											1.18932	-	44.0299	22.4	-	-	-
XbrPb-840102	A06	39.9664	DArT	2											0.836844	38.3189	55.2239	26.3	-	-	-
XbrPb-809259	A06	40.318	DArT	2											0.351614	-	-	25.5	-	40.8781	40.318
XbrPb-663449	A06	41.118	DArT	2											0.8	-	-	25.5	-	40.8781	41.118
XbrPb-662605	A06	41.827	DArT	2											0.709037	-	57.4627	-	-	33.1471	-
XbrPb-670835	A06	47.2044	DArT	2											5.37737	-	-	52.2	118	-	-
XbrPb-659920	A06	47.762	DArT	2											0.557555	-	67.1642	39.5	-	26.0042	-
XbrPb-839838	A06	47.762	DArT	2											0	-	67.1642	39.5	-	26.0042	-
XBRMS-030	A06	47.944	Non-DArT		1										0.182043	-	-	-	-	-	47.944
XpW123bH	A06	48.593	Non-DArT		1										0.649	-	-	-	-	-	48.593
XpW123aE	A06	49.879	Non-DArT		1										1.286	-	-	-	-	-	49.879
XbrPb-659596	A06	50.0748	DArT	2											0.195803	57.4365	-	-	-	-	-
XBRMS-201	A06	52.434	Non-DArT		1										2.3592	-	-	-	-	-	52.434
XbrPb-671051	A06	54.3627	DArT	2											1.92873	-	-	-	109	-	-
XbrPb-808961	A06	56.7488	DArT	2											2.38611	-	-	-	106	-	-
XbrPb-841402	A06	56.7737	DArT	2											0.0248806	57.4365	-	-	-	14.1699	-
XIGF1075e	A06	60.214	Non-DArT		1										3.44027	-	-	-	-	-	60.214
XbrPb-662129	A06	60.6523	DArT	2											0.438348	61.8483	-	53.4	-	10.6405	-
XbrPb-661301	A06	62.3164	DArT	2											1.66409	-	-	-	99	-	-
XJICB2011_176	A06	62.511	Non-DArT		1										0.194564	-	-	-	-	-	62.511
XIGF3321d	A06	62.697	Non-DArT		1										0.186	-	-	-	-	-	62.697
XbrPb-662118	A06	62.9865	DArT	2											0.289456	-	-	-	-	-	-
XCNU149	A06	63.055	Non-DArT		1										0.0685441	-	-	-	-	-	63.055
XbrPb-662354	A06	63.1118	DArT	2											0.0568063	-	-	-	98	-	-
XCB10065	A06	63.577	Non-DArT		1										0.465194	-	-	-	-	-	63.577
XJICB2036_550	A06	63.997	Non-DArT		1										0.42	-	-	-	-	-	63.997
XbrPb-663404	A06	64.4201	DArT	2											0.423145	66.134	-	-	-	-	-
XbrPb-839202	A06	64.6055	DArT	2											0.185341	-	-	67	-	5.73248	-
XbrPb-657884	A06	65.036	DArT	2											0.430514	-	-	-	-	-	65.036
XbrPb-658929	A06	65.471	DArT	2											0.435	-	-	-	-	-	65.471
XbrPb-658662	A06	65.4979	DArT	2											0.0269168	-	-	-	95	-	-
XbrPb-670690	A06	65.4979	DArT	2											0	-	-	-	95	-	-
XbrPb-658144	A06	65.851	DArT	2											0.353083	-	-	-	-	-	65.851
XbrPb-661542	A06	66.235	DArT	2											0.384	-	-	61.4	-	-	66.235
XbrPb-658956	A06	66.565	DArT	2											0.33	-	-	-	93	-	66.565
XbrPb-809169	A06	66.565	DArT	2											0	-	-	-	93	-	66.565
XbrPb-658980	A06	66.851	DArT	2											0.286	-	-	62.7	-	-	66.851
XbrPb-840556	A06	66.903	DArT	2											0.052	-	-	-	-	-	66.903
XbrPb-840906	A06	66.92	DArT	2											0.017	-	-	-	-	-	66.92
XbrPb-657600	A06	67.134	DArT	2											0.214	-	-	-	-	-	67.134
XbrPb-658391	A06	67.267	DArT	2											0.133	-	-	-	-	-	67.267
XHBr013	A06	67.345	Non-DArT		1										0.078	-	-	-	-	-	67.345
XHR-C006-A6	A06	67.345	Non-DArT		1										0	-	-	-	-	-	67.345
XbrPb-840085	A06	69.272	DArT	2											1.927	-	-	66.2	-	-	69.272
XbrPb-663074	A06	69.275	DArT	2											0.003	-	-	-	-	-	69.275
XbrPb-657667	A06	69.3685	DArT	2											0.0935417	-	-	-	-	0	-
XbrPb-670936	A06	71.475	DArT	2											2.10646	74.5847	-	-	86	-	71.475
XbrPb-659220	A06	72.9294	DArT	2											1.45436	-	-	70.3	-	-	-
XNa12H07	A06	73.789	Non-DArT		1										0.859643	-	-	-	-	-	73.789
XBRMS-221	A06	74.925	Non-DArT		1										1.136	-	-	-	-	-	74.925
XbrPb-663551	A06	75.457	DArT	2											0.532	-	-	-	-	-	75.457
XbrPb-659119	A06	75.8049	DArT	2											0.347856	-	-	-	-	-	-
XbrPb-841508	A06	75.8049	DArT	2											0	74.5847	-	-	86	-	-
XKR50510-2	A06	76.702	Non-DArT		1										0.897144	-	-	-	-	-	76.702
XbrPb-657796	A06	77.4285	DArT	2											0.72647	-	-	-	80	-	-
XbrPb-660854	A06	78.095	DArT	2											0.66653	-	-	-	78	-	78.095
XbrPb-841475	A06	80.468	DArT	2											2.37301	-	-	-	-	-	-
XpW258	A06	80.827	Non-DArT		1										0.358988	-	-	-	-	-	80.827
XbrPb-670232	A06	82.2416	DArT	2											1.41455	-	-	-	-	-	-
XbrPb-662992	A06	84.591	DArT	2											2.34941	89.0775	-	-	71	-	-
XbrPb-662802	A06	84.7409	DArT	2											0.149982	-	-	-	-	-	-
XbrPb-657876	A06	85.286	DArT	2											0.545051	-	-	-	-	-	85.286
XbrPb-809115	A06	87.832	DArT	2											2.546	-	-	-	-	-	87.832
XbrPb-658730	A06	88.6948	DArT	2											0.862756	-	-	-	-	-	-
XbrPb-659006	A06	90.1544	DArT	2											1.45964	-	-	-	64	-	-
XCNU219	A06	90.725	Non-DArT		1										0.570607	-	-	-	-	-	90.725
XHBr029	A06	91.093	Non-DArT		1										0.368	-	-	-	-	-	91.093
XIGF3239d	A06	94.136	Non-DArT		1										3.043	-	-	-	-	-	94.136
XbrPb-658875	A06	103.676	DArT	2											9.53969	-	-	-	47	-	-
XbrPb-660640	A06	107.653	DArT	2											3.97685	-	-	-	42	-	-
XbrPb-661030	A06	107.653	DArT	2		107.653	118	0.91231	91	21	23.0769	27	1	3.7037	0	-	-	-	42	-	-
XbrPb-808824	A07	0	DArT	2											-107.653	-	-	-	-	-	-
XbrPb-840062	A07	0	DArT	2											0	-	-	-	-	-	-
XbrPb-841234	A07	12.0535	DArT	2											12.0535	-	-	-	-	-	-
XbrPb-842247	A07	17.767	DArT	2											5.71342	-	-	-	-	-	0
XbrPb-658332	A07	17.805	DArT	2											0.038	-	-	-	-	-	0.038
XCNU063	A07	19.341	Non-DArT		1										1.536	-	-	-	-	-	1.574
XHG-TAG1-A7	A07	19.454	Non-DArT		1										0.113	-	-	-	-	-	1.687
XIGF2036b	A07	21.016	Non-DArT		1										1.562	-	-	-	-	-	3.249
XJICB0532	A07	21.161	Non-DArT		1										0.145	-	-	-	-	-	3.394
XsR0282R	A07	22.225	Non-DArT		1										1.064	-	-	17.2	-	-	4.458
XbrPb-670852	A07	23.297	DArT	2											1.072	12.1212	-	-	105	-	5.53
XbrPb-671083	A07	24.103	DArT	2											0.806	-	-	-	-	-	6.336
XHR-C014-C1	A07	24.259	Non-DArT		1										0.156	-	-	-	-	-	6.492
XHR-C011-A7b	A07	24.261	Non-DArT		1										0.002	-	-	-	-	-	6.494
XHR-C010-A7a	A07	24.297	Non-DArT		1										0.036	-	-	-	-	-	6.53
XbrPb-658547	A07	24.52	DArT	2											0.223	-	-	-	-	-	6.753
XbrPb-660982	A07	24.596	DArT	2											0.076	-	-	-	-	-	6.829
Xp116a	A07	25.602	Non-DArT		1										1.006	-	-	-	-	-	-
XRA2G08	A07	26.277	Non-DArT		1										0.675	-	-	-	-	-	8.51
XbrPb-662475	A07	27.8367	DArT	2											1.55969	-	-	39.6	83	8.8	-
XbrPb-663295	A07	27.8367	DArT	2											0	-	-	-	-	8.8	-
XbrPb-841326	A07	27.8367	DArT	2											0	-	-	38.1	-	8.8	-
XJICB0373	A07	28.618	Non-DArT		1										0.781309	-	-	-	-	-	10.851
XbrPb-658808	A07	28.8248	DArT	2											0.206793	-	-	-	-	20	-
XIGF1092c	A07	29.735	Non-DArT		1										0.910207	-	-	-	-	-	11.968
XBRMS-018	A07	30.983	Non-DArT		1										1.248	-	-	-	-	-	13.216
XBRAS023	A07	31.11	Non-DArT		1										0.127	-	-	-	-	-	13.343
XbrPb-841697	A07	32.3086	DArT	2											1.19866	-	-	-	-	28.7	-
XbrPb-839889	A07	32.618	DArT	2											0.309344	-	-	44.9	-	28.7	14.851
XbrPb-661786	A07	38.827	DArT	2											6.209	-	-	55.9	-	28.7	21.06
XbrPb-661422	A07	40.018	DArT	2											1.191	-	-	57.4	-	37.4	22.251
XbrPb-662924	A07	40.13	DArT	2											0.112	-	-	57.4	-	37.4	22.363
XbrPb-659368	A07	40.924	DArT	2											0.794	-	-	-	-	-	23.157
XIGF1178b	A07	41.578	Non-DArT		1										0.654	-	-	-	-	-	23.811
XbrPb-659084	A07	43.9823	DArT	2											2.40432	-	-	-	-	38	-
XbrPb-671004	A07	43.9823	DArT	2											0	-	-	58.9	-	38	-
XbrPb-839259	A07	43.9823	DArT	2											0	-	-	58.9	-	38	-
XbrPb-658673	A07	44.812	DArT	2											0.829683	-	-	-	19	-	27.045
XKBrB084H08-24	A07	50.851	Non-DArT		1										6.039	-	-	-	-	-	33.084
Xniab063	A07	52.064	Non-DArT		1										1.213	-	-	-	-	-	34.297
XbrPb-809443	A07	52.4811	DArT	2											0.417167	-	-	-	-	48.1	-
XbrPb-658283	A07	53.149	DArT	2											0.667833	-	-	-	-	-	35.382
XsR7223	A07	54.115	Non-DArT		1										0.966	-	-	77.2	-	-	36.348
XsNRA59	A07	57.073	Non-DArT		1										2.958	-	-	79.6	-	-	39.306
XKBrB027O09-8	A07	57.737	Non-DArT		1										0.664	-	-	-	-	-	39.97
XbrPb-657950	A07	63.078	DArT	2											5.341	-	-	-	-	-	45.311
Xniab043	A07	63.999	Non-DArT		1										0.921	-	-	-	-	-	46.232
XHBr030	A07	68.107	Non-DArT		1										4.108	-	-	-	-	-	50.34
XJICB0571	A07	69.888	Non-DArT		1										1.781	-	-	-	-	-	52.121
XRPSaA	A07	71.265	Non-DArT		1										1.377	-	-	-	-	-	53.498
XbrPb-662624	A07	72.172	DArT	2											0.907	-	-	-	-	69.4	54.405
XCNU167	A07	72.603	Non-DArT		1										0.431	-	-	-	-	-	54.836
Xniab030	A07	73.341	Non-DArT		1										0.738	-	-	-	-	-	55.574
XBOM65	A07	73.669	Non-DArT		1										0.328	-	-	-	-	-	55.902
XBON19	A07	74.285	Non-DArT		1										0.616	-	-	-	-	-	56.518
XCNU044	A07	75.106	Non-DArT		1										0.821	-	-	-	-	-	57.339
XBRMS-036	A07	76.406	Non-DArT		1										1.3	-	-	-	-	-	58.639
XbrPb-659670	A07	77.2392	DArT	2											0.833254	-	-	-	73	77.6124	-
XT23	A07	77.374	Non-DArT		1										0.134746	-	-	-	-	-	59.607
XHBr021	A07	79.802	Non-DArT		1										2.428	-	-	-	-	-	62.035
XCNU339	A07	82.263	Non-DArT		1										2.461	-	-	-	-	-	64.496
XbrPb-670954	A07	85.402	DArT	2											3.139	-	-	-	64	-	67.635
XbrPb-659148	A07	85.407	DArT	2											0.005	-	-	-	-	-	67.64
XbrPb-663186	A07	85.417	DArT	2											0.01	-	-	-	-	-	67.65
XbrPb-670330	A07	85.446	DArT	2											0.029	-	-	-	-	-	67.679
XbrPb-663334	A07	85.598	DArT	2											0.152	-	-	-	-	-	67.831
XCNU331	A07	92.842	Non-DArT		1										7.244	-	-	-	-	-	75.075
XHG-WRI1-A7	A07	93.572	Non-DArT		1										0.73	-	-	-	-	-	75.805
XCNU168	A07	96.998	Non-DArT		1										3.426	-	-	-	-	-	79.231
XJICB0553	A07	98.43	Non-DArT		1										1.432	-	-	-	-	-	80.663
XJICB0416	A07	100.433	Non-DArT		1										2.003	-	-	-	-	-	82.666
XHG-FT-A7a	A07	101.86	Non-DArT		1										1.427	-	-	-	-	-	84.093
XbrPb-840347	A07	102.229	DArT	2											0.36891	-	-	-	-	-	-
XJICB0274	A07	102.542	Non-DArT		1										0.31309	-	-	-	-	-	84.775
XHBr009	A07	103.084	Non-DArT		1										0.542	-	-	-	-	-	85.317
XIGF1226l	A07	103.673	Non-DArT		1										0.589	-	-	-	-	-	85.906
XJICB0011	A07	103.827	Non-DArT		1										0.154	-	-	-	-	-	86.06
XIGF1226f	A07	104.427	Non-DArT		1										0.6	-	-	-	-	-	86.66
XCNU053b	A07	107.332	Non-DArT		1										2.905	-	-	-	-	-	89.565
XIGF1226a	A07	112.854	Non-DArT		1										5.522	-	-	-	-	-	95.087
XCB10211	A07	115.261	Non-DArT		1	115.261	81	1.42297	34	7	20.5882	47	1	2.12766	2.407	-	-	-	-	-	97.494
XbrPb-657962	A08	0	DArT	2											-115.261	-	-	-	-	-	-
XB034P14-1-1	A08	6.05495	Non-DArT		1										6.05495	-	-	-	-	-	0
XbrPb-809293	A08	8.18395	DArT	2											2.129	-	-	-	-	-	2.129
XbrPb-840256	A08	8.31195	DArT	2											0.128	-	-	-	-	-	2.257
XHBr017	A08	10.1669	Non-DArT		1										1.855	-	-	-	-	-	4.112
XbrPb-840569	A08	17.0582	DArT	2											6.89121	-	-	-	-	-	-
XbrPb-670985	A08	17.4489	DArT	2											0.390791	-	-	-	-	-	11.394
XbrPb-660221	A08	17.6969	DArT	2											0.248	-	-	-	-	-	11.642
XbrPb-658301	A08	17.6979	DArT	2											0.001	-	-	-	-	-	11.643
XbrPb-660078	A08	17.7109	DArT	2											0.013	-	-	-	-	-	11.656
XbrPb-809609	A08	17.7449	DArT	2											0.034	-	-	-	-	-	11.69
XHBr010	A08	21.3289	Non-DArT		1										3.584	-	-	-	-	-	15.274
XBRMS-176	A08	24.5979	Non-DArT		1										3.269	-	-	-	-	-	18.543
XbrPb-809163	A08	25.2227	DArT	2											0.624781	-	-	-	-	-	-
XNa12B05a	A08	27.4019	Non-DArT		1										2.17922	-	-	-	-	-	21.347
XIGF1108c	A08	33.7409	Non-DArT		1										6.339	-	-	-	-	-	27.686
XbrPb-841039	A08	38.9009	DArT	2											5.16	-	-	-	-	10.9091	32.846
Xniab090	A08	43.1989	Non-DArT		1										4.298	-	-	-	-	-	37.144
XBRMS-088	A08	45.1349	Non-DArT		1										1.936	-	-	-	-	-	39.08
XRA2E12	A08	45.6809	Non-DArT		1										0.546	-	-	-	-	-	39.626
XHG-FAE1-A8	A08	46.2919	Non-DArT		1										0.611	-	-	-	-	-	40.237
XsS1702	A08	47.1399	Non-DArT		1										0.848	-	-	-	-	-	41.085
XsR7178	A08	48.7419	Non-DArT		1										1.602	-	-	-	-	-	42.687
XbrPb-809492	A08	49.3639	DArT	2											0.622	-	-	-	-	-	43.309
XbrPb-838682	A08	49.3949	DArT	2											0.031	-	-	-	-	-	43.34
XbrPb-670319	A08	49.4219	DArT	2											0.027	-	-	-	-	-	43.367
XbrPb-670863	A08	49.5279	DArT	2											0.106	-	-	-	-	-	43.473
XbrPb-840706	A08	49.8349	DArT	2											0.307	-	-	-	-	-	43.78
XHBr015	A08	51.4699	Non-DArT		1										1.635	-	-	-	-	-	45.415
XHBr016	A08	52.0289	Non-DArT		1										0.559	-	-	-	-	-	45.974
XbrPb-662459	A08	53.2729	DArT	2											1.244	0	-	-	-	-	47.218
XCNU090	A08	54.7509	Non-DArT		1										1.478	-	-	-	-	-	48.696
XHR-C002-A8	A08	56.7489	Non-DArT		1										1.998	-	-	-	-	-	50.694
XJICB0018	A08	62.4959	Non-DArT		1										5.747	-	-	-	-	-	56.441
XHBr026	A08	66.8729	Non-DArT		1	66.8729	35	1.91066	17	1	5.88235	18	0	0	4.377	-	-	-	-	-	60.818
XB043F18-C2-0-3	A09	0	Non-DArT		1										-66.8729	-	-	-	-	-	82.548
XB043F18-C1-4	A09	2.34	Non-DArT		1										2.34	-	-	-	-	-	80.208
XbrPb-807847	A09	2.56733	DArT	2											0.227331	-	-	-	-	169.215	-
XB092L06-C4-0	A09	3.403	Non-DArT		1										0.835669	-	-	-	-	-	79.145
XB089B13-C4-0	A09	3.549	Non-DArT		1										0.146	-	-	-	-	-	78.999
XbrPb-808247	A09	3.79895	DArT	2											0.249947	-	-	-	-	167.996	-
XbrPb-658630	A09	5.352	DArT	2											1.55305	106.5	-	-	-	166.231	77.196
XbrPb-657939	A09	5.367	DArT	2											0.015	106.5	-	-	-	166.231	77.181
XbrPb-661741	A09	5.614	DArT	2											0.247	106.5	-	-	-	166.231	76.934
XbrPb-661730	A09	5.68884	DArT	2											0.0748443	106.5	-	-	-	166.231	-
XbrPb-662015	A09	5.884	DArT	2											0.195156	-	-	-	-	166.231	76.664
XIGF5706e	A09	9.318	Non-DArT		1										3.434	-	-	-	-	-	73.23
XKC10122-2	A09	11.875	Non-DArT		1										2.557	-	-	-	-	-	70.673
XbrPb-661799	A09	11.8932	DArT	2											0.0182032	100.618	-	13	-	159.981	-
XJICB0516	A09	14.413	Non-DArT		1										2.5198	-	-	-	-	-	68.135
XbrPb-659993	A09	16.777	DArT	2											2.364	-	-	-	-	-	65.771
XH091P21-4	A09	18.357	Non-DArT		1										1.58	-	-	-	-	-	64.191
XbrPb-840216	A09	19.216	DArT	2											0.859	-	-	-	-	-	63.332
XbrPb-658850	A09	21.3396	DArT	2											2.12361	-	-	-	-	-	-
XbrPb-661341	A09	21.3396	DArT	2											0	-	-	-	-	-	-
XbrPb-661438	A09	21.3396	DArT	2											0	-	-	-	-	-	-
XbrPb-661461	A09	21.3396	DArT	2											0	-	-	-	-	-	-
XbrPb-662321	A09	21.3396	DArT	2											0	-	-	-	-	-	-
XbrPb-670226	A09	21.3396	DArT	2											0	-	-	-	-	-	-
XbrPb-671041	A09	21.3396	DArT	2											0	-	-	-	-	-	-
XbrPb-840699	A09	21.3396	DArT	2											0	-	-	-	-	-	-
XbrPb-841591	A09	21.3396	DArT	2											0	-	-	-	-	-	-
XpW123aH	A09	22.718	Non-DArT		1										1.37839	-	-	-	-	-	59.83
XpW123bE	A09	24.322	Non-DArT		1										1.604	-	-	-	-	-	58.226
Xniab033	A09	26.567	Non-DArT		1										2.245	-	-	-	-	-	55.981
XbrPb-658497	A09	26.6518	DArT	2											0.0848368	-	-	46.5	75	0.04399	-
XJICB0101	A09	28.418	Non-DArT		1										1.76616	-	-	-	-	-	54.13
XJICB0192	A09	29.005	Non-DArT		1										0.587	-	-	-	-	-	53.543
XCNU008	A09	29.122	Non-DArT		1										0.117	-	-	-	-	-	53.426
Xniab131	A09	30.693	Non-DArT		1										1.571	-	-	-	-	-	51.855
XbrPb-658120	A09	31.148	DArT	2											0.45497	82.7074	-	-	-	-	-
XbrPb-658752	A09	31.148	DArT	2											0	82.7074	-	46.5	79	0	-
XbrPb-659427	A09	31.148	DArT	2											0	82.7074	-	-	-	-	-
XbrPb-659823	A09	31.148	DArT	2											0	82.7074	-	52.6	-	34.7	-
XbrPb-660428	A09	31.148	DArT	2											0	82.7074	-	-	-	-	-
XbrPb-662816	A09	31.148	DArT	2											0	82.7074	-	-	-	-	-
XbrPb-809030	A09	31.148	DArT	2											0	82.7074	-	-	-	-	-
XbrPb-809053	A09	31.148	DArT	2											0	82.7074	-	-	-	-	-
XbrPb-809065	A09	31.148	DArT	2											0	82.7074	-	-	-	-	-
XbrPb-839095	A09	31.148	DArT	2											0	82.7074	-	-	-	-	-
XCNU465	A09	31.485	Non-DArT		1										0.33703	-	-	-	-	-	51.063
XH081N08-1	A09	32.143	Non-DArT		1										0.658	-	-	-	-	-	50.405
XKC20280-2	A09	32.748	Non-DArT		1										0.605	-	-	-	-	-	49.8
XB025M01-1	A09	33.9	Non-DArT		1										1.152	-	-	-	-	-	48.648
XS009B06-2	A09	34.698	Non-DArT		1										0.798	-	-	-	-	-	47.85
XbrPb-658174	A09	35.9497	DArT	2											1.25169	-	-	35.2	-	19.5	-
XBRMS-247	A09	36.416	Non-DArT		1										0.466307	-	-	-	-	-	46.132
XbrPb-659007	A09	37.1561	DArT	2											0.740058	-	-	35.2	-	22	-
XbrPb-661001	A09	37.7592	DArT	2											0.603182	-	-	36.9	-	23.3	-
XbrPb-658230	A09	37.8122	DArT	2											0.0529808	-	-	-	-	-	-
XB019F12-3	A09	38.221	Non-DArT		1										0.408779	-	-	-	-	-	44.327
XbrPb-809496	A09	39.2681	DArT	2											1.04713	-	-	-	-	-	-
XbrPb-661382	A09	40.6338	DArT	2											1.36563	73.8839	-	-	-	-	-
XbrPb-670189	A09	40.6338	DArT	2											0	73.8839	-	-	-	121.977	-
XbrPb-670978	A09	40.6338	DArT	2											0	73.8839	-	-	-	116.535	-
XB063K02-1	A09	40.65	Non-DArT		1										0.0162368	-	-	-	-	-	41.898
XbrPb-663196	A09	40.6648	DArT	2											0.0148188	-	-	-	-	29.4	-
XsN11670b	A09	41.833	Non-DArT		1										1.16818	-	-	-	-	-	40.715
XKBrH071P14-25	A09	43.1	Non-DArT		1										1.267	-	-	-	-	-	39.448
XNa10B07	A09	44.125	Non-DArT		1										1.025	-	-	-	-	-	38.423
XH012J09-2	A09	44.81	Non-DArT		1										0.685	-	-	-	-	-	37.738
XCNU296	A09	46.931	Non-DArT		1										2.121	-	-	-	-	-	35.617
XB036H01-2	A09	47.69	Non-DArT		1										0.759	-	-	-	-	-	34.858
XZAAS246b	A09	50.84	Non-DArT		1										3.15	-	-	-	-	-	31.708
XbrPb-660373	A09	51.686	DArT	2											0.846	-	-	62	-	-	30.862
XKBrB073D09-12	A09	52.292	Non-DArT		1										0.606	-	-	-	-	-	30.256
XB073D09-1	A09	53.123	Non-DArT		1										0.831	-	-	-	-	-	29.425
XbrPb-839673	A09	55.882	DArT	2											2.759	59.8214	-	74.3	-	57	26.666
XbrPb-671072	A09	57.4315	DArT	2											1.54952	58.2589	-	75.2	-	54	-
XbrPb-658111	A09	57.583	DArT	2											0.151479	-	-	76.1	-	65.6	24.965
XbrPb-838593	A09	57.598	DArT	2											0.015	58.2589	-	76.1	-	64.2	24.95
XbrPb-808323	A09	57.678	DArT	2											0.08	58.2589	-	76.1	-	64.2	24.87
XB088I08-3	A09	61.634	Non-DArT		1										3.956	-	-	-	-	-	20.914
XKR30900-1	A09	62.098	Non-DArT		1										0.464	-	-	-	-	-	20.45
XbrPb-658724	A09	65.6982	DArT	2											3.60023	-	-	-	-	-	-
Xniab003	A09	66.963	Non-DArT		1										1.26477	-	-	-	-	-	15.585
Xniab004	A09	67.386	Non-DArT		1										0.423	-	-	-	-	-	15.162
XCNU076	A09	67.413	Non-DArT		1										0.027	-	-	-	-	-	15.135
XbrPb-808599	A09	67.5159	DArT	2											0.102864	-	-	-	-	-	-
XbrPb-809585	A09	67.965	DArT	2											0.449136	-	-	-	-	-	14.583
XbrPb-658696	A09	68.119	DArT	2											0.154	-	-	-	-	-	14.429
XbrPb-659894	A09	68.183	DArT	2											0.064	-	-	-	-	-	14.365
XbrPb-661587	A09	69.249	DArT	2											1.066	-	-	-	-	-	13.299
Xniab047	A09	69.902	Non-DArT		1										0.653	-	-	-	-	-	12.646
Xniab127	A09	71.083	Non-DArT		1										1.181	-	-	-	-	-	11.465
XIGF1207c	A09	71.664	Non-DArT		1										0.581	-	-	-	-	-	10.884
XNa10A08	A09	71.901	Non-DArT		1										0.237	-	-	-	-	-	10.647
XCB10029	A09	72.211	Non-DArT		1										0.31	-	-	-	-	-	10.337
XbrPb-658420	A09	72.978	DArT	2											0.767	-	-	-	-	-	9.57
XbrPb-663524	A09	73.012	DArT	2											0.0340456	43.7662	14.9254	99.3	-	-	-
XbrPb-670740	A09	73.251	DArT	2											0.238954	-	-	-	-	-	9.297
XbrPb-658181	A09	73.323	DArT	2											0.072	-	-	-	-	-	9.225
XbrPb-840687	A09	73.51	DArT	2											0.187	43.7662	13.3507	-	43	-	9.038
XHR-C012-A9a	A09	74.189	Non-DArT		1										0.679	-	-	-	-	-	8.359
XbrPb-663111	A09	74.194	DArT	2											0.005	-	-	-	-	-	8.354
XbrPb-658542	A09	74.274	DArT	2											0.08	-	13.3507	-	-	-	8.274
XbrPb-658684	A09	74.348	DArT	2											0.074	-	-	102.6	-	-	8.2
XHR-C013-A9b	A09	74.413	Non-DArT		1										0.065	-	-	-	-	-	8.135
XH032N11-2	A09	74.461	Non-DArT		1										0.048	-	-	-	-	-	8.087
XH143H14-2	A09	74.973	Non-DArT		1										0.512	-	-	-	-	-	7.575
XB042K13-5	A09	75.99	Non-DArT		1										1.017	-	-	-	-	-	6.558
XbrPb-661310	A09	79.3408	DArT	2											3.35076	-	21.5508	-	38	-	-
XbrPb-658973	A09	80.8023	DArT	2											1.46155	36.5198	-	-	-	-	-
XpW233a	A09	81.775	Non-DArT		1										0.972687	-	-	-	-	-	0.773
XbrPb-841802	A09	82.548	DArT	2											0.773	-	-	115.1	-	-	0
XbrPb-840499	A09	82.629	DArT	2											0.081	-	-	115.1	-	-	-
XbrPb-661207	A09	82.848	DArT	2											0.219	-	-	114.3	-	-	-
XbrPb-808055	A09	83.133	DArT	2											0.285	33.6212	-	110.4	-	-	-
XbrPb-658317	A09	83.435	DArT	2											0.302	-	0	-	30	-	-
XbrPb-839875	A09	83.807	DArT	2											0.372	-	-	-	-	-	-
XbrPb-840188	A09	87.0804	DArT	2											3.27335	30.68	-	108.7	-	-	-
XB036K20-3	A09	87.768	Non-DArT		1										0.687647	-	-	-	-	-	-
XbrPb-659184	A09	88.5424	DArT	2											0.77444	-	-	111.9	27	-	-
XB039K15-5-2	A09	89.285	Non-DArT		1										0.74256	-	-	-	-	-	-
XH053G11-1	A09	90.128	Non-DArT		1										0.843	-	-	-	-	-	-
XpW122	A09	91.333	Non-DArT		1										1.205	-	-	-	-	-	-
XbrPb-670354	A09	92.2365	DArT	2											0.903474	-	-	-	23	-	-
XH010M17-3	A09	94.858	Non-DArT		1										2.62153	-	-	-	-	-	-
XIGF2029a	A09	96.301	Non-DArT		1										1.443	-	-	-	-	-	-
XbrPb-809095	A09	98.624	DArT	2											2.323	-	-	-	-	-	-
XH133J19-37	A09	99.985	Non-DArT		1										1.361	-	-	-	-	-	-
XKBrB011P07	A09	101.163	Non-DArT		1										1.178	-	-	-	-	-	-
XbrPb-657774	A09	108.581	DArT	2											7.41848	10.68	-	-	-	-	-
XbrPb-658660	A09	109.47	DArT	2											0.888517	-	-	-	-	-	-
XbrPb-658975	A09	109.781	DArT	2											0.311	-	-	-	-	-	-
XbrPb-661964	A09	110.14	DArT	2											0.358531	9.23077	-	-	0	-	-
XbrPb-808671	A09	110.14	DArT	2											0	9.23077	-	-	9	-	-
XH055O17-4	A09	112.077	Non-DArT		1										1.93747	-	-	-	-	-	-
Xmyb28-1F/R	A09	112.737	Non-DArT		1										0.66	-	-	-	-	-	-
XKBrB051M06	A09	113.424	Non-DArT		1										0.687	-	-	-	-	-	-
XKBrB068N22-1	A09	115.169	Non-DArT		1										1.745	-	-	-	-	-	-
XB005E24-3	A09	117.563	Non-DArT		1										2.394	-	-	-	-	-	-
XbrPb-839472	A09	118.308	DArT	2											0.745	-	-	164.8	-	-	-
XS001F23-2	A09	119.912	Non-DArT		1										1.604	-	-	-	-	-	-
XbrPb-671346	A09	120.063	DArT	2											0.151129	0	-	-	-	-	-
XbrPb-658666	A09	120.746	DArT	2											0.682711	-	-	-	-	-	-
XbrPb-661779	A09	120.746	DArT	2											0	-	-	-	-	-	-
XbrPb-807995	A09	120.746	DArT	2											0	-	-	-	-	-	-
XIGF5385f	A09	121.573	Non-DArT		1										0.82716	-	-	-	-	-	-
XIGF5222b	A09	128.328	Non-DArT		1	128.328	145	0.885021	81	23	28.3951	64	0	0	6.755	-	-	-	-	-	-
XIGF2041E	C1	0	Non-DArT		1										-128.328	-	-	-	-	-	0
XCB10208	C1	6.442	Non-DArT		1										6.442	-	-	-	-	-	6.442
XBRMS-056	C1	10.85	Non-DArT		1										4.408	-	-	-	-	-	10.85
XIGF2026c	C1	12.374	Non-DArT		1										1.524	-	-	-	-	-	12.374
XCB10369	C1	14.637	Non-DArT		1										2.263	-	-	-	-	-	14.637
XIGF0178b	C1	21.291	Non-DArT		1										6.654	-	-	-	-	-	21.291
XIGF2105a	C1	22.174	Non-DArT		1										0.883	-	-	-	-	-	22.174
XCB10277	C1	26.398	Non-DArT		1										4.224	-	-	-	-	-	26.398
XZAAS156b	C1	27.962	Non-DArT		1										1.564	-	-	-	-	-	27.962
XSA34	C1	29.539	Non-DArT		1										1.577	-	-	-	-	-	29.539
XZAAS02	C1	29.903	Non-DArT		1										0.364	-	-	-	-	-	29.903
XJICB0483	C1	30.986	Non-DArT		1										1.083	-	-	-	-	-	30.986
XIGF0504b	C1	31.837	Non-DArT		1										0.851	-	-	-	-	-	31.837
XIGF1059E	C1	32.3	Non-DArT		1										0.463	-	-	-	-	-	32.3
XNa12C08	C1	32.539	Non-DArT		1										0.239	-	-	-	-	-	32.539
XCB10258	C1	32.895	Non-DArT		1										0.356	-	-	-	-	-	32.895
XbrPb-842276	C1	35.793	DArT	2											2.898	-	-	-	-	-	35.793
XbrPb-671172	C1	36.337	DArT	2											0.544	-	-	-	-	-	36.337
XbrPb-663378	C1	36.471	DArT	2											0.134	-	22.6866	-	-	-	36.471
XbrPb-671293	C1	36.757	DArT	2											0.286	-	-	-	-	-	36.757
XbrPb-660211	C1	36.758	DArT	2											0.001	-	-	-	-	-	36.758
XbrPb-659121	C1	37.473	DArT	2											0.715	-	-	-	-	-	37.473
XbrPb-661486	C1	37.953	DArT	2											0.48	-	-	-	-	-	37.953
XbrPb-840904	C1	38.698	DArT	2											0.745	-	-	-	-	-	38.698
XbrPb-839539	C1	38.709	DArT	2											0.011	-	-	-	-	-	38.709
XbrPb-839361	C1	38.712	DArT	2											0.003	-	-	-	-	-	38.712
XbrPb-838928	C1	38.713	DArT	2											0.001	-	-	-	-	-	38.713
XbrPb-838800	C1	38.714	DArT	2											0.001	-	-	-	-	-	38.714
XbrPb-839261	C1	38.716	DArT	2											0.002	-	-	-	-	-	38.716
XbrPb-838583	C1	38.719	DArT	2											0.003	-	-	-	-	-	38.719
XbrPb-839122	C1	38.738	DArT	2											0.019	-	-	-	-	-	38.738
XbrPb-840955	C1	38.748	DArT	2											0.01	-	-	-	-	-	38.748
XbrPb-670896	C1	38.753	DArT	2											0.005	-	-	-	-	-	38.753
XbrPb-839014	C1	38.753	DArT	2											0	-	-	-	-	-	38.753
XbrPb-840742	C1	38.788	DArT	2											0.035	-	-	-	-	-	38.788
XbrPb-838470	C1	39.585	DArT	2											0.797	-	-	-	-	-	39.585
XbrPb-838936	C1	40.238	DArT	2											0.653	-	-	-	-	-	40.238
XbrPb-663093	C1	47.267	DArT	2											7.029	-	-	-	63 I	-	47.267
XZAAS146	C1	56.021	Non-DArT		1										8.754	-	-	-	-	-	56.021
XpW190b	C1	57.644	Non-DArT		1										1.623	-	-	-	-	-	57.644
XBRMS-175	C1	60.918	Non-DArT		1										3.274	-	-	-	-	-	60.918
XIGF3141e	C1	63.841	Non-DArT		1	63.841	42	1.52002	22	9	40.9091	20	0	0	2.923	-	-	-	-	-	63.841
XpW119	C2	0	Non-DArT		1										-63.841	-	-	-	-	-	0
XsR12095	C2	2.574	Non-DArT		1										2.574	-	-	-	-	-	2.574
XbrPb-839621	C2	5.951	DArT	2											3.377	-	5.97015	-	-	-	5.951
XbrPb-670051	C2	6.444	DArT	2											0.493	-	8.20896	-	-	11.6622	6.444
XbrPb-660779	C2	6.526	DArT	2											0.082	-	-	-	-	11.6622	6.526
XbrPb-838772	C2	7.294	DArT	2											0.768	-	-	-	-	-	7.294
XbrPb-662275	C2	7.32	DArT	2											0.026	-	-	-	-	-	7.32
XbrPb-661051	C2	7.59	DArT	2											0.27	-	8.20896	-	-	11.6622	7.59
XbrPb-808460	C2	11.66	DArT	2											4.07	-	11.194	-	-	9.82166	11.66
XbrPb-841091	C2	16.111	DArT	2											4.451	-	-	2.3	-	-	16.111
XbrPb-659062	C2	16.165	DArT	2											0.054	-	-	2.3	-	-	16.165
XbrPb-663102	C2	30.132	DArT	2											13.967	0	-	-	-	-	30.132
XbrPb-839164	C2	30.7922	DArT	2											0.660159	1.47059	41.0448	-	-	-	-
XbrPb-809917	C2	32.03	DArT	2											1.23784	-	-	-	-	-	32.03
XbrPb-659813	C2	33.479	DArT	2											1.449	1.47059	38.0597	-	-	-	33.479
XbrPb-660919	C2	33.702	DArT	2											0.223	1.47059	-	-	-	-	33.702
XbrPb-660770	C2	33.784	DArT	2											0.082	1.47059	-	-	-	-	33.784
XbrPb-841752	C2	35.12	DArT	2											1.336	-	32.8358	-	-	-	35.12
XbrPb-841129	C2	35.122	DArT	2											0.002	-	32.8358	-	-	-	35.122
XbrPb-669906	C2	35.159	DArT	2											0.037	-	29.8508	-	-	-	35.159
XbrPb-841359	C2	35.163	DArT	2											0.004	-	32.8358	-	-	-	35.163
XsN3761b	C2	38.213	Non-DArT		1										3.05	-	-	-	-	-	38.213
XIGF5190b	C2	39.842	Non-DArT		1										1.629	-	-	-	-	-	39.842
XCB10530b	C2	41.536	Non-DArT		1										1.694	-	-	-	-	-	41.536
XOl13G05	C2	43.879	Non-DArT		1										2.343	-	-	-	-	-	43.879
XHG-FT-C2	C2	47.041	Non-DArT		1										3.162	-	-	-	-	-	47.041
XbrPb-670908	C2	48.9155	DArT	2											1.87446	-	107.761	-	-	-	-
XbrPb-840516	C2	51.1848	DArT	2											2.2693	-	100.299	-	-	-	-
XbrPb-661401	C2	56.1346	DArT	2											4.94982	-	-	-	-	-	-
XbrPb-839003	C2	56.1346	DArT	2											0	-	-	-	-	-	-
XbrPb-660803	C2	56.4341	DArT	2											0.29957	13.7783	-	-	-	-	-
XbrPb-662889	C2	56.4341	DArT	2											0	13.7783	63.7314	-	-	-	-
XbrPb-838773	C2	56.4341	DArT	2											0	13.7783	68.209	-	-	-	-
XbrPb-839858	C2	56.4341	DArT	2											0	13.7783	75.6716	-	-	-	-
XbrPb-842056	C2	56.4341	DArT	2											0	13.7783	62.2388	-	-	-	-
XbrPb-840239	C2	56.8	DArT	2											0.365851	-	65.9702	-	-	-	56.8
XbrPb-838970	C2	56.824	DArT	2											0.024	-	65.9702	-	-	-	56.824
XbrPb-840127	C2	57.3165	DArT	2											0.492503	-	-	-	-	-	-
XbrPb-841932	C2	57.3165	DArT	2											0	-	-	-	-	-	-
XHR-C008-C2	C2	60.924	Non-DArT		1										3.6075	-	-	-	-	-	60.924
XSA12a	C2	62.691	Non-DArT		1										1.767	-	-	-	-	-	62.691
XbrPb-838939	C2	67.8376	DArT	2											5.1466	-	-	-	-	-	-
XbrPb-660347	C2	68.6201	DArT	2											0.782517	-	-	-	-	-	-
XIGF3246z	C2	72.767	Non-DArT		1										4.14688	-	-	-	-	-	72.767
XOl10H02	C2	78.69	Non-DArT		1										5.923	-	122.687	-	-	-	78.69
XOl12B03	C2	79.045	Non-DArT		1										0.355	-	-	-	-	-	79.045
XsORA43	C2	79.78	Non-DArT		1										0.735	-	-	-	-	-	79.78
XNa12C12	C2	86.684	Non-DArT		1										6.904	-	-	-	-	-	86.684
XsNRE30	C2	91.297	Non-DArT		1										4.613	-	-	-	-	-	91.297
XbrPb-809033	C2	103.045	DArT	2											11.748	-	-	-	-	-	103.045
XNa12C03	C2	110.204	Non-DArT		1	110.204	51	2.16086	35	8	22.8571	16	0	0	7.159	-	-	-	-	-	110.204
XJICB0260	C3	0	Non-DArT		1										-110.204	-	-	-	-	-	0
XbrPb-660869	C3	4.49	DArT	2											4.49	-	-	-	-	-	4.49
XBRMS-218	C3	6.694	Non-DArT		1										2.204	-	-	-	-	-	6.694
XbrPb-659545	C3	7.568	DArT	2											0.874	-	-	-	0	-	7.568
XbrPb-809756	C3	8.974	DArT	2											1.406	-	-	-	-	-	8.974
XbrPb-659400	C3	8.984	DArT	2											0.01	22.7591	-	0.8	-	-	8.984
XbrPb-662113	C3	9.0245	DArT	2											0.0405	22.7591	-	-	-	-	-
XbrPb-838807	C3	9.0245	DArT	2											0	22.7591	-	-	-	-	-
XbrPb-659222	C3	9.037	DArT	2											0.0125	-	-	-	2	-	9.037
XbrPb-662956	C3	9.065	DArT	2											0.028	22.7591	-	-	-	-	9.065
XKR50010-3	C3	9.695	Non-DArT		1										0.63	-	-	-	-	-	9.695
XB027A19-1	C3	10.08	Non-DArT		1										0.385	-	-	-	-	-	10.08
XbrPb-809652	C3	17.479	DArT	2											7.399	-	-	-	-	-	17.479
XbrPb-670951	C3	20.284	DArT	2											2.805	13.2353	-	10.6	-	-	20.284
XbrPb-662446	C3	20.292	DArT	2											0.008	13.2353	-	-	-	-	-
XbrPb-808216	C3	20.292	DArT	2											0	13.2353	-	-	-	-	-
XbrPb-808265	C3	20.292	DArT	2											0	13.2353	-	-	-	-	-
XbrPb-659783	C3	20.3	DArT	2											0.008	13.2353	-	10.6	-	-	20.3
XBRMS-269	C3	23.289	Non-DArT		1										2.989	-	-	-	-	-	23.289
XbrPb-809530	C3	24.403	DArT	2											1.114	-	-	12.1	-	-	24.403
XH048N09-4	C3	26.519	Non-DArT		1										2.116	-	-	-	-	-	26.519
XB020N18-4	C3	27.308	Non-DArT		1										0.789	-	-	-	-	-	27.308
XH091F08-1	C3	28.025	Non-DArT		1										0.717	-	-	-	-	-	28.025
XpW221	C3	29.565	Non-DArT		1										1.54	-	-	-	-	-	29.565
XBRMS-071	C3	30.043	Non-DArT		1										0.478	-	-	-	-	-	30.043
XBRMS-106	C3	30.707	Non-DArT		1										0.664	-	-	-	-	-	30.707
Xpx141bH	C3	33.636	Non-DArT		1										2.929	-	-	-	-	-	33.636
XBN12A	C3	35.134	Non-DArT		1										1.498	-	-	-	-	-	35.134
XbrPb-670779	C3	35.9505	DArT	2											0.816505	0	-	-	-	-	-
XbrPb-839374	C3	35.9505	DArT	2											0	0	-	-	-	-	-
XbrPb-839739	C3	35.9505	DArT	2											0	0	-	-	-	-	-
Xpx141aE	C3	36.871	Non-DArT		1										0.920495	-	-	-	-	-	36.871
XHG-FLC-C3b	C3	40.003	Non-DArT		1										3.132	-	-	-	-	-	40.003
XIGF2134e	C3	42.627	Non-DArT		1										2.624	-	-	-	-	-	42.627
XbrPb-838972	C3	44.65	DArT	2											2.023	-	-	-	-	-	44.65
XB063O08-4	C3	47.02	Non-DArT		1										2.37	-	-	-	-	-	47.02
XH021E08-5	C3	52.246	Non-DArT		1										5.226	-	-	-	-	-	52.246
Xbac-10	C3	54.353	Non-DArT		1										2.107	-	-	-	-	-	54.353
XB078E04-2	C3	61.879	Non-DArT		1										7.526	-	-	-	-	-	61.879
XbrPb-838679	C3	64.868	DArT	2											2.989	-	-	-	-	-	64.868
XbrPb-660368	C3	66.529	DArT	2											1.661	-	-	-	20	-	66.529
XH007D13-3-1	C3	68.563	Non-DArT		1										2.034	-	-	-	-	-	68.563
XIGF0117a	C3	76.988	Non-DArT		1										8.425	-	-	-	-	-	76.988
XKR30140-1	C3	80.64	Non-DArT		1										3.652	-	-	-	-	-	80.64
XOl11G11b	C3	82.97	Non-DArT		1										2.33	-	-	-	-	-	82.97
XJICB2040_200	C3	93.574	Non-DArT		1										10.604	-	-	-	-	-	93.574
XIGF3165b	C3	94.852	Non-DArT		1										1.278	-	-	-	-	-	94.852
XH048J07-1	C3	97.759	Non-DArT		1										2.907	-	-	-	-	-	97.759
XCNU099	C3	99.249	Non-DArT		1										1.49	-	-	-	-	-	99.249
XIGF1141f	C3	103.171	Non-DArT		1										3.922	-	-	-	-	-	103.171
XJICB2035_300	C3	109.172	Non-DArT		1										6.001	-	-	-	-	-	109.172
XbrPb-659179	C3	110.241	DArT	2											1.069	-	-	-	-	-	110.241
XSA27	C3	112.941	Non-DArT		1										2.7	-	-	-	-	-	112.941
XJICB2001_300	C3	113.085	Non-DArT		1										0.144	-	-	-	-	-	113.085
XsN2032	C3	113.424	Non-DArT		1										0.339	-	-	-	-	-	113.424
XNa10G06b	C3	114.174	Non-DArT		1										0.75	-	-	-	-	-	114.174
XJICB2047_250	C3	114.403	Non-DArT		1										0.229	-	-	-	-	-	114.403
XpW146	C3	116.159	Non-DArT		1										1.756	-	-	-	-	-	116.159
XIGF5376b	C3	116.485	Non-DArT		1										0.326	-	-	-	-	-	116.485
XbrPb-659578	C3	119.754	DArT	2											3.269	-	-	136.8	-	-	119.754
XbrPb-670773	C3	120.113	DArT	2											0.358852	-	-	-	-	-	-
XbrPb-839761	C3	120.113	DArT	2											0	-	-	-	-	-	-
XbrPb-662684	C3	120.728	DArT	2											0.615148	-	-	-	-	-	120.728
XbrPb-669898	C3	120.748	DArT	2											0.02	-	-	-	-	-	120.748
XbrPb-840398	C3	120.77	DArT	2											0.022	-	-	-	-	-	120.77
XbrPb-661328	C3	120.783	DArT	2											0.013	-	-	-	-	-	120.783
XBOG33R	C3	123.219	Non-DArT		1										2.436	-	-	-	-	-	123.219
XMR049	C3	129.872	Non-DArT		1										6.653	-	-	-	-	-	129.872
XBRAS068	C3	129.881	Non-DArT		1										0.009	-	-	-	-	-	129.881
XOl13C12	C3	130.803	Non-DArT		1										0.922	-	-	-	-	-	130.803
XbrPb-663222	C3	133.317	DArT	2											2.51355	-	-	-	-	-	-
XJICB0633	C3	135.538	Non-DArT		1										2.22145	-	-	-	-	-	135.538
XHG-FAE1-C3	C3	137.021	Non-DArT		1										1.483	-	-	-	-	-	137.021
XHS-Au8	C3	141.369	Non-DArT		1										4.348	-	-	-	-	-	141.369
XBRMS-093	C3	145.41	Non-DArT		1										4.041	-	-	-	-	-	145.41
XIGF1152z	C3	153.917	Non-DArT		1	153.917	76	2.02522	30	9	30	46	1	2.17391	8.507	-	-	-	-	-	153.917
XbrPb-659237	C4	0	DArT	2											-153.917	-	-	-	-	-	0
XbrPb-658209	C4	4.85839	DArT	2											4.85839	-	-	-	-	-	-
XbrPb-661581	C4	4.85839	DArT	2											0	-	-	-	-	-	-
XJICB2056_150	C4	12.302	Non-DArT		1										7.44361	-	-	-	-	-	12.302
XJICB0088	C4	15.62	Non-DArT		1										3.318	-	-	-	-	-	15.62
XbrPb-660881	C4	17.304	DArT	2											1.684	-	-	24.7	0	-	17.304
XBRMS-166	C4	19.534	Non-DArT		1										2.23	-	-	-	-	-	19.534
XsS2277	C4	25.108	Non-DArT		1										5.574	-	-	-	-	-	25.108
XNa10F06	C4	27.711	Non-DArT		1										2.603	-	-	-	-	-	27.711
XBRMS-315	C4	33.249	Non-DArT		1										5.538	-	-	-	-	-	33.249
XIGF3310l	C4	36.079	Non-DArT		1										2.83	-	-	-	-	-	36.079
XIGF5702d	C4	37.992	Non-DArT		1										1.913	-	-	-	-	-	37.992
XbrPb-663380	C4	38.97	DArT	2											0.978	0	-	-	-	-	38.97
XsORF73	C4	41.883	Non-DArT		1										2.913	-	-	-	-	-	41.883
XSA55	C4	42.778	Non-DArT		1										0.895	-	-	-	-	-	42.778
XbrPb-661242	C4	43.956	DArT	2											1.178	-	-	-	-	-	43.956
XsN12353c	C4	44.888	Non-DArT		1										0.932	-	-	-	-	-	44.888
XbrPb-670381	C4	46.277	DArT	2											1.389	-	-	-	-	-	46.277
XbrPb-660096	C4	51.709	DArT	2											5.432	-	-	-	-	-	51.709
XCB10530a	C4	54.844	Non-DArT		1										3.135	-	-	-	-	-	54.844
XNa10C01a	C4	55.812	Non-DArT		1										0.968	-	-	-	-	-	55.812
XBRAS061	C4	56.394	Non-DArT		1										0.582	-	-	-	-	-	56.394
XOl12D02	C4	56.784	Non-DArT		1										0.39	-	-	-	-	-	56.784
XbrPb-661180	C4	58.174	DArT	2											1.39	-	-	-	-	-	58.174
XbrPb-659557	C4	58.198	DArT	2											0.024	-	-	-	-	-	58.198
XbrPb-663660	C4	58.264	DArT	2											0.066	-	-	-	-	-	58.264
XbrPb-671298	C4	58.273	DArT	2											0.009	-	-	-	-	-	58.273
XbrPb-840966	C4	58.296	DArT	2											0.023	-	-	-	-	-	58.296
XHR-C015-C4b	C4	58.612	Non-DArT		1										0.316	-	-	-	-	-	58.612
XbrPb-660360	C4	60.9178	DArT	2											2.30576	-	-	-	-	-	-
XIGF3395c	C4	61.304	Non-DArT		1										0.386238	-	-	-	-	-	61.304
XMR140	C4	62.387	Non-DArT		1										1.083	-	-	-	-	-	62.387
XbrPb-659923	C4	67.8944	DArT	2											5.50743	-	-	-	-	-	-
XbrPb-661414	C4	83.981	DArT	2											16.0866	-	-	-	-	16.8831	83.981
XbrPb-670011	C4	85.463	DArT	2											1.482	-	-	-	-	-	85.463
XbrPb-670133	C4	86.775	DArT	2											1.312	-	-	135.7	-	-	86.775
XZAAS245	C4	96.369	Non-DArT		1										9.594	-	-	-	-	-	96.369
XbrPb-839769	C4	105.741	DArT	2											9.372	25.625	-	-	-	-	105.741
XIGF1002e	C4	110.339	Non-DArT		1										4.598	-	-	-	-	-	110.339
XJICB0149	C4	116.717	Non-DArT		1										6.378	-	-	-	-	-	116.717
XJICB0111	C4	118.86	Non-DArT		1										2.143	-	-	-	-	-	118.86
XCB10493	C4	121.557	Non-DArT		1										2.697	-	-	-	-	-	121.557
XMR155	C4	127.145	Non-DArT		1										5.588	-	-	-	-	-	127.145
XbrPb-659694	C4	130	DArT	2											2.855	-	-	-	-	-	130
XbrPb-659659	C4	132.911	DArT	2		132.911	45	2.95358	21	2	9.52381	24	0	0	2.911	-	-	-	-	-	132.911
XBRMS-309	C5	0	Non-DArT		1										-132.911	-	-	-	-	-	0
XNa10D11	C5	6.105	Non-DArT		1										6.105	-	-	-	-	-	6.105
XsS2131	C5	6.262	Non-DArT		1										0.157	-	-	-	-	-	6.262
XsS2129	C5	6.905	Non-DArT		1										0.643	-	-	60	-	-	6.905
Xem12me21-150	C5	8.819	Non-DArT		1										1.914	-	-	-	-	-	8.819
XNa12E06B	C5	9.898	Non-DArT		1										1.079	-	-	-	-	-	9.898
XRA2F11	C5	12.987	Non-DArT		1										3.089	-	-	-	-	-	12.987
XbrPb-808840	C5	17.124	DArT	2											4.137	-	-	-	0	-	17.124
XbrPb-839592	C5	17.169	DArT	2											0.045	-	74.6269	-	-	-	17.169
XbrPb-658946	C5	17.2886	DArT	2											0.119584	-	-	-	8	-	-
XbrPb-810025	C5	17.2886	DArT	2											0	-	-	-	8	-	-
XIGF3112a	C5	25.682	Non-DArT		1										8.39342	-	-	-	-	-	25.682
XKBrB086M23-6_575	C5	28.184	Non-DArT		1										2.502	-	-	-	-	-	28.184
XbrPb-663421	C5	34.976	DArT	2											6.792	0	-	-	-	13.0178	34.976
XbrPb-808426	C5	36.656	DArT	2											1.68	-	-	-	-	15.4717	36.656
XbrPb-809377	C5	37.685	DArT	2											1.029	-	-	-	-	-	37.685
XJICB0509	C5	54.676	Non-DArT		1										16.991	-	-	-	-	-	54.676
XOl10B02	C5	57.172	Non-DArT		1										2.496	-	-	-	-	-	57.172
XNa12G12	C5	67.108	Non-DArT		1										9.936	-	-	-	-	-	67.108
XsORH13	C5	67.521	Non-DArT		1										0.413	-	-	105.4	-	-	67.521
XIGF1017E	C5	75.016	Non-DArT		1										7.495	-	-	-	-	-	75.016
XCB10124	C5	81.191	Non-DArT		1										6.175	-	-	-	-	-	81.191
XpW243	C5	85.315	Non-DArT		1										4.124	-	-	-	-	-	85.315
XSA02	C5	93.87	Non-DArT		1	93.87	24	3.91125	7	1	14.2857	17	0	0	8.555	-	-	-	-	-	93.87
XIGF1226b	C6	0	Non-DArT		1										-93.87	-	-	-	-	-	0
XbrPb-671296	C6	9.863	DArT	2											9.863	-	-	-	-	-	9.863
XbrPb-670686	C6	9.926	DArT	2											0.063	-	-	-	-	-	9.926
XCNU053a	C6	12.38	Non-DArT		1										2.454	-	-	-	-	-	12.38
XBog46-2	C6	23.39	Non-DArT		1										11.01	-	-	-	-	-	23.39
XPA28	C6	26.286	Non-DArT		1										2.896	-	-	-	-	-	26.286
XBOG44-1	C6	38.779	Non-DArT		1										12.493	-	-	-	-	-	38.779
XbrPb-840991	C6	40.134	DArT	2											1.355	-	-	-	-	7.88328	40.134
XbrPb-660868	C6	41.027	DArT	2											0.893	-	-	-	-	10.2785	41.027
XHG-FT-C6b	C6	44.293	Non-DArT		1										3.266	-	-	-	-	-	44.293
XHS-Au4	C6	44.76	Non-DArT		1										0.467	-	-	-	-	-	44.76
XHG-AP1-C6a	C6	44.858	Non-DArT		1										0.098	-	-	-	-	-	44.858
XNa12A05	C6	45.353	Non-DArT		1										0.495	-	-	-	-	-	45.353
XpW134	C6	45.563	Non-DArT		1										0.21	-	-	-	-	-	45.563
XNa12A02	C6	45.818	Non-DArT		1										0.255	-	-	-	-	-	45.818
XHS-CCSSR1	C6	45.991	Non-DArT		1										0.173	-	-	-	-	-	45.991
XHS-028L01_AT3	C6	46.449	Non-DArT		1										0.458	-	-	-	-	-	46.449
XsR12387	C6	47.756	Non-DArT		1										1.307	-	-	-	-	-	47.756
XBOM09	C6	52.462	Non-DArT		1										4.706	-	-	-	-	-	52.462
XBRMS-015	C6	55.117	Non-DArT		1										2.655	-	-	-	-	-	55.117
XBOH88	C6	56.367	Non-DArT		1										1.25	-	-	-	-	-	56.367
XCB10010	C6	66.697	Non-DArT		1										10.33	-	-	-	-	-	66.697
XHS-WA3	C6	67.483	Non-DArT		1										0.786	-	-	-	-	-	67.483
XIGF3380b	C6	67.882	Non-DArT		1										0.399	-	-	-	-	-	67.882
XHBr025	C6	71.067	Non-DArT		1										3.185	-	-	-	-	-	71.067
XbrPb-660965	C6	72.588	DArT	2											1.521	-	-	70.3	-	-	72.588
XbrPb-660930	C6	72.892	DArT	2											0.304	-	-	70.3	-	-	72.892
XMR133.1	C6	73.963	Non-DArT		1										1.071	-	-	-	-	-	73.963
XbrPb-840884	C6	76.583	DArT	2											2.62	-	-	-	-	-	76.583
XHS-CJA115	C6	77.116	Non-DArT		1										0.533	-	-	-	-	-	77.116
XNa12E01a	C6	77.839	Non-DArT		1										0.723	-	-	-	-	-	77.839
XCB10234	C6	79.478	Non-DArT		1										1.639	-	-	-	-	-	79.478
XHR-C005-C6	C6	84.722	Non-DArT		1										5.244	-	-	-	-	-	84.722
XbrPb-840778	C6	86.383	DArT	2											1.661	-	-	-	-	57.321	86.383
XbrPb-840224	C6	86.8	DArT	2											0.417	-	-	32.5	-	-	86.8
XbrPb-839764	C6	86.815	DArT	2											0.015	-	-	32.5	-	-	86.815
XbrPb-660629	C6	86.978	DArT	2											0.163	-	-	32.5	-	-	86.978
XH005A08-1-3	C6	87.658	Non-DArT		1										0.68	-	-	-	-	-	87.658
XH023G06-1-1	C6	89.083	Non-DArT		1										1.425	-	-	-	-	-	89.083
XsS2486	C6	90.875	Non-DArT		1										1.792	-	-	-	-	-	90.875
XHG4-BSR10	C6	96.065	Non-DArT		1										5.19	-	-	-	-	-	96.065
XHG-TAG1-C6	C6	98.796	Non-DArT		1	98.796	42	2.35229	11	0	0	31	0	0	2.731	-	-	-	-	-	98.796
XCNU400	C7	0	Non-DArT		1										-98.796	-	-	-	-	-	0
XbrPb-670555	C7	6.341	DArT	2											6.341	0	0	52.7	-	-	6.341
XIGF3138z	C7	7.656	Non-DArT		1										1.315	-	-	-	-	-	7.656
XIGF5702e	C7	9.68	Non-DArT		1										2.024	-	-	-	-	-	9.68
XIGF5706y	C7	13.322	Non-DArT		1										3.642	-	-	-	-	-	13.322
XIGF5707b	C7	14.748	Non-DArT		1										1.426	-	-	-	-	-	14.748
XIGF5415a	C7	17.992	Non-DArT		1										3.244	-	-	-	-	-	17.992
XB068N22-1	C7	19.88	Non-DArT		1										1.888	-	-	-	-	-	19.88
XKC30870-3	C7	25.616	Non-DArT		1										5.736	-	-	-	-	-	25.616
XbrPb-661067	C7	28.682	DArT	2											3.066	-	26.8657	-	7	-	28.682
XbrPb-838511	C7	28.701	DArT	2											0.019	-	26.8657	-	0	-	28.701
XHS-Au39a	C7	30.071	Non-DArT		1										1.37	-	-	-	-	-	30.071
XBRMS-185	C7	31.176	Non-DArT		1										1.105	-	-	-	-	-	31.176
XIGF9014c	C7	34.658	Non-DArT		1										3.482	-	-	-	-	-	34.658
XpW179a	C7	37.331	Non-DArT		1										2.673	-	-	-	-	-	37.331
XH023G06-1-2	C7	40.477	Non-DArT		1										3.146	-	-	-	-	-	40.477
XbrPb-663509	C7	44.7604	DArT	2											4.28339	-	-	-	-	-	-
XbrPb-660955	C7	45.231	DArT	2											0.470613	26.9014	-	-	-	-	45.231
XB079E08-3	C7	51.581	Non-DArT		1										6.35	-	-	-	-	-	51.581
XbrPb-671142	C7	54.422	DArT	2											2.841	42.3944	64.1791	-	-	-	54.422
XH111N19-5	C7	55.857	Non-DArT		1										1.435	-	-	-	-	-	55.857
XbrPb-839254	C7	58.9926	DArT	2											3.13556	45.3794	66.4179	-	-	-	-
XbrPb-659327	C7	59.45	DArT	2		59.45	23	2.58478	8	0	0	15	0	0	0.457441	45.3794	66.4179	-	-	-	59.45
XNa12B05b	C8	0	Non-DArT		1										-59.45	-	-	-	-	-	0
XOl12G04	C8	7.546	Non-DArT		1										7.546	-	-	-	-	-	7.546
XSA82	C8	14.898	Non-DArT		1										7.352	-	-	-	-	-	14.898
XKBrB088I08-12	C8	17.713	Non-DArT		1										2.815	-	-	-	-	-	17.713
XbrPb-839099	C8	19.729	DArT	2											2.016	-	-	77.4	-	-	19.729
XbrPb-660994	C8	23.26	DArT	2											3.531	-	-	-	-	-	23.26
XIGF3369a	C8	29.798	Non-DArT		1										6.538	-	-	-	-	-	29.798
XbrPb-839662	C8	33.119	DArT	2											3.321	-	-	-	-	-	33.119
XbrPb-660785	C8	33.703	DArT	2											0.584	-	-	-	-	-	33.703
XH076J01-2	C8	36.035	Non-DArT		1										2.332	-	-	-	-	-	36.035
XFITO409	C8	36.53	Non-DArT		1										0.495	-	-	-	-	-	36.53
XH110N19-3	C8	37.714	Non-DArT		1										1.184	-	-	-	-	-	37.714
XCB10179	C8	38.932	Non-DArT		1										1.218	-	-	-	-	-	38.932
XMR64	C8	39.631	Non-DArT		1										0.699	-	-	-	-	-	39.631
Xniab129	C8	40.301	Non-DArT		1										0.67	-	-	-	-	-	40.301
XsN11670a	C8	42.476	Non-DArT		1										2.175	-	-	-	-	-	42.476
XbrPb-663196	C8	43.74	DArT	2											1.264	-	-	-	-	-	43.74
XIGF2529z	C8	51.686	Non-DArT		1										7.946	-	-	-	-	-	51.686
XCB10504	C8	52.631	Non-DArT		1										0.945	-	-	-	-	-	52.631
XKC20270-1	C8	54.265	Non-DArT		1										1.634	-	-	-	-	-	54.265
XbrPb-659274	C8	59.86	DArT	2											5.595	-	-	130.5	-	-	59.86
XB034P14-1-2	C8	61.486	Non-DArT		1										1.626	-	-	-	-	-	61.486
XbrPb-663652	C8	62.697	DArT	2											1.211	-	-	129.7	-	-	62.697
XbrPb-670302	C8	62.741	DArT	2											0.044	0	-	129.7	-	-	62.741
XpW123cE	C8	66.028	Non-DArT		1										3.287	-	-	-	-	-	66.028
XsR5795	C8	66.547	Non-DArT		1										0.519	-	-	-	-	-	66.547
XIGF1048c	C8	71.768	Non-DArT		1										5.221	-	-	-	-	-	71.768
XCB10092	C8	72.802	Non-DArT		1										1.034	-	-	-	-	-	72.802
XCB10028	C8	75.044	Non-DArT		1										2.242	-	-	-	-	-	75.044
XIGF5193c	C8	86.372	Non-DArT		1										11.328	-	-	-	-	-	86.372
XB043F18-C2-0-1	C8	103.022	Non-DArT		1	103.022	31	3.32329	8	0	0	23	0	0	16.65	-	-	-	-	-	103.022
XH121P05-2	C9	0	Non-DArT		1										-103.022	-	-	-	-	-	0
XbrPb-838790	C9	5.846	DArT	2											5.846	-	-	-	-	-	5.846
XH143A13-2-1	C9	7.683	Non-DArT		1										1.837	-	-	-	-	-	7.683
XKBrH121P05-2	C9	10.226	Non-DArT		1										2.543	-	-	-	-	-	10.226
XCB10064	C9	14.738	Non-DArT		1										4.512	-	-	-	-	-	14.738
XBnB120P10	C9	18.381	Non-DArT		1										3.643	-	-	-	-	-	18.381
XBnB072G20	C9	23.874	Non-DArT		1										5.493	-	-	-	-	-	23.874
XbrPb-663692	C9	24.776	DArT	2											0.902	-	-	-	-	-	24.776
XbrPb-839234	C9	24.798	DArT	2											0.022	-	-	-	-	-	24.798
XbrPb-838492	C9	24.799	DArT	2											0.001	-	-	-	-	-	24.799
XbrPb-670326	C9	24.869	DArT	2											0.07	-	-	-	-	-	24.869
XKBrH125N23-1	C9	25.854	Non-DArT		1										0.985	-	-	-	-	-	25.854
XH015F23-4	C9	27.524	Non-DArT		1										1.67	-	-	-	-	-	27.524
XMyb28-3F/R	C9	34.535	Non-DArT		1										7.011	-	-	-	-	-	34.535
XB025K04-1	C9	48.737	Non-DArT		1										14.202	-	-	-	-	-	48.737
XB039K15-5-1	C9	49.516	Non-DArT		1										0.779	-	-	-	-	-	49.516
XB068A23-1	C9	50.519	Non-DArT		1										1.003	-	-	-	-	-	50.519
XbrPb-660506	C9	54.495	DArT	2											3.97602	-	-	56.4	-	-	-
XB086C10-1	C9	56.406	Non-DArT		1										1.91098	-	-	-	-	-	56.406
XH099I08-130	C9	58.419	Non-DArT		1										2.013	-	-	-	-	-	58.419
XbrPb-840166	C9	60.049	DArT	2											1.63	44.3723	-	56.4	-	-	60.049
XbrPb-670433	C9	61.974	DArT	2											1.925	-	-	-	6	-	61.974
XpW233b	C9	63.118	Non-DArT		1										1.144	-	-	-	-	-	63.118
Xniab022	C9	64.151	Non-DArT		1										1.033	-	-	-	-	-	64.151
XOl13C03	C9	64.876	Non-DArT		1										0.725	-	-	-	-	-	64.876
XSA30	C9	66.167	Non-DArT		1										1.291	-	-	-	-	-	66.167
XsNRG42	C9	73.528	Non-DArT		1										7.361	-	-	-	-	-	73.528
XHR-C017-C9	C9	75.041	Non-DArT		1										1.513	-	-	-	-	-	75.041
XbrPb-659992	C9	75.1681	DArT	2											0.127064	-	-	-	-	12.7517	-
XbrPb-839212	C9	75.1681	DArT	2											0	27.7056	-	-	-	12.7517	-
XNa12G04	C9	77.575	Non-DArT		1										2.40694	-	-	-	-	-	77.575
XIGF5193b	C9	83.051	Non-DArT		1										5.476	-	-	-	-	-	83.051
XCB10288	C9	83.934	Non-DArT		1										0.883	-	-	-	-	-	83.934
XNa10D07b	C9	84.83	Non-DArT		1										0.896	-	-	-	-	-	84.83
XbrPb-670917	C9	86.031	DArT	2											1.201	-	-	-	21	-	86.031
XbrPb-808246	C9	88.936	DArT	2											2.905	-	-	-	-	-	88.936
XsR12384I	C9	91.659	Non-DArT		1										2.723	-	-	-	-	-	91.659
XHG4-BSR8	C9	99.781	Non-DArT		1										8.122	-	-	-	-	-	99.781
Xpw155a	C9	108.621	Non-DArT		1	108.621	39	2.78515	12	2	16.6667	27	0	0	8.84	-	-	-	-	-	108.621
					Total A genome	1062.54	986	1.07763	637	143	22.449	349	4	1.14613
					Total C genome	924.632	373	2.47891	154	31	20.1299	219	1	0.523348
					Total AC genome	1987.17	1359	1.46223	791	174	21.9975	568	5	0.880282

## Sheet: AT
Additional file 1a: Molecular markers and their map positions on the genetic linkage map of the doubled haploid populations derived from Ag-Castle/Topas (AT). Map length is given in cM.
Marker name	Chromosome/Linkage groups	Position of markers	Total chromosome length	Total markers (no)/chromosome	Average length (cM)/chromosome	Redundant DArT markers	Redundancy of DArT markers (%)
brPb-840382	A01-I	0
brPb-663220	A01-I	14.0625	14.0625	2	7.03125	0	0
brPb-663244	A01-II	0
brPb-662007	A01-II	6.55738
brPb-808818	A01-II	13.009
brPb-670408	A01-II	20.4717
brPb-658209	A01-II	21.8801
brPb-659195	A01-II	21.8801
brPb-661568	A01-II	21.8801
brPb-838958	A01-II	21.8801
brPb-661581	A01-II	21.8801
brPb-661347	A01-II	24.697
brPb-657957	A01-II	30.4113
brPb-808614	A01-II	30.4113
brPb-658070	A01-II	30.4113	30.4113	13	2.33933	6	46.1538
brPb-659476	A02-I	0
brPb-840401	A02-I	7.35294
brPb-657949	A02-I	7.35294
brPb-660196	A02-I	7.35294
brPb-808759	A02-I	7.35294
brPb-809267	A02-I	7.35294
brPb-657639	A02-I	8.86809	8.86809	7	1.26687	4	57.1429
brPb-659016	A02-II	0
brPb-657868	A02-II	0
brPb-659053	A02-II	0
brPb-661407	A02-II	0
brPb-662239	A02-II	0
brPb-670834	A02-II	4.41176
brPb-809263	A02-II	7.92054
brPb-660621	A02-II	9.67492
brPb-839048	A02-II	9.67492	9.67492	9	1.07499	5	55.5556
brPb-658157	A03	0
brPb-660869	A03	0
brPb-661767	A03	18.5714
brPb-808545	A03	18.5714
brPb-659037	A03	18.5714
brPb-658285	A03	18.5714
brPb-658945	A03	18.5714
brPb-662944	A03	18.5714
brPb-839781	A03	25.7143
brPb-840137	A03	38.7578
brPb-663121	A03	47.3292
brPb-840898	A03	47.3292
brPb-839525	A03	53.1263
brPb-671327	A03	66.4596
brPb-659257	A03	66.4596
brPb-670322	A03	66.4596
brPb-662586	A03	84.793
brPb-838880	A03	84.793
brPb-662033	A03	84.793
brPb-838788	A03	104.793
brPb-663150	A03	107.823
brPb-839485	A03	110.64
brPb-661250	A03	110.64
brPb-839588	A03	110.64
brPb-839640	A03	110.64	110.64	25	4.42561	14	56
brPb-841544	A04	0
brPb-840331	A04	1.5625
brPb-658275	A04	3.125
brPb-660337	A04	9.00735
brPb-661133	A04	14.7216
brPb-663549	A04	14.7216
brPb-662662	A04	24.8666
brPb-670695	A04	24.8666
brPb-809176	A04	24.8666
brPb-840148	A04	24.8666
brPb-671115	A04	24.8666
brPb-839360	A04	24.8666
brPb-839460	A04	40.9956
brPb-838993	A04	47.3448
brPb-839587	A04	47.3448
brPb-657692	A04	50.286
brPb-808142	A04	50.286
brPb-841973	A04	50.286
brPb-839631	A04	50.286
brPb-842153	A04	50.286
brPb-659874	A04	50.286
brPb-657736	A04	56.2561
brPb-657786	A04	72.674	72.674	23	3.15974	12	52.1739
brPb-658634	A05	0
brPb-659536	A05	0
brPb-662868	A05	0
brPb-659342	A05	4.22535
brPb-809787	A05	4.22535
brPb-661359	A05	4.22535
brPb-661063	A05	12.6761
brPb-807779	A05	21.6313
brPb-841416	A05	21.6313
brPb-663320	A05	32.4005
brPb-662946	A05	32.4005
brPb-839815	A05	35.2991
brPb-659481	A05	61.7696
brPb-670799	A05	63.2402
brPb-807798	A05	67.5259
brPb-808842	A05	67.5259
brPb-807926	A05	69.1133
brPb-807965	A05	73.8008
brPb-839825	A05	73.8008
brPb-659298	A05	75.2293
brPb-838953	A05	78.3543
brPb-671300	A05	96.0963	96.0963	22	4.36801	8	36.3636
brPb-658647	A06	0
brPb-838677	A06	7.69231
brPb-808360	A06	7.69231
brPb-841745	A06	7.69231
brPb-840757	A06	19.2865
brPb-808844	A06	25.0836
brPb-660024	A06	28.0248
brPb-660405	A06	28.0248
brPb-662153	A06	28.0248
brPb-840355	A06	28.0248
brPb-840896	A06	28.0248
brPb-671060	A06	28.0248
brPb-809719	A06	28.0248
brPb-840102	A06	38.3189
brPb-841402	A06	57.4365
brPb-659596	A06	57.4365
brPb-662129	A06	61.8483
brPb-663404	A06	66.134
brPb-841508	A06	74.5847
brPb-670936	A06	74.5847
brPb-662992	A06	89.0775	89.0775	21	4.24179	10	47.619
brPb-658692	A07	0
brPb-809649	A07	0
brPb-808723	A07	0
brPb-808887	A07	0
brPb-670852	A07	12.1212	12.1212	5	2.42424	3	80
brPb-662459	A08	0
brPb-663594	A08	0
brPb-808605	A08	2.85714
brPb-662801	A08	4.28571	4.28571	4	1.07143	1	25
brPb-671346	A09	0
brPb-661964	A09	9.23077
brPb-808671	A09	9.23077
brPb-657774	A09	10.68
brPb-840188	A09	30.68
brPb-808055	A09	33.6212
brPb-658973	A09	36.5198
brPb-663524	A09	43.7661
brPb-840687	A09	43.7661
brPb-838593	A09	58.2589
brPb-671072	A09	58.2589
brPb-808323	A09	58.2589
brPb-839673	A09	59.8214
brPb-661382	A09	73.8839
brPb-670978	A09	73.8839
brPb-670189	A09	73.8839
brPb-658752	A09	82.7074
brPb-809065	A09	82.7074
brPb-809053	A09	82.7074
brPb-839095	A09	82.7074
brPb-660428	A09	82.7074
brPb-662816	A09	82.7074
brPb-658120	A09	82.7074
brPb-659427	A09	82.7074
brPb-809030	A09	82.7074
brPb-659823	A09	82.7074
brPb-661799	A09	100.618
brPb-658630	A09	106.5
brPb-661730	A09	106.5
brPb-657939	A09	106.5
brPb-661741	A09	106.5	106.5	31	3.43549	18	58.0645
brPb-660401	A10	0
brPb-662735	A10	1.5625
brPb-658163	A10	3.01178
brPb-661838	A10	8.80888
brPb-839046	A10	13.9813
brPb-663458	A10	30.648
brPb-838630	A10	32.0972
brPb-671233	A10	32.0972
brPb-657811	A10	35.1275	32.13	9	3.57	1	11.1111
brPb-809513	C01	0
brPb-838725	C01	3.125
brPb-838745	C01	3.125
brPb-840201	C01	3.125
brPb-808002	C01	3.125
brPb-839324	C01	3.125	3.125	6	0.520833	4	66.6667
brPb-663102	C02	0
brPb-659813	C02	1.47059
brPb-660919	C02	1.47059
brPb-839164	C02	1.47059
brPb-660770	C02	1.47059
brPb-662889	C02	13.7783
brPb-842056	C02	13.7783
brPb-660803	C02	13.7783
brPb-838773	C02	13.7783
brPb-839858	C02	13.7783	13.7783	10	1.37783	7	70
brPb-670779	C03	0
brPb-839374	C03	0
brPb-839739	C03	0
brPb-659783	C03	13.2353
brPb-662446	C03	13.2353
brPb-670951	C03	13.2353
brPb-808265	C03	13.2353
brPb-808216	C03	13.2353
brPb-659400	C03	22.7591
brPb-838807	C03	22.7591
brPb-662113	C03	22.7591
brPb-662956	C03	22.7591	22.7591	12	1.89659	9	75
brPb-663380	C04-I	0
brPb-663348	C04-I	15.625	15.625	2	7.8125	0	0
brPb-839769	C04-II	0
brPb-839864	C04-II	14.0845	14.0845	2	7.04225	0	0
brPb-841885	C05	0
brPb-663421	C05	17.6471	17.6471	2	8.82353	0	0
brPb-660955	C07-I	0
brPb-671142	C07-I	15.493
brPb-839254	C07-I	18.478
brPb-659327	C07-I	18.478	18.478	4	4.61951	1	25
brPb-663040	C07-II	0
brPb-670555	C07-II	16.9014	16.9014	2	8.4507	0	0
brPb-662989	C08	0
brPb-670302	C08	6.55738	6.55738	2	3.27869	0	0
brPb-659589	C09	0
brPb-841834	C09	18.1818
brPb-839212	C09	27.7056
brPb-840166	C09	44.3723	44.3723	4	11.0931	0	0
		Total	759.87	217	3.50171	103	47.4654

## Sheet: LM
Additional file 1b : Molecular markers and their map positions on the genetic linkage map of the doubled haploid populations derived from Lynx/Monty (Raman et al 2012). Map length is given in cM.3 Three types of loci are distinguished: ''Framework' loci which are used to calculate locus positions (Kosambi cM).''Redundant' markers which have the same position as the next framework marker below. 'A…
Locus name	Chromosome 1	Position (with redundant marker cM shown)	Locus type	Marker Type	Total markers (no)/chromosome	Total length (cM)/chromosome	Average Marker Density/cM	Total DArT markers (no)	Redundant DArT markers (no)	Redundancy of DArT markers (%)	Total Non-DArT markers (no)	Redundant Non-DArT markers (no)	Redundancy of non-DArT markers (%)
sN11641	A01	0	Framework	Non-DArT
brPb-659711	A01	2.5	Framework	DArT
sN0248I	A01	3.7	Framework	Non-DArT
sN11707	A01	9.4	Framework	Non-DArT
Ol10-D03a	A01	29.5	Framework	Non-DArT
Ra2-G09	A01	36.3	Framework	Non-DArT
brPb-660511	A01	58.1	Framework	DArT
sN0990b	A01	-	Attached	Non-DArT
sR11990	A01	-	Attached	Non-DArT
sR1464	A01	58.9	Redundant	Non-DArT
brPb-662948	A01	58.9	Framework	DArT
brPb-660893	A01	67.3	Framework	DArT
brPb-661581	A01	80.2	Redundant	DArT
brPb-659237	A01	80.2	Redundant	DArT
brPb-658209	A01	80.2	Framework	DArT
brPb-661568	A01	89.7	Redundant	DArT
Ra2-E04	A01	89.7	Redundant	Non-DArT
brPb-658104	A01	89.7	Framework	DArT
brPb-661055	A01	94.5	Framework	DArT
sR12206	A01	98.5	Framework	Non-DArT
brPb-838487	A01	138.6	Framework	DArT
brPb-670633	A01	142.9	Redundant	DArT
brPb-842221	A01	142.9	Redundant	DArT
brPb-842239	A01	142.9	Framework	DArT
brPb-659231	A01	144.6	Framework	DArT
sN3734a	A01	149.4	Framework	Non-DArT	26	149.4	5.74615	15	5	33.3333	11	2	18.1818
sR12095	A02	0	Framework	Non-DArT
brPb-662275	A02	1.2	Redundant	DArT
brPb-660779	A02	1.2	Redundant	DArT
brPb-661051	A02	1.2	Redundant	DArT
brPb-838772	A02	1.2	Framework	DArT
brPb-660180	A02	2	Framework	DArT
sS1718	A02	-	Attached	Non-DArT
At5g13190	A02	2.8	Framework	Non-DArT
brPb-660330	A02	3.6	Framework	DArT
brPb-841359	A02	9	Redundant	DArT
brPb-669906	A02	9	Redundant	DArT
brPb-841129	A02	9	Redundant	DArT
brPb-839730	A02	9	Redundant	DArT
brPb-841752	A02	9	Framework	DArT
sN3761	A02	9.8	Redundant	Non-DArT
brPb-660919	A02	9.8	Framework	DArT
brPb-659813	A02	-	Attached	DArT
brPb-660770	A02	10.6	Framework	DArT
brPb-661402	A02	-	Attached	DArT
brPb-661304	A02	11.7	Framework	DArT
brPb-839164	A02	13.9	Redundant	DArT
brPb-809917	A02	13.9	Framework	DArT
brPb-663101	A02	16.5	Framework	DArT
brPb-660803	A02	44.3	Framework	DArT
brPb-838519	A02	52.8	Redundant	DArT
brPb-662889	A02	52.8	Framework	DArT
brPb-839858	A02	55.2	Redundant	DArT
brPb-663597	A02	55.2	Framework	DArT
brPb-660656	A02	71.7	Redundant	DArT
brPb-660875	A02	71.7	Framework	DArT	30	71.7	2.39	26	11	42.3077	4	1	25
sS2368	A03	0	Framework	Non-DArT
brPb-661972	A03	-	Attached	DArT
brPb-670404	A03	4.8	Framework	DArT
brPb-659852	A03	12.3	Framework	DArT
brPb-658433	A03	14	Framework	DArT
sN11730	A03	20.5	Framework	Non-DArT
Ra2-E11	A03	22.9	Framework	Non-DArT
brPb-658100	A03	34.8	Framework	DArT
brPb-840813	A03	38.2	Framework	DArT
brPb-838688	A03	39	Framework	DArT
Na12-E02	A03	40.7	Framework	Non-DArT
brPb-840137	A03	-	Attached	DArT
brPb-670327	A03	43.1	Redundant	DArT
brPb-659931	A03	43.1	Redundant	DArT
brPb-671025	A03	43.1	Framework	DArT
sN11624a	A03	47.8	Framework	Non-DArT
brPb-840898	A03	49	Redundant	DArT
brPb-663121	A03	49	Framework	DArT
brPb-662827	A03	49.8	Redundant	DArT
brPb-658241	A03	49.8	Redundant	DArT
brPb-659102	A03	49.8	Framework	DArT
brPb-839525	A03	60.5	Framework	DArT
brPb-842096	A03	70	Framework	DArT
brPb-658844	A03	73.9	Framework	DArT
brPb-660346	A03	75.1	Framework	DArT
brPb-662736	A03	76	Redundant	DArT
brPb-660030	A03	76	Redundant	DArT
brPb-662935	A03	76	Redundant	DArT
brPb-809214	A03	76	Redundant	DArT
brPb-809175	A03	76	Redundant	DArT
brPb-658800	A03	76	Redundant	DArT
brPb-809854	A03	76	Redundant	DArT
brPb-658601	A03	76	Redundant	DArT
brPb-658436	A03	76	Redundant	DArT
brPb-657695	A03	76	Redundant	DArT
brPb-657750	A03	76	Redundant	DArT
brPb-809205	A03	76	Framework	DArT
brPb-662347	A03	78.6	Framework	DArT
brPb-662586	A03	101.4	Redundant	DArT
brPb-662488	A03	101.4	Framework	DArT
brPb-662033	A03	102.2	Framework	DArT
brPb-660269	A03	103	Framework	DArT
brPb-660462	A03	113.8	Framework	DArT
brPb-842085	A03	119.7	Framework	DArT
brPb-839692	A03	131.7	Framework	DArT
brPb-670822	A03	136.3	Framework	DArT
brPb-839097	A03	137.1	Redundant	DArT
brPb-659469	A03	137.1	Framework	DArT
brPb-661087	A03	140.3	Redundant	DArT
brPb-657878	A03	140.3	Framework	DArT
brPb-838788	A03	142.8	Framework	DArT
brPb-658578	A03	143.6	Redundant	DArT
brPb-658349	A03	143.6	Redundant	DArT
brPb-663150	A03	143.6	Framework	DArT
sORF37	A03	146.9	Framework	Non-DArT
brPb-670087	A03	149.1	Redundant	DArT
brPb-661250	A03	149.1	Redundant	DArT
brPb-839485	A03	149.1	Redundant	DArT
brPb-659680	A03	149.1	Framework	DArT
brPb-839588	A03	150.7	Framework	DArT	60	150.7	2.51167	54	24	44.4444	6	0	0
brPb-663305	A04	0	Redundant	DArT
brPb-660316	A04	0	Redundant	DArT
brPb-663259	A04	0	Framework	DArT
sR6364	A04	0.8	Framework	Non-DArT
Na10-D09	A04	6.4	Framework	Non-DArT
brPb-657736	A04	12.1	Framework	DArT
brPb-659017	A04	12.9	Framework	DArT
brPb-658857	A04	18.6	Redundant	DArT
brPb-658118	A04	18.6	Redundant	DArT
brPb-839410	A04	18.6	Redundant	DArT
brPb-657640	A04	18.6	Redundant	DArT
brPb-661632	A04	18.6	Redundant	DArT
brPb-662410	A04	18.6	Redundant	DArT
brPb-838770	A04	18.6	Framework	DArT
At3g55440	A04	21.8	Framework	Non-DArT
sN2016	A04	-	Attached	Non-DArT
sR9410a	A04	24.5	Framework	Non-DArT
brPb-658932	A04	25.8	Framework	DArT
brPb-662842	A04	26.6	Framework	DArT
brPb-809631	A04	29.7	Redundant	DArT
brPb-840348	A04	29.7	Redundant	DArT
brPb-809825	A04	29.7	Framework	DArT
brPb-841303	A04	30.5	Framework	DArT
sN13034	A04	32.7	Framework	Non-DArT
sNRD71	A04	-	Attached	Non-DArT
sR9546	A04	42.8	Framework	Non-DArT
brPb-661773	A04	45.9	Redundant	DArT
brPb-660157	A04	45.9	Framework	DArT
brPb-658036	A04	50.5	Framework	DArT
FAD3a	A04	56.4	Framework	Non-DArT
brPb-658105	A04	61.1	Framework	DArT
brPb-658645	A04	76.1	Redundant	DArT
brPb-658257	A04	76.1	Framework	DArT
brPb-660337	A04	77.6	Framework	DArT
sR6881	A04	83	Framework	Non-DArT
sN2552	A04	87.6	Framework	Non-DArT	36	87.6	2.43333	25	12	48	11	0	0
sNRD03	A05	0	Framework	Non-DArT
brPb-662811	A05	7.9	Redundant	DArT
brPb-809414	A05	7.9	Framework	DArT
brPb-809627	A05	9	Framework	DArT
brPb-839094	A05	25.4	Framework	DArT
brPb-661063	A05	39	Framework	DArT
brPb-660436	A05	43.5	Redundant	DArT
brPb-660062	A05	43.5	Framework	DArT
sN12353	A05	46.2	Framework	Non-DArT
sORF73	A05	-	Attached	Non-DArT
brPb-659526	A05	50.7	Framework	DArT
brPb-840897	A05	51.5	Redundant	DArT
brPb-660486	A05	51.5	Framework	DArT
brPb-660237	A05	57	Redundant	DArT
brPb-670546	A05	57	Framework	DArT
brPb-670365	A05	57.8	Redundant	DArT
brPb-841838	A05	57.8	Framework	DArT
brPb-660475	A05	67.5	Framework	DArT
brPb-658694	A05	68.4	Redundant	DArT
sR9222	A05	68.4	Redundant	Non-DArT
sNRG79	A05	68.4	Redundant	Non-DArT
brPb-662946	A05	68.4	Redundant	DArT
brPb-663320	A05	68.4	Redundant	DArT
brPb-659095	A05	68.4	Framework	DArT
Na12-A08a	A05	70.7	Framework	Non-DArT
brPb-657955	A05	78.1	Framework	DArT
sN8360cNP	A05	-	Attached	Non-DArT
FAD2a	A05	95.2	Framework	Non-DArT
sR9555	A05	124.6	Redundant	Non-DArT
brPb-671300	A05	124.6	Framework	DArT
sR13325a	A05	138.4	Framework	Non-DArT	31	138.4	4.46452	21	9	42.8571	10	2	20
brPb-670445	A06	0	Framework	DArT
brPb-658647	A06	0.9	Redundant	DArT
brPb-663029	A06	0.9	Framework	DArT
brPb-840757	A06	15.5	Framework	DArT
brPb-671060	A06	18.6	Redundant	DArT
brPb-662153	A06	18.6	Redundant	DArT
brPb-809719	A06	18.6	Redundant	DArT
brPb-662278	A06	18.6	Redundant	DArT
brPb-660024	A06	18.6	Redundant	DArT
brPb-840896	A06	18.6	Redundant	DArT
brPb-840355	A06	18.6	Redundant	DArT
brPb-660405	A06	18.6	Framework	DArT
brPb-808136	A06	22.4	Redundant	DArT
brPb-670303	A06	22.4	Framework	DArT
brPb-663449	A06	25.5	Redundant	DArT
brPb-809259	A06	25.5	Redundant	DArT
brPb-658137	A06	25.5	Framework	DArT
brPb-658968	A06	26.3	Redundant	DArT
brPb-661245	A06	26.3	Redundant	DArT
brPb-671014	A06	26.3	Redundant	DArT
brPb-660578	A06	26.3	Redundant	DArT
brPb-840102	A06	26.3	Framework	DArT
sN2837	A06	27.4	Framework	Non-DArT
Na12-D08	A06	29.8	Framework	Non-DArT
sR7492	A06	35.5	Framework	Non-DArT
brPb-839838	A06	39.5	Redundant	DArT
brPb-659920	A06	39.5	Framework	DArT
brPb-670975	A06	42.9	Framework	DArT
brPb-670835	A06	52.2	Framework	DArT
brPb-658994	A06	-	Attached	DArT
brPb-662129	A06	53.4	Framework	DArT
brPb-661542	A06	61.4	Framework	DArT
brPb-658980	A06	62.7	Redundant	DArT
brPb-658625	A06	62.7	Framework	DArT
Na12-A07a	A06	63.9	Framework	Non-DArT
brPb-662354	A06	-	Attached	DArT
sN2189b	A06	-	Attached	Non-DArT
sR6955	A06	-	Attached	Non-DArT
brPb-657600	A06	-	Attached	DArT
brPb-657823	A06	-	Attached	DArT
brPb-661941	A06	-	Attached	DArT
brPb-670690	A06	-	Attached	DArT
brPb-658391	A06	-	Attached	DArT
brPb-658662	A06	-	Attached	DArT
brPb-809169	A06	-	Attached	DArT
brPb-658686	A06	-	Attached	DArT
sR12186	A06	-	Attached	Non-DArT
brPb-840906	A06	-	Attached	DArT
brPb-658956	A06	-	Attached	DArT
brPb-840556	A06	-	Attached	DArT
At5g65220	A06	66.2	Redundant	Non-DArT
brPb-840085	A06	66.2	Framework	DArT
brPb-839202	A06	67	Framework	DArT
brPb-658405	A06	67.8	Framework	DArT
brPb-658219	A06	69.5	Redundant	DArT
brPb-663347	A06	69.5	Redundant	DArT
brPb-660793	A06	69.5	Framework	DArT
brPb-659220	A06	70.3	Framework	DArT
sS1949	A06	78.3	Framework	Non-DArT
sN12508IIa	A06	83.9	Framework	Non-DArT
sORE87a	A06	90.8	Framework	Non-DArT
Ol10-G05	A06	93.2	Framework	Non-DArT
brPb-838969	A06	98.3	Framework	DArT	63	98.3	1.56032	51	19	37.2549	12	1	8.33333
brPb-809649	A07	0	Framework	DArT
brPb-808887	A07	2.3	Framework	DArT
brPb-808723	A07	4.5	Redundant	DArT
brPb-658692	A07	4.5	Framework	DArT
sR0282R	A07	17.2	Framework	Non-DArT
brPb-839409	A07	23.9	Redundant	DArT
brPb-842165	A07	23.9	Redundant	DArT
brPb-841010	A07	23.9	Redundant	DArT
brPb-840944	A07	23.9	Framework	DArT
brPb-840747	A07	-	Attached	DArT
sR0354RA	A07	-	Attached	Non-DArT
brPb-808352	A07	25.4	Redundant	DArT
brPb-808738	A07	25.4	Redundant	DArT
brPb-839069	A07	25.4	Redundant	DArT
brPb-808036	A07	25.4	Redundant	DArT
brPb-661142	A07	25.4	Framework	DArT
brPb-809585	A07	37	Framework	DArT
brPb-657886	A07	38.1	Redundant	DArT
brPb-658724	A07	38.1	Redundant	DArT
brPb-659894	A07	38.1	Redundant	DArT
brPb-658696	A07	38.1	Redundant	DArT
brPb-838973	A07	38.1	Redundant	DArT
brPb-657807	A07	38.1	Redundant	DArT
brPb-657664	A07	38.1	Redundant	DArT
brPb-657583	A07	38.1	Redundant	DArT
brPb-841326	A07	38.1	Framework	DArT
brPb-662475	A07	39.6	Framework	DArT
brPb-839636	A07	42.7	Framework	DArT
brPb-839889	A07	44.9	Framework	DArT
brPb-661786	A07	55.9	Framework	DArT
brPb-661422	A07	57.4	Redundant	DArT
brPb-662924	A07	57.4	Framework	DArT
brPb-839259	A07	58.9	Redundant	DArT
brPb-671004	A07	58.9	Framework	DArT
brPb-658920	A07	70	Redundant	DArT
brPb-658467	A07	70	Redundant	DArT
brPb-659079	A07	70	Redundant	DArT
brPb-660638	A07	70	Redundant	DArT
brPb-670618	A07	70	Framework	DArT
brPb-659580	A07	70.8	Redundant	DArT
brPb-663553	A07	70.8	Framework	DArT
sR7223	A07	77.2	Framework	Non-DArT
Ol10-F09	A07	-	Attached	Non-DArT
brPb-659002	A07	-	Attached	DArT
brPb-808414	A07	78.8	Redundant	DArT
brPb-662700	A07	78.8	Redundant	DArT
brPb-671124	A07	78.8	Redundant	DArT
brPb-662915	A07	78.8	Redundant	DArT
brPb-658762	A07	78.8	Framework	DArT
sNRA59	A07	79.6	Framework	Non-DArT
brPb-841130	A07	81.2	Redundant	DArT
brPb-661145	A07	81.2	Redundant	DArT
brPb-660589	A07	81.2	Framework	DArT
sR12387b	A07	-	Attached	Non-DArT
sN12691b	A07	82	Redundant	Non-DArT
brPb-660356	A07	82	Framework	DArT
sN0818Fa	A07	83.2	Framework	Non-DArT
Na12-A02b	A07	89.1	Framework	Non-DArT
brPb-660868	A07	91.7	Framework	DArT
brPb-660426	A07	94	Framework	DArT
brPb-839916	A07	94.8	Redundant	DArT
brPb-659921	A07	94.8	Framework	DArT
brPb-841298	A07	104.2	Framework	DArT	63	104.2	1.65397	54	31	57.4074	9	1	11.1111
FAD6a	A08	0	Framework	Non-DArT
brPb-663233	A08	13.8	Redundant	DArT
brPb-670745	A08	13.8	Framework	DArT
sR3688	A08	16.9	Framework	Non-DArT
brPb-661171	A08	19.2	Framework	DArT
sN12352	A08	32.9	Framework	Non-DArT
brPb-662852	A08	36.2	Redundant	DArT
brPb-658369	A08	36.2	Framework	DArT
brPb-658094	A08	41.6	Framework	DArT
brPb-808576	A08	46.6	Framework	DArT
sR9491	A08	61.3	Framework	Non-DArT	11	61.3	5.57273	7	2	28.5714	4	0	0
brPb-839472	A09	0	Framework	DArT
sN1988	A09	12.7	Framework	Non-DArT
brPb-841802	A09	49.7	Redundant	DArT
brPb-840499	A09	49.7	Framework	DArT
brPb-661207	A09	50.5	Framework	DArT
brPb-659184	A09	52.9	Framework	DArT
brPb-808055	A09	54.4	Framework	DArT
brPb-840188	A09	56.1	Framework	DArT
brPb-658684	A09	62.2	Framework	DArT
brPb-663524	A09	65.5	Redundant	DArT
brPb-670528	A09	65.5	Framework	DArT
brPb-659767	A09	67.9	Framework	DArT
brPb-658845	A09	69.4	Redundant	DArT
brPb-658734	A09	69.4	Framework	DArT
brPb-838593	A09	88.7	Redundant	DArT
brPb-658111	A09	88.7	Redundant	DArT
brPb-808323	A09	88.7	Framework	DArT
brPb-671072	A09	89.6	Framework	DArT
brPb-839673	A09	90.5	Framework	DArT
sNRH22	A09	102	Framework	Non-DArT
brPb-660373	A09	102.8	Framework	DArT
brPb-661991	A09	107.4	Redundant	DArT
brPb-663342	A09	107.4	Framework	DArT
Na10-B07	A09	111.4	Framework	Non-DArT
brPb-659823	A09	112.2	Framework	DArT
brPb-658497	A09	118.3	Redundant	DArT
brPb-658752	A09	118.3	Framework	DArT
sN11670	A09	120.5	Framework	Non-DArT
brPb-661001	A09	127.9	Framework	DArT
brPb-659007	A09	129.6	Redundant	DArT
brPb-658174	A09	129.6	Framework	DArT
brPb-660306	A09	133.4	Framework	DArT
brPb-658525	A09	145.1	Framework	DArT
brPb-661799	A09	151.8	Framework	DArT
sORB29A	A09	164.8	Framework	Non-DArT	35	164.8	4.70857	30	8	26.6667	5	0	0
Na10-E02b	A10	0	Framework	Non-DArT
brPb-663425	A10	4.7	Redundant	DArT
brPb-659204	A10	4.7	Framework	DArT
sN13039	A10	5.5	Redundant	Non-DArT
brPb-660433	A10	5.5	Framework	DArT
brPb-661606	A10	8.9	Redundant	DArT
brPb-658597	A10	8.9	Framework	DArT
brPb-659743	A10	20.7	Redundant	DArT
brPb-660998	A10	20.7	Redundant	DArT
brPb-671233	A10	20.7	Framework	DArT
sN7402a	A10	21.5	Redundant	Non-DArT
brPb-663458	A10	21.5	Framework	DArT
sR6083	A10	-	Attached	Non-DArT
sR1166	A10	25.9	Framework	Non-DArT
brPb-660669	A10	27	Redundant	DArT
brPb-659113	A10	27	Framework	DArT
sN3560R	A10	36	Framework	Non-DArT
brPb-663056	A10	49.7	Redundant	DArT
brPb-660251	A10	49.7	Redundant	DArT
brPb-660213	A10	49.7	Framework	DArT
brPb-658199	A10	50.5	Framework	DArT
brPb-660352	A10	52.1	Framework	DArT
brPb-663307	A10	58.7	Framework	DArT
sORH62	A10	71.2	Framework	Non-DArT	24	71.2	2.96667	17	7	41.1765	7	2	28.5714
sN2176F	C1	0	Framework	Non-DArT
brPb-839885	C1	8.1	Framework	DArT
brPb-809947	C1	16.8	Framework	DArT
FAD6c	C1	32.9	Framework	Non-DArT
sR9228a	C1	47.9	Framework	Non-DArT
brPb-839324	C1	-	Attached	DArT
brPb-809513	C1	51.6	Framework	DArT
sN1989	C1	62.9	Framework	Non-DArT
sN9425	C1	69.7	Framework	Non-DArT
brPb-657768	C1	76.4	Redundant	DArT
brPb-657903	C1	76.4	Redundant	DArT
brPb-662042	C1	76.4	Framework	DArT
brPb-841482	C1	105.4	Framework	DArT
sN0983	C1	113.9	Framework	Non-DArT
brPb-659217	C1	122.5	Framework	DArT
sN3734c	C1	137.6	Framework	Non-DArT
brPb-662217	C1	145.4	Redundant	DArT
brPb-660242	C1	145.4	Redundant	DArT
brPb-659978	C1	145.4	Framework	DArT
brPb-660571	C1	146.9	Framework	DArT
brPb-661930	C1	147.7	Redundant	DArT
brPb-660469	C1	147.7	Redundant	DArT
brPb-660987	C1	147.7	Redundant	DArT
brPb-660402	C1	147.7	Redundant	DArT
brPb-838517	C1	147.7	Redundant	DArT
brPb-658878	C1	147.7	Redundant	DArT
At3g03960	C1	147.7	Redundant	Non-DArT
brPb-662780	C1	147.7	Redundant	DArT
brPb-660570	C1	147.7	Framework	DArT	29	147.7	5.0931	21	11	52.381	8	1	12.5
brPb-659650	C2	0	Framework	DArT
brPb-841091	C2	2.3	Redundant	DArT
brPb-808238	C2	2.3	Redundant	DArT
brPb-659062	C2	2.3	Framework	DArT
brPb-660280	C2	10.9	Framework	DArT
brPb-663445	C2	23.4	Redundant	DArT
brPb-657868	C2	23.4	Redundant	DArT
brPb-659053	C2	23.4	Redundant	DArT
brPb-662239	C2	23.4	Redundant	DArT
brPb-661407	C2	23.4	Redundant	DArT
brPb-670471	C2	23.4	Redundant	DArT
brPb-658390	C2	23.4	Redundant	DArT
brPb-840100	C2	23.4	Redundant	DArT
brPb-659016	C2	23.4	Redundant	DArT
brPb-662312	C2	23.4	Framework	DArT
brPb-661199	C2	29.5	Framework	DArT
brPb-670834	C2	30.7	Framework	DArT
Ni2-C12	C2	37.3	Framework	Non-DArT
brPb-841959	C2	38.4	Redundant	DArT
brPb-808491	C2	38.4	Redundant	DArT
brPb-838719	C2	38.4	Redundant	DArT
brPb-660621	C2	38.4	Redundant	DArT
brPb-841848	C2	38.4	Framework	DArT
sR2028	C2	39.5	Framework	Non-DArT
brPb-663474	C2	40.6	Framework	DArT
brPb-658413	C2	44.4	Redundant	DArT
brPb-809263	C2	44.4	Redundant	DArT
brPb-657785	C2	44.4	Redundant	DArT
brPb-658122	C2	44.4	Redundant	DArT
brPb-840563	C2	44.4	Framework	DArT
sR12043	C2	50.5	Redundant	DArT
brPb-657915	C2	50.5	Framework	DArT
Na12-A07b	C2	81.6	Framework	Non-DArT
brPb-658860	C2	82.8	Framework	DArT
brPb-660108	C2	85.1	Redundant	DArT
brPb-659476	C2	85.1	Framework	DArT
brPb-657949	C2	85.9	Redundant	DArT
brPb-660196	C2	85.9	Redundant	DArT
brPb-808759	C2	85.9	Redundant	DArT
brPb-840401	C2	85.9	Redundant	DArT
brPb-657639	C2	85.9	Redundant	DArT
brPb-809267	C2	85.9	Framework	DArT
sNRE30	C2	-	Attached	Non-DArT	43	85.9	1.99767	39	26	66.6667	4	0	0
sR12137I	C3	-	Attached	Non-DArT
FLC3	C3	0	Framework	Non-DArT
brPb-838807	C3	-	Attached	DArT
brPb-809239	C3	-	Attached	DArT
brPb-660518	C3	0.8	Redundant	DArT
brPb-659400	C3	0.8	Framework	DArT
sR12016	C3	1.6	Framework	Non-DArT
sN10704	C3	9.8	Framework	Non-DArT
Ol10-D03b	C3	-	Attached	Non-DArT
brPb-670951	C3	10.6	Redundant	DArT
brPb-670046	C3	10.6	Redundant	DArT
brPb-659783	C3	10.6	Framework	DArT
brPb-809530	C3	12.1	Framework	DArT
sN0904F	C3	14.4	Framework	Non-DArT
At5g58730	C3	26.4	Framework	DArT
brPb-671020	C3	56.6	Framework	DArT
brPb-663720	C3	57.4	Framework	DArT
sR12015	C3	60.8	Framework	Non-DArT
sNRA56	C3	65.3	Framework	Non-DArT
Na10-D03	C3	80.4	Framework	Non-DArT
brPb-663353	C3	86	Framework	DArT
brPb-659341	C3	96.9	Redundant	DArT
sN2179F	C3	96.9	Redundant	Non-DArT
brPb-807875	C3	96.9	Framework	DArT
brPb-839025	C3	104.9	Framework	DArT
Na12-G05	C3	-	Attached	Non-DArT
Na10-E02a	C3	117	Framework	Non-DArT
sNRB47	C3	118.1	Framework	Non-DArT
Na10-G06	C3	134.3	Framework	Non-DArT
brPb-659578	C3	136.8	Framework	DArT	30	136.8	4.56	16	4	25	14	1	7.14286
brPb-839314	C4	0	Framework	DArT
brPb-660881	C4	24.7	Framework	DArT
Na10-F06	C4	34.9	Framework	DArT
brPb-659347	C4	71.6	Redundant	DArT
FAD3c	C4	71.6	Framework	Non-DArT
sN0464	C4	90.6	Framework	Non-DArT
sN11525a	C4	105.6	Framework	Non-DArT
brPb-808021	C4	109	Framework	DArT
Ol10-D03e	C4	115.9	Framework	Non-DArT
brPb-670133	C4	135.7	Framework	DArT
sORG90	C4	141.4	Redundant	Non-DArT
sN11516	C4	141.4	Framework	Non-DArT
sN0704	C4	143.7	Framework	DArT
brPb-661999	C4	149.3	Framework	DArT
Na12-A08b	C4	151.6	Framework	Non-DArT
brPb-669892	C4	155	Framework	DArT
At2g44050	C4	179.1	Framework	Non-DArT
sNRG62	C4	186.2	Framework	Non-DArT	18	186.2	10.3444	9	1	11.1111	9	1	11.1111
sN11661	C5	0	Framework	Non-DArT
sORH13	C5	3.4	Framework	Non-DArT
sS2129	C5	48.8	Framework	Non-DArT
sN9756	C5	70.6	Framework	Non-DArT
sN7530F	C5	82.2	Framework	Non-DArT
sN12607c	C5	-	Attached	Non-DArT
brPb-840901	C5	87.8	Framework	DArT
sR9477	C5	93.4	Framework	Non-DArT
sN0761	C5	107.2	Redundant	Non-DArT
brPb-663078	C5	107.2	Framework	DArT
brPb-839193	C5	108	Redundant	DArT
brPb-661410	C5	108	Framework	DArT
Ra2-A04	C5	108.8	Framework	Non-DArT	13	108.8	8.36923	4	1	25	9	1	11.1111
sORH06	C6	0	Framework	Non-DArT
brPb-660629	C6	32.5	Redundant	DArT
brPb-839764	C6	32.5	Redundant	DArT
brPb-840224	C6	32.5	Framework	DArT
Ol10-D03c	C6	51.1	Framework	Non-DArT
brPb-838581	C6	54.9	Framework	DArT
brPb-840227	C6	68.8	Framework	DArT
brPb-660930	C6	70.3	Redundant	DArT
brPb-660965	C6	70.3	Framework	DArT
brPb-839138	C6	78.2	Redundant	DArT
brPb-841625	C6	78.2	Framework	DArT
sR12387a	C6	-	Attached	Non-DArT
sN12691a	C6	-	Attached	Non-DArT
brPb-660229	C6	-	Attached	DArT
brPb-659628	C6	79	Framework	DArT
Na12-A02c	C6	87.2	Framework	Non-DArT
brPb-660971	C6	93.8	Redundant	DArT
brPb-841740	C6	93.8	Framework	DArT
brPb-662594	C6	101.5	Framework	DArT
brPb-839475	C6	127.5	Redundant	DArT
brPb-659804	C6	127.5	Framework	DArT	21	127.5	6.07143	16	6	37.5	5	0	0
sS2342	C7	0	Redundant	Non-DArT
Na12-F03a	C7	0	Framework	Non-DArT
sN0706	C7	14.5	Framework	Non-DArT
brPb-663145	C7	16	Redundant	DArT
brPb-838512	C7	16	Redundant	DArT
sN10952a	C7	16	Redundant	Non-DArT
brPb-660298	C7	16	Framework	DArT
brPb-839555	C7	-	Attached	DArT
brPb-839223	C7	16.8	Redundant	DArT
brPb-659308	C7	16.8	Framework	DArT
brPb-670433	C7	-	Attached	DArT
brPb-659837	C7	31.1	Framework	DArT
Ol10-D03d	C7	60.6	Framework	Non-DArT
sR12156	C7	64	Framework	Non-DArT
brPb-670555	C7	74.1	Framework	DArT
sN12508IIbnL	C7	78.5	Framework	Non-DArT
brPb-659287	C7	95.9	Redundant	DArT
brPb-660430	C7	95.9	Framework	DArT
brPb-659219	C7	126.8	Redundant	DArT
brPb-840109	C7	126.8	Framework	DArT	20	126.8	6.34	13	5	38.4615	7	2	28.5714
brPb-659140	C8	0	Framework	DArT
brPb-841569	C8	31.4	Framework	DArT
sN2191	C8	65.9	Framework	Non-DArT
brPb-659292	C8	77.4	Redundant	DArT
brPb-839099	C8	77.4	Framework	DArT
sN2189a	C8	78.2	Framework	Non-DArT
brPb-838930	C8	125.7	Redundant	DArT
brPb-662989	C8	125.7	Framework	DArT
sR5795b	C8	128.9	Redundant	Non-DArT
brPb-659904	C8	128.9	Framework	DArT
brPb-663652	C8	129.7	Redundant	DArT
brPb-670302	C8	129.7	Framework	DArT
brPb-662176	C8	130.5	Redundant	DArT
brPb-670449	C8	130.5	Redundant	DArT
brPb-662547	C8	130.5	Redundant	DArT
brPb-659274	C8	130.5	Redundant	DArT
brPb-661577	C8	130.5	Framework	DArT
brPb-660022	C8	131.3	Framework	DArT	18	131.3	7.29444	15	7	46.6667	3	1	33.3333
brPb-671282	C9	0	Framework	DArT
sN10952b	C9	3.3	Redundant	Non-DArT
brPb-671034	C9	3.3	Redundant	DArT
brPb-670043	C9	3.3	Framework	DArT
sR9411	C9	55.3	Framework	Non-DArT
brPb-660506	C9	56.4	Redundant	DArT
brPb-840166	C9	56.4	Framework	DArT
sORB37	C9	78	Framework	Non-DArT
sS2066	C9	100.7	Framework	Non-DArT
sN2428R	C9	124.6	Framework	Non-DArT
brPb-838837	C9	139.4	Redundant	DArT
brPb-659932	C9	139.4	Redundant	DArT
brPb-839503	C9	139.4	Framework	DArT	13	139.4	10.7231	8	4	50	5	1	20
		Total Length A Genome			379	1097.6
		Total Length C Genome			205	1190.4
		Total Length AC Genomes			584	2288	3.91781	441	193	43.7642	143	17	11.8881
1 Allocation of chromosome names was performed with reference to the reference map presented by Wang et a. (2011)
2 Positions of framework loci are given in Kosambi centiMorgans (cM) relative to the first marker on each respective linkage group, which is defined as zero cM

## Sheet: SAS
Additional file 1c : Molecular markers and their map positions on the genetic linkage map of the doubled haploid populations derived from Skipton/Ag-Spectrum (SAS). Map length is given in cM.
Marker	Chromosome	Position	DArT redundant	Total chromosome length (cM)	Total number of markers (no)	Average density of markers/chromosome	Redundant DArT markers (no)	Redundancy of DArT markers (%)
brPb-840382	A01	0
brPb-663220	A01	14.0244
brPb-663258	A01	39.0244
brPb-808614	A01	52.8609
brPb-662948	A01	54.636
brPb-661347	A01	61.0688
brPb-658499	A01	62.3188
brPb-659195	A01	66.8059	1
brPb-660344	A01	66.8059	1
brPb-838958	A01	66.8059	1
brPb-658760	A01	70.4869	1
brPb-659034	A01	70.4869	1
brPb-661055	A01	70.4869	1
brPb-659171	A01	78.225	1
brPb-661010	A01	78.225	1
brPb-663286	A01	78.225	1
brPb-670361	A01	78.225	1
brPb-660357	A01	82.1724
brPb-839626	A01	85.347
brPb-662737	A01	87.5209
brPb-669998	A01	90.2236
brPb-840554	A01	93.4494
brPb-839516	A01	106.177
brPb-841624	A01	109.341
brPb-670633	A01	110.675
brPb-659231	A01	111.982
brPb-842239	A01	128.232
brPb-839883	A01	129.459	1
brPb-842221	A01	129.459	1
brPb-658604	A01	149.091	1
brPb-658798	A01	149.091	1
brPb-659719	A01	149.091	1
brPb-661339	A01	149.091	1
brPb-671396	A01	149.091	1
brPb-807992	A01	149.091	1
brPb-809192	A01	149.091	1
brPb-839776	A01	149.091	1
brPb-840278	A01	149.091	1
brPb-840473	A01	149.091	1
brPb-841120	A01	149.091	1	149.091	40	3.72727	18	45
brPb-658578	A03-I	0
brPb-659219	A03-I	10.0671	1
brPb-840109	A03-I	10.0671	1	10.0671	3	3.3557	1	33.3333
brPb-840813	A03-II	0
brPb-840137	A03-II	6.56934
brPb-658100	A03-II	9.994
brPb-671217	A03-II	15.8764
brPb-658433	A03-II	28.7419
brPb-659852	A03-II	34.0673
brPb-657679	A03-II	38.3097
brPb-661557	A03-II	49.2188
brPb-809756	A03-II	57.3821
brPb-659233	A03-II	62.8615
brPb-660648	A03-II	64.1038
brPb-661972	A03-II	66.0393
brPb-658157	A03-II	70.4142	1
brPb-660869	A03-II	70.4142	1
brPb-809152	A03-II	77.217		77.217	15	5.1478	1	6.66667
brPb-662565	A03-III	0
brPb-659257	A03-III	18.0723	1
brPb-659638	A03-III	18.0723	1
brPb-663225	A03-III	18.0723	1
brPb-670322	A03-III	18.0723	1
brPb-671327	A03-III	18.0723	1
brPb-658844	A03-III	43.6973
brPb-658436	A03-III	45.6581
brPb-657695	A03-III	46.291	1
brPb-657750	A03-III	46.291	1
brPb-658601	A03-III	46.291	1
brPb-658800	A03-III	46.291	1
brPb-660030	A03-III	46.291	1
brPb-662736	A03-III	46.291	1
brPb-662935	A03-III	46.291	1
brPb-808274	A03-III	46.291	1
brPb-809854	A03-III	46.291	1
brPb-838708	A03-III	46.291	1
brPb-660346	A03-III	46.9045	1
brPb-809214	A03-III	46.9045	1
brPb-809205	A03-III	48.8153
brPb-809175	A03-III	50.0974
brPb-658244	A03-III	62.7734		62.7734	23	2.72928	15	65.2174
brPb-840331	A04	0	1
brPb-841544	A04	0	1
brPb-658257	A04	5.23256	1
brPb-658645	A04	5.23256	1
brPb-658557	A04	16.2715
brPb-662215	A04	19.7198
brPb-660157	A04	48.4698	1
brPb-661773	A04	48.4698	1
brPb-659705	A04	53.733	1
brPb-808828	A04	53.733	1
brPb-841683	A04	53.733	1
brPb-809583	A04	69.6565
brPb-657641	A04	74.5516	1
brPb-658153	A04	74.5516	1
brPb-659798	A04	75.2183	1
brPb-809236	A04	75.2183	1
brPb-660316	A04	78.9919	1
brPb-663259	A04	78.9919	1
brPb-663305	A04	78.9919	1
brPb-661628	A04	88.028	1
brPb-841242	A04	88.028	1
brPb-662842	A04	94.903
brPb-809631	A04	98.5616	1
brPb-809825	A04	98.5616	1
brPb-840348	A04	101.015
brPb-658190	A04	106.349		106.349	26	4.09034	11	42.3077
brPb-842067	A05	0
brPb-659342	A05	2.04082	1
brPb-660916	A05	2.04082	1
brPb-661313	A05	2.04082	1
brPb-663516	A05	2.64688	1
brPb-809935	A05	2.64688	1
brPb-809787	A05	3.96267
brPb-659339	A05	8.62933
brPb-661063	A05	27.304
brPb-840990	A05	32.5366	1
brPb-841841	A05	32.5366	1
brPb-659114	A05	48.9109
brPb-841413	A05	54.174
brPb-809660	A05	58.9644
brPb-657894	A05	72.8199	1
brPb-662421	A05	72.8199	1
brPb-808211	A05	72.8199	1
brPb-839331	A05	72.8199	1
brPb-659481	A05	85.6853	1
brPb-670799	A05	85.6853	1
brPb-659298	A05	92.2722
brPb-807965	A05	97.1502
brPb-671300	A05	110.168		110.168	23	4.78991	8	34.7826
brPb-657667	A06	0
brPb-839202	A06	5.73248
brPb-662129	A06	10.6405
brPb-841402	A06	14.1699
brPb-659920	A06	26.0042	1
brPb-839838	A06	26.0042	1
brPb-662605	A06	33.1471
brPb-658968	A06	39.6947	1
brPb-660578	A06	39.6947	1
brPb-661245	A06	39.6947	1
brPb-671014	A06	39.6947	1
brPb-658137	A06	40.8781	1
brPb-663449	A06	40.8781	1
brPb-809259	A06	40.8781	1
brPb-660024	A06	43.8367	1
brPb-660405	A06	43.8367	1
brPb-662153	A06	43.8367	1
brPb-662278	A06	43.8367	1
brPb-671060	A06	43.8367	1
brPb-809719	A06	43.8367	1
brPb-840355	A06	43.8367	1
brPb-840896	A06	43.8367	1
brPb-657632	A06	48.0283	1
brPb-808769	A06	48.0283	1
brPb-838675	A06	48.0283	1
brPb-839214	A06	48.0283	1
brPb-840757	A06	49.2331		49.2331	27	1.82345	16	59.2593
brPb-659670	A07	0
brPb-662624	A07	8.1761
brPb-809443	A07	29.4779
brPb-659084	A07	39.5969	1
brPb-671004	A07	39.5969	1
brPb-839259	A07	39.5969	1
brPb-661422	A07	40.1852	1
brPb-662924	A07	40.1852	1
brPb-661786	A07	48.9061
brPb-839889	A07	54.72	1
brPb-841697	A07	54.72	1
brPb-658808	A07	57.644
brPb-662475	A07	58.8205	1
brPb-663295	A07	58.8205	1
brPb-841326	A07	58.8205	1
brPb-841234	A07	77.6124		77.6124	16	4.85078	6	37.5
brPb-659418	A08	0
brPb-808461	A08	10.9091	1
brPb-841039	A08	10.9091	1
brPb-658031	A08	18.9338	1
brPb-808147	A08	18.9338	1
brPb-809516	A08	20.7971		20.7971	6	3.46619	2	33.3333
brPb-658497	A09-II	0	1
brPb-658752	A09-II	0	1
brPb-658174	A09-II	19.5122
brPb-659007	A09-II	22.0438
brPb-661001	A09-II	23.3097
brPb-663196	A09-II	29.4072
brPb-659823	A09-II	34.7327
brPb-671072	A09-II	54.0098
brPb-839673	A09-II	57.0401
brPb-808323	A09-II	64.1829	1
brPb-838593	A09-II	64.1829	1
brPb-658111	A09-II	65.6218
brPb-808599	A09-II	85.756		85.756	13	6.59662	2	15.3846
brPb-661264	A09-II	0
brPb-670162	A09-II	10.9489
brPb-660266	A09-II	12.3095	1
brPb-660904	A09-II	12.3095	1
brPb-670869	A09-II	12.3095	1
brPb-658543	A09-II	13.6252	1
brPb-661236	A09-II	13.6252	1
brPb-661348	A09-II	13.6252	1
brPb-670189	A09-II	28.0043
brPb-670978	A09-II	33.4465
brPb-839479	A09-II	38.9637
brPb-658958	A09-II	54.1811		54.1811	12	4.51509	4	33.3333
brPb-661461	A09-III	0
brPb-660022	A09-III	11.9205		11.9205	2	6.46	0	0
brPb-807847	A09-IV	0
brPb-808247	A09-IV	1.21951
brPb-657939	A09-IV	2.98422	1
brPb-658630	A09-IV	2.98422	1
brPb-661730	A09-IV	2.98422	1
brPb-661741	A09-IV	2.98422	1
brPb-662015	A09-IV	2.98422	1
brPb-661799	A09-IV	9.23422		9.23422	8	1.15428	4	50
brPb-658921	A10-I	0
brPb-663265	A10-I	10.559	1
brPb-670588	A10-I	10.559	1
brPb-809027	A10-I	11.786		11.786	4	2.9465	1	25
brPb-671344	A10-II	0
brPb-658597	A10-II	16.7742	1
brPb-659419	A10-II	16.7742	1
brPb-661606	A10-II	16.7742	1
brPb-840385	A10-II	16.7742	1
brPb-840375	A10-II	17.9937
brPb-659204	A10-II	20.4033	1
brPb-663425	A10-II	20.4033	1
brPb-659113	A10-II	33.9328	1
brPb-660669	A10-II	33.9328	1
brPb-660213	A10-II	53.0944	1
brPb-660251	A10-II	53.0944	1
brPb-663056	A10-II	53.0944	1
brPb-658163	A10-II	70.0641	1
brPb-660401	A10-II	70.0641	1
brPb-662735	A10-II	70.0641	1
brPb-661838	A10-II	77.2498
brPb-657896	A10-II	90.3532		90.3532	18	5.01962	9	50
brPb-657910	A10-III	0
brPb-658333	A10-III	1.19761		1.19761	2	0.6	0	0
brPb-809947	C01	0
brPb-808002	C01	30.5195	1
brPb-838725	C01	30.5195	1
brPb-838745	C01	30.5195	1
brPb-840201	C01	30.5195	1
brPb-660427	C01	49.9134		49.9134	6	8.3189	3	50
brPb-662025	C02	0
brPb-660483	C02	6	1
brPb-661396	C02	6	1
brPb-808460	C02	9.82166
brPb-660779	C02	11.6622	1
brPb-661051	C02	11.6622	1
brPb-670051	C02	11.6622	1
brPb-660999	C02	13.4803
brPb-839146	C02	34.0283
brPb-838620	C02	36.3905
brPb-660374	C02	40.9359		40.9359	11	3.72145	3	27.2727
brPb-660784	C04	0
brPb-661414	C04	16.8831		16.8831	2	8.44	0	0
brPb-807961	C05	0
brPb-808426	C05	2.64901
brPb-663421	C05	5.10299
brPb-841885	C05	18.1208		18.1208	4	4.53019	0	0
brPb-839323	C06-I	0
brPb-839691	C06-I	0
brPb-659868	C06-I	1.84049
brPb-670630	C06-I	4.88927
brPb-840991	C06-I	7.88328
brPb-660868	C06-I	10.2785
brPb-660971	C06-I	29.4402	1
brPb-841740	C06-I	29.4402	1
brPb-671076	C06-I	47.321		47.321	9	5.25788	2	22.2222
brPb-840778	C06-II	0
brPb-841543	C06-II	16.1074		16.1074	2	8.05	0	0
brPb-659992	C09	0	1
brPb-839212	C09	0	1
brPb-841834	C09	12.7517		12.7517	3	4.25	1	33.3333
				1129.77	275	4.10825	107	38.9091

## Sheet: TN
Additional fine 1d: Molecular markers and their map positions on the genetic linkage map of the doubled haploid populations derived from Tapidor/Ningyou7 (TN). Map length is given in cM. Highlighted loci are redundant as they map on the same positions.
Marker	Chromosome	Map position	Marker Type	Total length of chromosome (cM)	Total markers (no)/chromosome	Average length (cM)/chromosome	Total DArT markers (no)	Redundant DArT markers	Redundancy DArT markers (%)	Total non-DArT markers (no)	Redundant non-DArT markers (no)	Redundancy of non-DArT markers (%)
HR-CL-265	A01	0	AFLP
CB10081	A01	4.811	SSR
niab113	A01	6.357	SSR
sN11641	A01	7.199	SSR
IGF3222b	A01	7.83	SNP
HBr003	A01	8.92	SSR
niab097	A01	12.821	SSR
BRMS-098	A01	14.931	SSR
brPb-659711	A01	16.776	DArT
pW157	A01	18.013	RFLP
pW248	A01	19.405	RFLP
CNU142	A01	20.564	SSR
brPb-657648	A01	23.47	DArT
brPb-658172	A01	23.488	DArT
CB10097	A01	26.045	SSR
CNU139	A01	26.687	SSR
brPb-809947	A01	27.615	DArT
brPb-663220	A01	29.334	DArT
niab096	A01	31.742	SSR
HBr006	A01	34.524	SSR
HBr018	A01	36.213	SSR
pW145	A01	37.415	RFLP
JICB0455	A01	37.808	STS
brPb-839756	A01	41.967	DArT
RA2G09	A01	46.244	SSR
brPb-808330	A01	47.605	DArT
JICB1214	A01	48.855	STS
IGF0191b	A01	50.962	SNP
JICB0009	A01	53.796	STS
CNU235	A01	56.482	SSR
JICB0619	A01	57.094	STS
IGF9014b	A01	57.674	SNP
IGF9014a	A01	58.159	SNP
Ol12F11	A01	58.361	SSR
IGF0557c	A01	59.561	SNP
BN35D	A01	59.98	SSR
BRAS084	A01	60.823	SSR
BRAS078	A01	60.971	SSR
BRMS-245	A01	62.664	SSR
CNU132	A01	63.524	SSR
RA2E04	A01	63.806	SSR
SA63	A01	64.42	SSR
BRMS-287	A01	64.782	SSR
HBr011	A01	65.698	SSR
HR-C004-A1	A01	66.669	STS
brPb-659195	A01	67.226	DArT
brPb-838958	A01	67.288	DArT
brPb-670408	A01	67.722	DArT
brPb-658104	A01	68.224	DArT
H121N24-2	A01	69.856	SSR
brPb-663286	A01	73.788	DArT
brPb-661010	A01	73.834	DArT
brPb-670361	A01	73.887	DArT
brPb-839763	A01	87.924	DArT	87.924	54	1.62822	15	0	0	39	0	0
HBr024	A02	0	SSR
HBr028	A02	5.659	SSR
bac-49	A02	7.448	SSR
bac-48	A02	7.919	SSR
brPb-658589	A02	8.516	DArT
brPb-670904	A02	11.11	DArT
brPb-840784	A02	11.399	DArT
brPb-842220	A02	11.457	DArT
brPb-808338	A02	11.954	DArT
brPb-671322	A02	12.708	DArT
brPb-840731	A02	12.845	DArT
brPb-840545	A02	15.205	DArT
sN3761a	A02	15.847	SSR
sR6293a	A02	16.424	SSR
pW252	A02	18.062	RFLP
pW144	A02	18.833	RFLP
brPb-661469	A02	20.869	DArT
brPb-658386	A02	23.061	DArT
brPb-662312	A02	24.948	DArT
brPb-670471	A02	24.952	DArT
brPb-659016	A02	24.955	DArT
brPb-659053	A02	24.959	DArT
brPb-657614	A02	28.625	DArT
brPb-657847	A02	29.575	DArT
brPb-660007	A02	29.805	DArT
brPb-808526	A02	30.121	DArT
brPb-658213	A02	30.229	DArT
brPb-661689	A02	30.23	DArT
brPb-839167	A02	30.232	DArT
brPb-658011	A02	30.244	DArT
brPb-658552	A02	30.268	DArT
brPb-662121	A02	30.28	DArT
p154	A02	31.961	RFLP
p155	A02	32.149	RFLP
brPb-657785	A02	32.629	DArT
brPb-658413	A02	32.779	DArT
brPb-658122	A02	32.92	DArT
brPb-840563	A02	32.939	DArT
BRMS-332	A02	37.382	SSR
H129I15-4-2	A02	38.569	SSR
ZAAS113	A02	41.018	STS
HBr027	A02	53.348	SSR
Ol13E08	A02	56.398	SSR
CB10416	A02	58.461	SSR
IGF5222g	A02	63.565	SNP
IGF5224g	A02	64.119	SNP
brPb-661681	A02	65.79	DArT
BRMS-026	A02	67.362	SSR
brPb-657949	A02	73.962	DArT
brPb-660196	A02	73.974	DArT
brPb-840401	A02	74.002	DArT
brPb-808759	A02	74.009	DArT
brPb-809267	A02	74.024	DArT
Ol10F04	A02	78.804	SSR
BRMS-228	A02	80.212	SSR
brPb-660108	A02	82.73	DArT
brPb-658860	A02	84.164	DArT
CB10355	A02	90.467	SSR	90.467	58	1.55978	36	8	22.2222	22	0	0
niab115	A03	0	SSR
niab116	A03	3.733	SSR
B080H21-1	A03	5.869	SSR
H013I08-3	A03	9.32	SSR
B008I08-4	A03	10.48	SSR
niab102	A03	11.655	SSR
IGF5154c	A03	12.402	SNP
H003M07-4	A03	14.824	SSR
H048M02-5	A03	25.241	SSR
B054N05-2	A03	26.268	SSR
B071P24-1	A03	27.183	SSR
RA2E11	A03	28.364	SSR
BRAS029	A03	28.677	SSR
HG-FLC-A3	A03	29.14	STS
KR20530-3	A03	30.004	SSR
brPb-658100	A03	30.308	DArT
CB10271	A03	30.575	SSR
BRMS-303	A03	30.769	SSR
MR123	A03	31.262	SSR
IGF2134f2	A03	32.112	SNP
IGF2544b	A03	32.437	SNP
brPb-663683	A03	32.643	DArT
brPb-840813	A03	32.956	DArT
brPb-838688	A03	33.435	DArT
CNU250	A03	34.961	SSR
IGF5385a	A03	35.487	SNP
CNU253	A03	36.047	SSR
BRMS-043	A03	36.698	SSR
B092O02-4	A03	37.072	SSR
HS-Au14	A03	37.527	SSR
brPb-663121	A03	37.918	DArT
CB10427	A03	38.373	SSR
brPb-658241	A03	39.368	DArT
CNU384	A03	39.879	SSR
CNU288	A03	40.292	SSR
B068E07-2	A03	43.12	SSR
H010E23-2	A03	43.671	SSR
brPb-658802	A03	49.393	DArT
brPb-662347	A03	49.977	DArT
brPb-808274	A03	50.062	DArT
brPb-660030	A03	50.298	DArT
brPb-662736	A03	50.346	DArT
brPb-809175	A03	50.41	DArT
brPb-838708	A03	50.558	DArT
brPb-658601	A03	50.565	DArT
brPb-658844	A03	50.586	DArT
brPb-809214	A03	50.602	DArT
brPb-657695	A03	50.607	DArT
brPb-658800	A03	50.671	DArT
brPb-658436	A03	50.678	DArT
brPb-660346	A03	50.763	DArT
brPb-809205	A03	50.83	DArT
H129I15-4-1	A03	52.544	SSR
H085M22-4	A03	52.732	SSR
H007D13-3-2	A03	53.134	SSR
KBrB001H24-13	A03	53.67	SSR
CNU098	A03	53.804	SSR
B049D17-4	A03	55.236	SSR
IGF3125a'	A03	57.65	SNP
brPb-657925	A03	58.925	DArT
brPb-657981	A03	59.041	DArT
brPb-657945	A03	59.087	DArT
B044E18-1-2	A03	59.933	SSR
Ol11G11a	A03	60.573	SSR
H034E17-1	A03	61.579	SSR
brPb-659638	A03	62.421	DArT
brPb-671327	A03	62.478	DArT
brPb-663225	A03	62.661	DArT
brPb-671284	A03	65.119	DArT
brPb-839683	A03	65.553	DArT
CNU270	A03	69.224	SSR
IGF3165c	A03	69.846	SNP
CNU321	A03	70.981	SSR
ZAAS98a	A03	71.517	STS
HBr001	A03	71.755	SSR
CNU002	A03	72.322	SSR
B042O05	A03	72.555	SSR
B069K06-3	A03	78.227	SSR
CNU215	A03	78.856	SSR
KR20070-2	A03	81.273	SSR
CB10415	A03	82.152	SSR
pW188b	A03	83.06	RFLP
B072K21-4	A03	84.406	SSR
CNU370	A03	87.315	SSR
CNU371	A03	90.516	SSR
CNU435	A03	93.273	SSR
CNU316	A03	93.659	SSR
CNU306	A03	93.82	SSR
HS-Au39b	A03	95.138	SSR
S003O10	A03	97.329	SSR
B085J21-2	A03	99.098	SSR
H069E01-1	A03	101.116	SSR
B080F13-2	A03	102.318	SSR
H129J18-3	A03	102.862	SSR
brPb-659276	A03	103.638	DArT
B032G23-3	A03	105.228	SSR
H005A08-1-2	A03	105.816	SSR
H035D15-1	A03	107.549	SSR
Na12A08	A03	109.016	SSR
IGF0570a2	A03	116.122	SNP
HR-C009-A3	A03	119.799	CS
brPb-840964	A03	121.349	DArT
brPb-659729	A03	121.889	DArT	121.889	103	1.18339	32	3	9.375	71	0	0
IGF3391a	A04	0	SNP
IGF3395d	A04	0.746	SNP
brPb-663305	A04	3.535	DArT
brPb-660316	A04	4.347	DArT
brPb-663259	A04	4.543	DArT
brPb-660939	A04	9.586	DArT
brPb-657687	A04	12.39	DArT
brPb-657786	A04	12.428	DArT
brPb-842021	A04	15.427	DArT
brPb-657641	A04	15.499	DArT
brPb-658153	A04	15.582	DArT
brPb-809236	A04	15.618	DArT
brPb-659798	A04	15.937	DArT
brPb-840517	A04	18.816	DArT
brPb-658097	A04	18.827	DArT
brPb-659960	A04	19.084	DArT
brPb-808599	A04	20.019	DArT
brPb-841303	A04	20.551	DArT
brPb-809631	A04	21.74	DArT
brPb-808642	A04	22.123	DArT
brPb-658265	A04	22.301	DArT
brPb-841973	A04	22.302	DArT
brPb-808142	A04	22.305	DArT
brPb-842031	A04	23.153	DArT
brPb-838993	A04	23.387	DArT
brPb-839587	A04	23.394	DArT
brPb-841534	A04	25.06	DArT
brPb-657581	A04	25.067	DArT
brPb-661134	A04	25.408	DArT
brPb-660920	A04	25.47	DArT
brPb-839577	A04	25.553	DArT
brPb-659705	A04	30.218	DArT
brPb-841683	A04	30.322	DArT
brPb-808828	A04	30.572	DArT
brPb-659838	A04	30.745	DArT
brPb-660701	A04	31.793	DArT
brPb-660157	A04	32.091	DArT
brPb-839460	A04	32.752	DArT
brPb-658251	A04	38.939	DArT
brPb-809771	A04	39.613	DArT
niab048	A04	44.574	SSR
CNU246	A04	45.049	SSR
IGF2021e	A04	46.632	SNP
JICB0134	A04	55.31	STS
BRMS-105	A04	57.451	SSR
BRMS-054	A04	58.028	SSR
brPb-658492	A04	60.194	DArT
brPb-809176	A04	60.375	DArT
brPb-670695	A04	60.703	DArT
brPb-662662	A04	60.833	DArT
brPb-809088	A04	65.379	DArT
brPb-659008	A04	65.447	DArT
CNU360	A04	70.714	SSR
CNU254	A04	71.118	SSR
CNU256	A04	73.191	SSR
HS-k02-2	A04	74.094	STS
brPb-839008	A04	78.327	DArT
brPb-660337	A04	82.948	DArT
brPb-660911	A04	84.371	DArT
brPb-670739	A04	84.737	DArT
brPb-808709	A04	84.788	DArT
brPb-840331	A04	86.627	DArT
Ol10B01	A04	89.253	SSR
JICB0283	A04	89.669	STS
JICB0584	A04	90.671	STS
Ol11H02c	A04	95.005	SSR	95.005	66	1.43947	50	4	8	16	0	0
BRMS-034	A05	0	SSR
JICB0153	A05	1.691	STS
brPb-809935	A05	8.999	DArT
brPb-663516	A05	9.02	DArT
brPb-809787	A05	9.671	DArT
brPb-659342	A05	9.682	DArT
brPb-660916	A05	9.685	DArT
brPb-659900	A05	9.79	DArT
brPb-808954	A05	14.422	DArT
brPb-808805	A05	14.66	DArT
brPb-809579	A05	14.793	DArT
brPb-659339	A05	15.41	DArT
brPb-662385	A05	19.81	DArT
brPb-658832	A05	20.336	DArT
brPb-662717	A05	20.724	DArT
brPb-839094	A05	23.387	DArT
brPb-659025	A05	34.754	DArT
brPb-659526	A05	35.967	DArT
brPb-841416	A05	35.984	DArT
brPb-807779	A05	36.376	DArT
brPb-840897	A05	38.133	DArT
brPb-660486	A05	38.141	DArT
brPb-658468	A05	39.27	DArT
brPb-660237	A05	40.101	DArT
brPb-659224	A05	43.596	DArT
brPb-809393	A05	43.884	DArT
brPb-657933	A05	44.065	DArT
brPb-671027	A05	44.215	DArT
HR-C016-A5	A05	45.417	CS
S012H21-1	A05	45.438	SSR
bac-26	A05	45.484	SSR
bac-19	A05	45.557	SSR
bac-23	A05	45.621	SSR
px129a	A05	47.326	RFLP
sR9222	A05	47.716	SSR
Na12E01b	A05	48.172	SSR
CNU029	A05	49.174	SSR
Na10B08	A05	49.551	SSR
niab013	A05	50.301	SSR
CNU325	A05	51.64	SSR
CNU206	A05	53.172	SSR
IGF0149c	A05	57.071	SNP
KBrH001C24-16	A05	63.149	SSR	63.149	43	1.46858	26	2	7.69231	17	0	0
Ol11F12a	A06	0	SSR
brPb-670445	A06	9.662	DArT
brPb-808360	A06	11.274	DArT
brPb-838677	A06	11.398	DArT
brPb-658402	A06	11.423	DArT
brPb-841745	A06	11.486	DArT
brPb-660912	A06	16.397	DArT
brPb-841736	A06	16.754	DArT
brPb-658746	A06	17.185	DArT
brPb-661213	A06	17.244	DArT
pW217	A06	17.608	RFLP
HS-WA7	A06	19.71	SSR
bac-36	A06	19.821	SSR
bac-35	A06	20.054	SSR
bac-33	A06	20.413	SSR
BRMS-101	A06	24.433	SSR
BRMS-027	A06	26.001	SSR
brPb-840757	A06	31.317	DArT
brPb-670236	A06	36.409	DArT
brPb-662103	A06	36.818	DArT
brPb-841811	A06	37.288	DArT
brPb-660122	A06	37.51	DArT
brPb-661746	A06	37.592	DArT
brPb-809008	A06	37.638	DArT
brPb-809259	A06	40.318	DArT
brPb-663449	A06	41.118	DArT
BRMS-030	A06	47.944	SSR
pW123bH	A06	48.593	RFLP
pW123aE	A06	49.879	RFLP
BRMS-201	A06	52.434	SSR
IGF1075e	A06	60.214	SNP
JICB2011_176	A06	62.511	STS
IGF3321d	A06	62.697	SNP
CNU149	A06	63.055	SSR
CB10065	A06	63.577	SSR
JICB2036_550	A06	63.997	STS
brPb-657884	A06	65.036	DArT
brPb-658929	A06	65.471	DArT
brPb-658144	A06	65.851	DArT
brPb-661542	A06	66.235	DArT
brPb-809169	A06	66.565	DArT
brPb-658956	A06	66.565	DArT
brPb-658980	A06	66.851	DArT
brPb-840556	A06	66.903	DArT
brPb-840906	A06	66.92	DArT
brPb-657600	A06	67.134	DArT
brPb-658391	A06	67.267	DArT
HR-C006-A6	A06	67.345	CS
HBr013	A06	67.345	SSR
brPb-840085	A06	69.272	DArT
brPb-663074	A06	69.275	DArT
brPb-670936	A06	71.475	DArT
Na12H07	A06	73.789	SSR
BRMS-221	A06	74.925	SSR
brPb-663551	A06	75.457	DArT
KR50510-2	A06	76.702	SSR
brPb-660854	A06	78.095	DArT
pW258	A06	80.827	RFLP
brPb-657876	A06	85.286	DArT
brPb-809115	A06	87.832	DArT
CNU219	A06	90.725	SSR
HBr029	A06	91.093	SSR
IGF3239d	A06	94.136	SNP	94.136	63	1.49422	36	2	5.55556	27	1	3.7037
brPb-842247	A07	0	DArT
brPb-658332	A07	0.038	DArT
CNU063	A07	1.574	SSR
HG-TAG1-A7	A07	1.687	STS
IGF2036b	A07	3.249	SNP
JICB0532	A07	3.394	STS
sR0282R	A07	4.458	SSR
brPb-670852	A07	5.53	DArT
brPb-671083	A07	6.336	DArT
HR-C014-C1	A07	6.492	CS
HR-C011-A7b	A07	6.494	CS
HR-C010-A7a	A07	6.53	CS
brPb-658547	A07	6.753	DArT
brPb-660982	A07	6.829	DArT
p116a	A07	7.835	RFLP
RA2G08	A07	8.51	SSR
JICB0373	A07	10.851	STS
IGF1092c	A07	11.968	SNP
BRMS-018	A07	13.216	SSR
BRAS023	A07	13.343	SSR
brPb-839889	A07	14.851	DArT
brPb-661786	A07	21.06	DArT
brPb-661422	A07	22.251	DArT
brPb-662924	A07	22.363	DArT
brPb-659368	A07	23.157	DArT
IGF1178b	A07	23.811	SNP
brPb-658673	A07	27.045	DArT
KBrB084H08-24	A07	33.084	SSR
niab063	A07	34.297	SSR
brPb-658283	A07	35.382	DArT
sR7223	A07	36.348	SSR
sNRA59	A07	39.306	SSR
KBrB027O09-8	A07	39.97	SSR
brPb-657950	A07	45.311	DArT
niab043	A07	46.232	SSR
HBr030	A07	50.34	SSR
JICB0571	A07	52.121	STS
RPSaA	A07	53.498	STS
brPb-662624	A07	54.405	DArT
CNU167	A07	54.836	SSR
niab030	A07	55.574	SSR
BOM65	A07	55.902	STS
BON19	A07	56.518	STS
CNU044	A07	57.339	SSR
BRMS-036	A07	58.639	SSR
T23	A07	59.607	STS
HBr021	A07	62.035	SSR
CNU339	A07	64.496	SSR
brPb-670954	A07	67.635	DArT
brPb-659148	A07	67.64	DArT
brPb-663186	A07	67.65	DArT
brPb-670330	A07	67.679	DArT
brPb-663334	A07	67.831	DArT
CNU331	A07	75.075	SSR
HG-WRI1-A7	A07	75.805	STS
CNU168	A07	79.231	SSR
JICB0553	A07	80.663	STS
JICB0416	A07	82.666	STS
HG-FT-A7a	A07	84.093	STS
JICB0274	A07	84.775	STS
HBr009	A07	85.317	SSR
IGF1226l	A07	85.906	SNP
JICB0011	A07	86.06	STS
IGF1226f	A07	86.66	SNP
CNU053b	A07	89.565	SSR
IGF1226a	A07	95.087	SNP
CB10211	A07	97.494	SSR	97.494	67	1.45513	20	2	10	47	1	2.12766
B034P14-1-1	A08	0	SSR
brPb-809293	A08	2.129	DArT
brPb-840256	A08	2.257	DArT
HBr017	A08	4.112	SSR
brPb-670985	A08	11.394	DArT
brPb-660221	A08	11.642	DArT
brPb-658301	A08	11.643	DArT
brPb-660078	A08	11.656	DArT
brPb-809609	A08	11.69	DArT
HBr010	A08	15.274	SSR
BRMS-176	A08	18.543	SSR
Na12B05a	A08	21.347	SSR
IGF1108c	A08	27.686	SNP
brPb-841039	A08	32.846	DArT
niab090	A08	37.144	SSR
BRMS-088	A08	39.08	SSR
RA2E12	A08	39.626	SSR
HG-FAE1-A8	A08	40.237	STS
sS1702	A08	41.085	SSR
sR7178	A08	42.687	SSR
brPb-809492	A08	43.309	DArT
brPb-838682	A08	43.34	DArT
brPb-670319	A08	43.367	DArT
brPb-670863	A08	43.473	DArT
brPb-840706	A08	43.78	DArT
HBr015	A08	45.415	SSR
HBr016	A08	45.974	SSR
brPb-662459	A08	47.218	DArT
CNU090	A08	48.696	SSR
HR-C002-A8	A08	50.694	CS
JICB0018	A08	56.441	STS
HBr026	A08	60.818	SSR	60.818	32	1.90056	14	1	7.14286	18	0	0
IGF5222b	A09	0	SNP
IGF5385f	A09	6.755	SNP
S001F23-2	A09	8.416	SSR
brPb-839472	A09	10.02	DArT
B005E24-3	A09	10.765	SSR
KBrB068N22-1	A09	13.159	SSR
KBrB051M06	A09	14.904	SSR
myb28-1F/R	A09	15.591	STS
H055O17-4	A09	16.251	SSR
brPb-658975	A09	18.547	DArT
brPb-658660	A09	18.858	DArT
KBrB011P07	A09	27.165	SSR
H133J19-37	A09	28.343	SSR
brPb-809095	A09	29.704	DArT
IGF2029a	A09	32.027	SNP
H010M17-3	A09	33.47	SSR
pW122	A09	36.995	RFLP
H053G11-1	A09	38.2	SSR
B039K15-5-2	A09	39.043	SSR
B036K20-3	A09	40.56	SSR
brPb-839875	A09	44.521	DArT
brPb-658317	A09	44.893	DArT
brPb-808055	A09	45.195	DArT
brPb-661207	A09	45.48	DArT
brPb-840499	A09	45.699	DArT
brPb-841802	A09	45.78	DArT
pW233a	A09	46.553	RFLP
B042K13-5	A09	52.338	SSR
H143H14-2	A09	53.355	SSR
H032N11-2	A09	53.867	SSR
HR-C013-A9b	A09	53.915	CS
brPb-658684	A09	53.98	DArT
brPb-658542	A09	54.054	DArT
brPb-663111	A09	54.134	DArT
HR-C012-A9a	A09	54.139	CS
brPb-840687	A09	54.818	DArT
brPb-658181	A09	55.005	DArT
brPb-670740	A09	55.077	DArT
brPb-658420	A09	55.35	DArT
CB10029	A09	56.117	SSR
Na10A08	A09	56.427	SSR
IGF1207c	A09	56.664	SNP
niab127	A09	57.245	SSR
niab047	A09	58.426	SSR
brPb-661587	A09	59.079	DArT
brPb-659894	A09	60.145	DArT
brPb-658696	A09	60.209	DArT
brPb-809585	A09	60.363	DArT
CNU076	A09	60.915	SSR
niab004	A09	60.942	SSR
niab003	A09	61.365	SSR
KR30900-1	A09	66.23	SSR
B088I08-3	A09	66.694	SSR
brPb-808323	A09	70.65	DArT
brPb-838593	A09	70.73	DArT
brPb-658111	A09	70.745	DArT
brPb-839673	A09	72.446	DArT
B073D09-1	A09	75.205	SSR
KBrB073D09-12	A09	76.036	SSR
brPb-660373	A09	76.642	DArT
ZAAS246b	A09	77.488	STS
B036H01-2	A09	80.638	SSR
CNU296	A09	81.397	SSR
H012J09-2	A09	83.518	SSR
Na10B07	A09	84.203	SSR
KBrH071P14-25	A09	85.228	SSR
sN11670b	A09	86.495	SSR
B063K02-1	A09	87.678	SSR
B019F12-3	A09	90.107	SSR
BRMS-247	A09	91.912	SSR
S009B06-2	A09	93.63	SSR
B025M01-1	A09	94.428	SSR
KC20280-2	A09	95.58	SSR
H081N08-1	A09	96.185	SSR
CNU465	A09	96.843	SSR
niab131	A09	97.635	SSR
CNU008	A09	99.206	SSR
JICB0192	A09	99.323	STS
JICB0101	A09	99.91	STS
niab033	A09	101.761	SSR
pW123bE	A09	104.006	RFLP
pW123aH	A09	105.61	RFLP
brPb-840216	A09	109.112	DArT
H091P21-4	A09	109.971	SSR
brPb-659993	A09	111.551	DArT
JICB0516	A09	113.915	STS
KC10122-2	A09	116.453	SSR
IGF5706e	A09	119.01	SNP
brPb-662015	A09	122.444	DArT
brPb-661741	A09	122.714	DArT
brPb-657939	A09	122.961	DArT
brPb-658630	A09	122.976	DArT
B089B13-C4-0	A09	124.779	SSR
B092L06-C4-0	A09	124.925	SSR
B043F18-C1-4	A09	125.988	SSR
B043F18-C2-0-3	A09	128.328	SSR	128.328	96	1.33675	32	0	0	64	1	1.5625
pW117	A10	0	RFLP
niab034	A10	1.048	SSR
brPb-661606	A10	2.504	DArT
brPb-658597	A10	2.673	DArT
brPb-657934	A10	3.8	DArT
niab015	A10	6.628	SSR
HR-C003-A10	A10	8.647	CS
Na12D11	A10	8.982	SSR
IGF1073a	A10	9.422	SNP
brPb-663073	A10	10.033	DArT
CB10122	A10	10.592	SSR
pW240	A10	11.441	RFLP
brPb-660669	A10	12.343	DArT
brPb-661082	A10	12.403	DArT
brPb-658735	A10	12.449	DArT
brPb-838923	A10	12.609	DArT
brPb-658333	A10	12.649	DArT
brPb-659113	A10	13.099	DArT
brPb-658290	A10	13.226	DArT
RA2E03	A10	16.434	SSR
Na10D07a	A10	17.79	SSR
HS-b14-1	A10	18.873	STS
HS-j90	A10	19.66	STS
Ss2066	A10	20.899	SSR
niab123	A10	25.43	SSR
brPb-809526	A10	25.575	DArT
brPb-660630	A10	25.824	DArT
brPb-658429	A10	26.321	DArT
HG4-BSR5	A10	30.173	STS
HG4-BSR4	A10	30.603	STS
HG4-BSR7	A10	31.285	STS
pw155b	A10	34.275	RFLP
brPb-658199	A10	34.998	DArT
HG-CO-A10	A10	36.188	STS
sN8502	A10	39.079	SSR
sN8474	A10	44.142	SSR
HG-FLC-A10	A10	44.778	STS
niab009	A10	45.478	SSR
brPb-663307	A10	46.41	DArT
brPb-809027	A10	49.222	DArT
JICB0272	A10	53.499	STS
brPb-663265	A10	54.783	DArT
BRMS-244	A10	56.575	SSR
BRMS-062	A10	58.889	SSR
JICB0551	A10	62.142	STS
brPb-659745	A10	66.718	DArT
brPb-660910	A10	70.312	DArT
brPb-660070	A10	70.313	DArT
brPb-809307	A10	70.729	DArT
brPb-658793	A10	71.806	DArT
brPb-809839	A10	73.18	DArT
BRMS-019	A10	74.592	SSR	74.592	52	1.43446	24	1	4.16667	28	0	0
IGF2041E	C1	0	SNP
CB10208	C1	6.442	SSR
BRMS-056	C1	10.85	SSR
IGF2026c	C1	12.374	SNP
CB10369	C1	14.637	SSR
IGF0178b	C1	21.291	SNP
IGF2105a	C1	22.174	SNP
CB10277	C1	26.398	SSR
ZAAS156b	C1	27.962	STS
SA34	C1	29.539	SSR
ZAAS02	C1	29.903	STS
JICB0483	C1	30.986	STS
IGF0504b	C1	31.837	SNP
IGF1059E	C1	32.3	SNP
Na12C08	C1	32.539	SSR
CB10258	C1	32.895	SSR
brPb-842276	C1	35.793	DArT
brPb-671172	C1	36.337	DArT
brPb-663378	C1	36.471	DArT
brPb-671293	C1	36.757	DArT
brPb-660211	C1	36.758	DArT
brPb-659121	C1	37.473	DArT
brPb-661486	C1	37.953	DArT
brPb-840904	C1	38.698	DArT
brPb-839539	C1	38.709	DArT
brPb-839361	C1	38.712	DArT
brPb-838928	C1	38.713	DArT
brPb-838800	C1	38.714	DArT
brPb-839261	C1	38.716	DArT
brPb-838583	C1	38.719	DArT
brPb-839122	C1	38.738	DArT
brPb-840955	C1	38.748	DArT
brPb-670896	C1	38.753	DArT
brPb-839014	C1	38.753	DArT
brPb-840742	C1	38.788	DArT
brPb-838470	C1	39.585	DArT
brPb-838936	C1	40.238	DArT
brPb-663093	C1	47.267	DArT
ZAAS146	C1	56.021	STS
pW190b	C1	57.644	RFLP
BRMS-175	C1	60.918	SSR
IGF3141e	C1	63.841	SNP	63.841	42	1.52002	22	9	40.9091	20	0	0
pW119	C2	0	RFLP
sR12095	C2	2.574	SSR
brPb-839621	C2	5.951	DArT
brPb-670051	C2	6.444	DArT
brPb-660779	C2	6.526	DArT
brPb-838772	C2	7.294	DArT
brPb-662275	C2	7.32	DArT
brPb-661051	C2	7.59	DArT
brPb-808460	C2	11.66	DArT
brPb-841091	C2	16.111	DArT
brPb-659062	C2	16.165	DArT
brPb-663102	C2	30.132	DArT
brPb-809917	C2	32.03	DArT
brPb-659813	C2	33.479	DArT
brPb-660919	C2	33.702	DArT
brPb-660770	C2	33.784	DArT
brPb-841752	C2	35.12	DArT
brPb-841129	C2	35.122	DArT
brPb-669906	C2	35.159	DArT
brPb-841359	C2	35.163	DArT
sN3761b	C2	38.213	SSR
IGF5190b	C2	39.842	SNP
CB10530b	C2	41.536	SSR
Ol13G05	C2	43.879	SSR
HG-FT-C2	C2	47.041	STS
brPb-840239	C2	56.8	DArT
brPb-838970	C2	56.824	DArT
HR-C008-C2	C2	60.924	CS
SA12a	C2	62.691	SSR
IGF3246z	C2	72.767	SNP
Ol10H02	C2	78.69	SSR
Ol12B03	C2	79.045	SSR
sORA43	C2	79.78	SSR
Na12C12	C2	86.684	SSR
sNRE30	C2	91.297	SSR
brPb-809033	C2	103.045	DArT
Na12C03	C2	110.204	SSR	110.204	37	2.97849	21	2	9.52381	16	0	0
JICB0260	C3	0	STS
brPb-660869	C3	4.49	DArT
BRMS-218	C3	6.694	SSR
brPb-659545	C3	7.568	DArT
brPb-809756	C3	8.974	DArT
brPb-659400	C3	8.984	DArT
brPb-659222	C3	9.037	DArT
brPb-662956	C3	9.065	DArT
KR50010-3	C3	9.695	SSR
B027A19-1	C3	10.08	SSR
brPb-809652	C3	17.479	DArT
brPb-670951	C3	20.284	DArT
brPb-659783	C3	20.3	DArT
BRMS-269	C3	23.289	SSR
brPb-809530	C3	24.403	DArT
H048N09-4	C3	26.519	SSR
B020N18-4	C3	27.308	SSR
H091F08-1	C3	28.025	SSR
pW221	C3	29.565	RFLP
BRMS-071	C3	30.043	SSR
BRMS-106	C3	30.707	SSR
px141bH	C3	33.636	RFLP
BN12A	C3	35.134	SSR
px141aE	C3	36.871	RFLP
HG-FLC-C3b	C3	40.003	STS
IGF2134e	C3	42.627	SNP
brPb-838972	C3	44.65	DArT
B063O08-4	C3	47.02	SSR
H021E08-5	C3	52.246	SSR
bac-10	C3	54.353	SSR
B078E04-2	C3	61.879	SSR
brPb-838679	C3	64.868	DArT
brPb-660368	C3	66.529	DArT
H007D13-3-1	C3	68.563	SSR
IGF0117a	C3	76.988	SNP
KR30140-1	C3	80.64	SSR
Ol11G11b	C3	82.97	SSR
JICB2040_200	C3	93.574	STS
IGF3165b	C3	94.852	SNP
H048J07-1	C3	97.759	SSR
CNU099	C3	99.249	SSR
IGF1141f	C3	103.171	SNP
JICB2035_300	C3	109.172	STS
brPb-659179	C3	110.241	DArT
SA27	C3	112.941	SSR
JICB2001_300	C3	113.085	STS
sN2032	C3	113.424	SSR
Na10G06b	C3	114.174	SSR
JICB2047_250	C3	114.403	STS
pW146	C3	116.159	RFLP
IGF5376b	C3	116.485	SNP
brPb-659578	C3	119.754	DArT
brPb-662684	C3	120.728	DArT
brPb-669898	C3	120.748	DArT
brPb-840398	C3	120.77	DArT
brPb-661328	C3	120.783	DArT
BOG33R	C3	123.219	SSR
MR049	C3	129.872	SSR
BRAS068	C3	129.881	SSR
Ol13C12	C3	130.803	SSR
JICB0633	C3	135.538	STS
HG-FAE1-C3	C3	137.021	STS
HS-Au8	C3	141.369	SSR
BRMS-093	C3	145.41	SSR
IGF1152z	C3	153.917	SNP	153.917	65	2.36795	19	1	5.26316	46	1	2.17391
brPb-659237	C4	0	DArT
JICB2056_150	C4	12.302	STS
JICB0088	C4	15.62	STS
brPb-660881	C4	17.304	DArT
BRMS-166	C4	19.534	SSR
sS2277	C4	25.108	SSR
Na10F06	C4	27.711	SSR
BRMS-315	C4	33.249	SSR
IGF3310l	C4	36.079	SNP
IGF5702d	C4	37.992	SNP
brPb-663380	C4	38.97	DArT
sORF73	C4	41.883	SSR
SA55	C4	42.778	SSR
brPb-661242	C4	43.956	DArT
sN12353c	C4	44.888	SSR
brPb-670381	C4	46.277	DArT
brPb-660096	C4	51.709	DArT
CB10530a	C4	54.844	SSR
Na10C01a	C4	55.812	SSR
BRAS061	C4	56.394	SSR
Ol12D02	C4	56.784	SSR
brPb-661180	C4	58.174	DArT
brPb-659557	C4	58.198	DArT
brPb-663660	C4	58.264	DArT
brPb-671298	C4	58.273	DArT
brPb-840966	C4	58.296	DArT
HR-C015-C4b	C4	58.612	CS
IGF3395c	C4	61.304	SNP
MR140	C4	62.387	SSR
brPb-661414	C4	83.981	DArT
brPb-670011	C4	85.463	DArT
brPb-670133	C4	86.775	DArT
ZAAS245	C4	96.369	STS
brPb-839769	C4	105.741	DArT
IGF1002e	C4	110.339	SNP
JICB0149	C4	116.717	STS
JICB0111	C4	118.86	STS
CB10493	C4	121.557	SSR
MR155	C4	127.145	SSR
brPb-659694	C4	130	DArT
brPb-659659	C4	132.911	DArT	132.911	41	3.24173	17	1	5.88235	24	0	0
BRMS-309	C5	0	SSR
Na10D11	C5	6.105	SSR
sS2131	C5	6.262	SSR
sS2129	C5	6.905	SSR
em12me21-150	C5	8.819	AFLP
Na12E06B	C5	9.898	SSR
RA2F11	C5	12.987	SSR
brPb-808840	C5	17.124	DArT
brPb-839592	C5	17.169	DArT
IGF3112a	C5	25.682	SNP
KBrB086M23-6_575	C5	28.184	SSR
brPb-663421	C5	34.976	DArT
brPb-808426	C5	36.656	DArT
brPb-809377	C5	37.685	DArT
JICB0509	C5	54.676	STS
Ol10B02	C5	57.172	SSR
Na12G12	C5	67.108	SSR
sORH13	C5	67.521	SSR
IGF1017E	C5	75.016	SNP
CB10124	C5	81.191	SSR
pW243	C5	85.315	RFLP
SA02	C5	93.87	SSR	93.87	22	4.26682	5	0	0	17	0	0
IGF1226b	C6	0	SNP
brPb-671296	C6	9.863	DArT
brPb-670686	C6	9.926	DArT
CNU053a	C6	12.38	SSR
Bog46-2	C6	23.39	SSR
PA28	C6	26.286	RFLP
BOG44-1	C6	38.779	SSR
brPb-840991	C6	40.134	DArT
brPb-660868	C6	41.027	DArT
HG-FT-C6b	C6	44.293	STS
HS-Au4	C6	44.76	STS
HG-AP1-C6a	C6	44.858	STS
Na12A05	C6	45.353	SSR
pW134	C6	45.563	RFLP
Na12A02	C6	45.818	SSR
HS-CCSSR1	C6	45.991	SSR
HS-028L01_AT3	C6	46.449	SSR
sR12387	C6	47.756	SSR
BOM09	C6	52.462	SSR
BRMS-015	C6	55.117	SSR
BOH88	C6	56.367	SSR
CB10010	C6	66.697	SSR
HS-WA3	C6	67.483	SSR
IGF3380b	C6	67.882	SNP
HBr025	C6	71.067	SSR
brPb-660965	C6	72.588	DArT
brPb-660930	C6	72.892	DArT
MR133.1	C6	73.963	SSR
brPb-840884	C6	76.583	DArT
HS-CJA115	C6	77.116	SSR
Na12E01a	C6	77.839	SSR
CB10234	C6	79.478	SSR
HR-C005-C6	C6	84.722	CS
brPb-840778	C6	86.383	DArT
brPb-840224	C6	86.8	DArT
brPb-839764	C6	86.815	DArT
brPb-660629	C6	86.978	DArT
H005A08-1-3	C6	87.658	SSR
H023G06-1-1	C6	89.083	SSR
sS2486	C6	90.875	SSR
HG4-BSR10	C6	96.065	SSR
HG-TAG1-C6	C6	98.796	STS	98.796	42	2.35229	11	0	0	31	0	0
CNU400	C7	0	SSR
brPb-670555	C7	6.341	DArT
IGF3138z	C7	7.656	SNP
IGF5702e	C7	9.68	SNP
IGF5706y	C7	13.322	SNP
IGF5707b	C7	14.748	SNP
IGF5415a	C7	17.992	SNP
B068N22-1	C7	19.88	SSR
KC30870-3	C7	25.616	SSR
brPb-661067	C7	28.682	DArT
brPb-838511	C7	28.701	DArT
HS-Au39a	C7	30.071	SSR
BRMS-185	C7	31.176	SSR
IGF9014c	C7	34.658	SNP
pW179a	C7	37.331	RFLP
H023G06-1-2	C7	40.477	SSR
brPb-660955	C7	45.231	DArT
B079E08-3	C7	51.581	SSR
brPb-671142	C7	54.422	DArT
H111N19-5	C7	55.857	SSR
brPb-659327	C7	59.45	DArT	59.45	21	2.83095	6	0	0	15	0	0
Na12B05b	C8	0	SSR
Ol12G04	C8	7.546	SSR
SA82	C8	14.898	SSR
KBrB088I08-12	C8	17.713	SSR
brPb-839099	C8	19.729	DArT
brPb-660994	C8	23.26	DArT
IGF3369a	C8	29.798	SNP
brPb-839662	C8	33.119	DArT
brPb-660785	C8	33.703	DArT
H076J01-2	C8	36.035	SSR
FITO409	C8	36.53	SSR
H110N19-3	C8	37.714	SSR
CB10179	C8	38.932	SSR
MR64	C8	39.631	SSR
niab129	C8	40.301	SSR
sN11670a	C8	42.476	SSR
brPb-663196	C8	43.74	DArT
IGF2529z	C8	51.686	SNP
CB10504	C8	52.631	SSR
KC20270-1	C8	54.265	SSR
brPb-659274	C8	59.86	DArT
B034P14-1-2	C8	61.486	SSR
brPb-663652	C8	62.697	DArT
brPb-670302	C8	62.741	DArT
pW123cE	C8	66.028	RFLP
sR5795	C8	66.547	SSR
IGF1048c	C8	71.768	SNP
CB10092	C8	72.802	SSR
CB10028	C8	75.044	SSR
IGF5193c	C8	86.372	SNP
B043F18-C2-0-1	C8	103.022	SSR	103.022	31	3.32329	8	0	0	23	0	0
H121P05-2	C9	0	SSR
brPb-838790	C9	5.846	DArT
H143A13-2-1	C9	7.683	SSR
KBrH121P05-2	C9	10.226	SSR
CB10064	C9	14.738	SSR
BnB120P10	C9	18.381	SSR
BnB072G20	C9	23.874	SSR
brPb-663692	C9	24.776	DArT
brPb-839234	C9	24.798	DArT
brPb-838492	C9	24.799	DArT
brPb-670326	C9	24.869	DArT
KBrH125N23-1	C9	25.854	SSR
H015F23-4	C9	27.524	SSR
Myb28-3F/R	C9	34.535	STS
B025K04-1	C9	48.737	SSR
B039K15-5-1	C9	49.516	SSR
B068A23-1	C9	50.519	SSR
B086C10-1	C9	56.406	SSR
H099I08-130	C9	58.419	SSR
brPb-840166	C9	60.049	DArT
brPb-670433	C9	61.974	DArT
pW233b	C9	63.118	RFLP
niab022	C9	64.151	SSR
Ol13C03	C9	64.876	SSR
SA30	C9	66.167	SSR
sNRG42	C9	73.528	SSR
HR-C017-C9	C9	75.041	CS
Na12G04	C9	77.575	SSR
IGF5193b	C9	83.051	SNP
CB10288	C9	83.934	SSR
Na10D07b	C9	84.83	SSR
brPb-670917	C9	86.031	DArT
brPb-808246	C9	88.936	DArT
sR12384I	C9	91.659	SSR
HG4-BSR8	C9	99.781	SSR
pw155a	C9	108.621	RFLP	108.621	36	3.01725	9	1	11.1111	27	0	0
				1838.43	971	1.89334	403	37	9.18114	568	4	0.704225
								4.22245

## Sheet: MW
Additional file 1e : Molecular markers and their map positions on the genetic linkage map of the doubled haploid populations derived from Maxol/Westar. Map length is given in cM. Highlighted loci are redundant as they map on the same positions.
Marker Name	Chromosome/Linkage group	Position	Total length of chromosome (cM)	Total markers (no)/chromosome	Average length (cM)/chromosome	Redundant DArT Markers	Redundancy of DArT markers (%)
brPb-808108	A01	0
brPb-658523	A01	3
brPb-661548	A01	3
brPb-670963	A01	3
brPb-662342	A01	22
brPb-662499	A01	22
brPb-659195	A01	32
brPb-838958	A01	32
brPb-657779	A01	35
brPb-658209	A01	38
brPb-659237	A01	38
brPb-661581	A01	38
brPb-670408	A01	38
brPb-661347	A01	48
brPb-657957	A01	56
brPb-658070	A01	56
brPb-808614	A01	58
brPb-660511	A01	61
brPb-657742	A01	78
brPb-671207	A01	83
brPb-658050	A01	97
brPb-663220	A01	100	100	0	#DIV/0!	8	#DIV/0!
brPb-660180	A02-I	0
brPb-662275	A02-I	13
brPb-838772	A02-I	19	19	3	6.33333	0	0
brPb-661681	A02-II	0
brPb-670908	A02-II	11
brPb-841132	A02-II	19
brPb-662889	A02-II	34
brPb-838519	A02-II	34
brPb-663597	A02-II	37
brPb-660888	A02-II	45
brPb-660919	A02-II	58	58	8	7.25	1	12.5
brPb-670404	A03-I	0
brPb-658947	A03-I	2
brPb-662944	A03-I	11
brPb-659037	A03-I	13
brPb-658285	A03-I	15
brPb-661767	A03-I	21
brPb-658945	A03-I	29	29	7	4.14286	0	0
brPb-671217	A03-II	0
brPb-662443	A03-II	1
brPb-663683	A03-II	10
brPb-839525	A03-II	33
brPb-660993	A03-II	39
brPb-658601	A03-II	48
brPb-658844	A03-II	50
brPb-657750	A03-II	53
brPb-658800	A03-II	53
brPb-658436	A03-II	55
brPb-660030	A03-II	55
brPb-658949	A03-II	57
brPb-809214	A03-II	59
brPb-662935	A03-II	61
brPb-662736	A03-II	63
brPb-660346	A03-II	65
brPb-659257	A03-II	74
brPb-663225	A03-II	74
brPb-670322	A03-II	74
brPb-671327	A03-II	74
brPb-671284	A03-II	84	84	0	#DIV/0!	5	#DIV/0!
brPb-809950	A04-I	0
brPb-670739	A04-I	7
brPb-660911	A04-I	9
brPb-658275	A04-I	16	16	4	4	0	0
brPb-660316	A04-II	0
brPb-663259	A04-II	0
brPb-663305	A04-II	0
brPb-657736	A04-II	12
brPb-657692	A04-II	19	19	0	#DIV/0!	2	#DIV/0!
brPb-663578	A05-I	0
brPb-658634	A05-I	2
brPb-659536	A05-I	2
brPb-662868	A05-I	2
brPb-658816	A05-I	20
brPb-661063	A05-I	27
brPb-670365	A05-I	41
brPb-660237	A05-I	43
brPb-670546	A05-I	43
brPb-661887	A05-I	56
brPb-671027	A05-I	62
brPb-659095	A05-I	64
brPb-657933	A05-I	66
brPb-659224	A05-I	67
brPb-670950	A05-I	67
brPb-662094	A05-I	80	80	16	5	4	25
brPb-671060	A06-I	0
brPb-660024	A06-I	2
brPb-662153	A06-I	2
brPb-662278	A06-I	2
brPb-660405	A06-I	4
brPb-658152	A06-I	16
brPb-657614	A06-I	20
brPb-658027	A06-I	20
brPb-658402	A06-I	32
brPb-808360	A06-I	32	32	0	#DIV/0!	4	#DIV/0!
brPb-660640	A06-II	0
brPb-661030	A06-II	0
brPb-658875	A06-II	5
brPb-659006	A06-II	22
brPb-662992	A06-II	29
brPb-660854	A06-II	36
brPb-657796	A06-II	38
brPb-670936	A06-II	44
brPb-841508	A06-II	44
brPb-658956	A06-II	51
brPb-809169	A06-II	51
brPb-658662	A06-II	53
brPb-670690	A06-II	53
brPb-662354	A06-II	56
brPb-661301	A06-II	57
brPb-808961	A06-II	64
brPb-671051	A06-II	67
brPb-670835	A06-II	76	76	18	4.22222	4	22.2222
brPb-658673	A07-I	0
brPb-658066	A07-I	7
brPb-659002	A07-I	10
brPb-662700	A07-I	11
brPb-808414	A07-I	11
brPb-661145	A07-I	13
brPb-660356	A07-I	14
brPb-660589	A07-I	14
brPb-658350	A07-I	19
brPb-660799	A07-I	42
brPb-670954	A07-I	45
brPb-662675	A07-I	48
brPb-659670	A07-I	54	54	13	4.15385	2	15.3846
brPb-662475	A07-II	0
brPb-661142	A07-II	11
brPb-808738	A07-II	15
brPb-670852	A07-II	22
brPb-663705	A07-II	31	31	5	6.2	0	0
brPb-658696	A07-III	0
brPb-657886	A07-III	6
brPb-658724	A07-III	6
brPb-659894	A07-III	6
brPb-657807	A07-III	9	9	5	1.8	2	40
brPb-660252	A08-I	0
brPb-660296	A08-I	0
brPb-661328	A08-I	0
brPb-662684	A08-I	0
brPb-669898	A08-I	0
brPb-670773	A08-I	0
brPb-661171	A08-I	14	14	7	2	5	71.4286
brPb-663528	A08-II	0
brPb-663594	A08-II	0
brPb-670850	A08-II	8	8	3	2.66667	1	33.3333
brPb-840687	A09-I	0
brPb-661310	A09-I	5
brPb-658317	A09-I	13
brPb-659184	A09-I	16
brPb-670354	A09-I	20
brPb-808671	A09-I	34
brPb-661964	A09-I	43	43	7	6.14286	0	0
brPb-658752	A09-I	0
brPb-658497	A09-I	4
brPb-660306	A09-I	18
brPb-658525	A09-I	26	26	4	6.5	0	0
brPb-661526	A10-I	0
brPb-659204	A10-I	4
brPb-659743	A10-I	18
brPb-663458	A10-I	18
brPb-660661	A10-I	20
brPb-658735	A10-I	25
brPb-661082	A10-I	25
brPb-659113	A10-I	28
brPb-660669	A10-I	28
brPb-658429	A10-I	39
brPb-661838	A10-I	41
brPb-660251	A10-I	61
brPb-658163	A10-I	64
brPb-660213	A10-I	64
brPb-662735	A10-I	66
brPb-660401	A10-I	69
brPb-658199	A10-I	73
brPb-658656	A10-I	73
brPb-660352	A10-I	75
brPb-840529	A10-I	81	81	20	4.05	4	20
brPb-658921	A10-II	0
brPb-659745	A10-II	6	6	2	3	0
brPb-809526	A10-III	41	41	7	5.85714	1	14.2857
brPb-663093	C1	0
brPb-661165	C1	8
brPb-663718	C1	8
brPb-670796	C1	8
brPb-660571	C1	10
brPb-660570	C1	14
brPb-659951	C1	20
brPb-662737	C1	42
brPb-660809	C1	46
brPb-661695	C1	46
brPb-670271	C1	46
brPb-660242	C1	50
brPb-662927	C1	63	63	13	4.84615	4	30.7692
brPb-660108	C2-I	0
brPb-657949	C2-I	5
brPb-660196	C2-I	5
brPb-840401	C2-I	17	17	4	4.25	1	25
brPb-840784	C2-II	0
brPb-808338	C2-II	4
brPb-661660	C2-II	6
brPb-661819	C2-II	6
brPb-807871	C2-II	6
brPb-809699	C2-II	6
brPb-840545	C2-II	9
brPb-658007	C2-II	19
brPb-657868	C2-II	31
brPb-658390	C2-II	31
brPb-659016	C2-II	31
brPb-659053	C2-II	31
brPb-662239	C2-II	31
brPb-662312	C2-II	31
brPb-663445	C2-II	31
brPb-670471	C2-II	31
brPb-661407	C2-II	32
brPb-661199	C2-II	49
brPb-657904	C2-II	61
brPb-671172	C2-II	82
brPb-660211	C2-II	83
brPb-663526	C2-II	83
brPb-661066	C2-II	95	95	23	4.13043	11	47.8261
brPb-657915	C2-III	0
brPb-670587	C2-III	12	12	2	6	0	0
brPb-659545	C3-I	0
brPb-659222	C3-I	2
brPb-661557	C3-I	4
brPb-658284	C3-I	10	10	4	2.5	0	0
brPb-660368	C3-II	0
brPb-663353	C3-II	14	14	2	7
brPb-660881	C4	0
brPb-661306	C4	4
brPb-663669	C4	4	4	3	1.33333	1	33.3333
brPb-658946	C5	0
brPb-810025	C5	0
brPb-808840	C5	8	8	3	2.66667	1	33.3333
brPb-659804	C6	0
brPb-839475	C6	8	8	2	4	0	0
brPb-670129	C7-I	0
brPb-659308	C7-I	2
brPb-660298	C7-I	2
brPb-663145	C7-I	2
brPb-670508	C7-I	2
brPb-670836	C7-I	4
brPb-658785	C7-I	15	15	7	2.14286	3	42.8571
brPb-838511	C7-II	0
brPb-661067	C7-II	7
brPb-669913	C7-II	12
brPb-661090	C7-II	16	16	4	4	0	0
brPb-658793	C9-I	0
brPb-659932	C9-I	14
brPb-839503	C9-I	14	14	3	4.66667	1	33.3333
brPb-670433	C9-II	6
brPb-670917	C9-II	21
brPb-663429	LG1	0
brPb-659098	LG1	1
brPb-661602	LG1	1
brPb-662772	LG1	1
brPb-663069	LG1	1
brPb-670710	LG1	1
brPb-807922	LG1	1
brPb-841753	LG1	5	5	8	0.625	5	62.5
brPb-659263	LG2	0
brPb-838658	LG2	4	4	2	2	0	0
brPb-663543	LG3	0
brPb-808408	LG3	6
brPb-659577	LG3	10
brPb-659984	LG3	10
brPb-660422	LG3	10	10	5	2	2	40
brPb-660726	LG4	0
brPb-663316	LG4	0
brPb-659983	LG4	29
brPb-663284	LG4	29
brPb-657710	LG5	0
brPb-658885	LG5	0
brPb-659147	LG5	0
brPb-663031	LG5	0
brPb-670705	LG5	0
brPb-663103	LG5	13
brPb-839663	LG5	34
brPb-670643	LG5	41
brPb-841620	LG5	44
brPb-663544	LG5	55
brPb-841792	LG5	57	57	0	#DIV/0!	4	#DIV/0!
brPb-661078	LG6	0
brPb-661216	LG6	22	22	2	11	0	0
			1200	216	5.55556	76	35.1852

## Sheet: BS
Additional file 1f : Molecular markers and their map positions on the genetic linkage map of the doubled haploid populations derived from BLN2762/Surpass400. Map length is given in cM. Highlighted loci are redundant as they map on the same positions.
	Chromosome/Linkage group	Position of marker	Marker Type	Total chromosome length	Total marker (no)/chromosome	Average length (cM)/chromosome	Total DArT markers (no)	Redundant DArT marker (no)	Redundancy DArT markers (%)	Total Non-DArT markers (no)	Redundant non-DArT marker (no)	Redundancy non-DArT markers (%)
XSSRNA15	A01	0	Non-DArT
XbrPb-659711	A01	8.20895	DArT
XCB10097	A01	17.9105	Non-DArT
XbrPb-663220	A01	21.6418	DArT
XSSRBr13	A01	28.3582	Non-DArT
XbrPb-839756	A01	40.2985	DArT
XbrPb-808330	A01	47.7612	DArT
XbrPb-657742	A01	55.2239	DArT
XbrPb-671207	A01	55.2239	DArT
XbrPb-657718	A01	56.7164	DArT
XbrPb-671008	A01	56.7164	DArT
XbrPb-808614	A01	75.3731	DArT
XbrPb-657957	A01	76.8657	DArT
XbrPb-658070	A01	76.8657	DArT
XbrPb-658209	A01	91.0448	DArT
XbrPb-659237	A01	91.0448	DArT
XbrPb-661581	A01	91.0448	DArT
XbrPb-658104	A01	93.2836	DArT
XbrPb-670408	A01	94.7761	DArT
XbBRMS024	A01	108.209	Non-DArT	108.209	20	5.41045	16	5	25	4	0	0
XbrPb-662033	A03-I	0	DArT
XbrPb-662488	A03-I	0	DArT
XbrPb-662586	A03-I	0	DArT
XbrPb-838880	A03-I	1.49254	DArT
XbrPb-660462	A03-I	10.4478	DArT
XbrPb-659276	A03-I	12.6866	DArT
XbrPb-657878	A03-I	23.1343	DArT
XbrPb-670937	A03-I	31.3433	DArT
XbrPb-658578	A03-I	34.3284	DArT
XbrPb-840691	A03-I	37.3134	DArT
XbrPb-658266	A03-I	38.0597	DArT
XbrPb-663150	A03-I	38.0597	DArT
XbrPb-658349	A03-I	39.5522	DArT
XbrPb-838723	A03-I	50	DArT	50	15	3.33333	15	4	26.6667	-	-	-
XbrPb-658601	A03-II	0	DArT
XbrPb-662935	A03-II	0	DArT
XbrPb-842096	A03-II	1.49254	DArT
XbrPb-808274	A03-II	3.73134	DArT
XbrPb-658800	A03-II	5.22388	DArT
XbrPb-809205	A03-II	6.71642	DArT
XbrPb-657750	A03-II	8.20895	DArT
XbrPb-658844	A03-II	8.20895	DArT
XbrPb-838708	A03-II	8.20895	DArT
XbrPb-809854	A03-II	8.95522	DArT
XbrPb-809214	A03-II	10.4478	DArT
XbrPb-660030	A03-II	11.9403	DArT
XbrPb-657695	A03-II	13.4328	DArT
XbrPb-660346	A03-II	13.4328	DArT
XbrPb-662736	A03-II	13.4328	DArT	13.4328	15	0.895523	15	5	33.3333	0	0	0
XbrPb-840894	A03-III	4.47761	DArT
XBRMS043	A03-III	6.71642	Non-DArT
XbrPb-658241	A03-III	11.9403	DArT
XbrPb-662827	A03-III	11.9403	DArT
XbrPb-663121	A03-III	11.9403	DArT
XbrPb-840898	A03-III	11.9403	DArT	11.9403	7	1.70576	6	3	50	0	0	0
XbrPb-841245	A04-I	0	DArT
XbrPb-658275	A04-I	8.20895	DArT
XbrPb-840331	A04-I	8.20895	DArT
XbrPb-658824	A04-I	9.70149	DArT
XbrPb-660337	A04-I	9.70149	DArT
XbrPb-660911	A04-I	9.70149	DArT
XbrPb-670739	A04-I	9.70149	DArT
XbrPb-809950	A04-I	9.70149	DArT
XbrPb-839141	A04-I	9.70149	DArT
XbrPb-808709	A04-I	11.9403	DArT
XbrPb-658257	A04-I	14.9254	DArT
XbrPb-658645	A04-I	14.9254	DArT
XbrPb-839008	A04-I	14.9254	DArT
XbrPb-662523	A04-I	30.597	DArT
XbrPb-669892	A04-I	35.0746	DArT
XbrPb-841749	A04-I	39.5522	DArT
XbrPb-662215	A04-I	41.0448	DArT
XbrPb-658557	A04-I	42.5373	DArT	42.5373	18	2.36318	18	8	44.4444	0	0	0
XBRMS060b	A04-II	0	Non-DArT
XbrPb-670289	A04-II	10.4478	DArT
XbrPb-670953	A04-II	10.4478	DArT
XbrPb-659874	A04-II	16.4179	DArT
XbrPb-840348	A04-II	18.6567	DArT
XbrPb-809825	A04-II	20.1492	DArT
XbrPb-841303	A04-II	20.1492	DArT
XbrPb-809631	A04-II	21.6418	DArT
XbrPb-658097	A04-II	25.3731	DArT
XbrPb-658486	A04-II	25.3731	DArT
XbrPb-670055	A04-II	25.3731	DArT
XbrPb-840517	A04-II	26.8657	DArT
XbrPb-809236	A04-II	37.3134	DArT
XbrPb-659798	A04-II	38.806	DArT
XbrPb-658153	A04-II	41.0448	DArT
XbrPb-657641	A04-II	42.5373	DArT	42.5373	16	2.65858	15	4	26.6667	1	0	0
XbrPb-662811	A05	0	DArT
XbrPb-809414	A05	0	DArT
XbrPb-809627	A05	6.71642	DArT
XbrPb-663516	A05	14.9254	DArT
XbrPb-809935	A05	14.9254	DArT
XbrPb-659342	A05	17.9105	DArT
XbrPb-660916	A05	17.9105	DArT
XbrPb-661313	A05	17.9105	DArT
XbrPb-661359	A05	20.1492	DArT
XbrPb-842067	A05	20.1492	DArT
XbrPb-659339	A05	23.8806	DArT
XBRMS061b	A05	26.1194	Non-DArT
XbrPb-658816	A05	31.3433	DArT
XbrPb-840990	A05	44.7761	DArT
XbrPb-841841	A05	44.7761	DArT
XbrPb-660572	A05	53.7313	DArT
XbrPb-660935	A05	53.7313	DArT
XbrPb-661790	A05	53.7313	DArT
XbrPb-663452	A05	53.7313	DArT
XbrPb-670566	A05	53.7313	DArT
XbrPb-839236	A05	53.7313	DArT
XbrPb-839451	A05	53.7313	DArT
XbrPb-839708	A05	55.2239	DArT
XbrPb-657789	A05	56.7164	DArT
XbrPb-659137	A05	56.7164	DArT
XbrPb-671320	A05	56.7164	DArT
XbrPb-660081	A05	59.7015	DArT
XbrPb-659155	A05	62.6866	DArT
XbrPb-660237	A05	67.9104	DArT
XbrPb-670546	A05	73.1343	DArT
XBRMS233	A05	84.3284	Non-DArT
XbrPb-659114	A05	84.3284	DArT
XbrPb-658496	A05	93.2836	DArT
XbrPb-841413	A05	93.2836	DArT
XbrPb-809660	A05	97.0149	DArT
XbrPb-808211	A05	112.687	DArT
XbrPb-657894	A05	115.672	DArT
XbrPb-662421	A05	115.672	DArT
XbrPb-839331	A05	115.672	DArT
XbrPb-661160	A05	120.895	DArT
XbrPb-670799	A05	127.612	DArT
XbrPb-659481	A05	129.105	DArT	129.105	42	3.07392	40	18	45	2	0	0
XbrPb-663109	A06	0	DArT
XbrPb-659338	A06	1.49254	DArT
XSSRBr5	A06	6.71642	Non-DArT
XbrPb-658402	A06	8.20895	DArT
XbrPb-808360	A06	8.20895	DArT
XbrPb-838677	A06	8.20895	DArT
XbrPb-658027	A06	13.4328	DArT
XbrPb-657614	A06	15.6716	DArT
XbrPb-838675	A06	21.6418	DArT
XbrPb-809719	A06	29.1045	DArT
XbrPb-660024	A06	29.8507	DArT
XbrPb-660405	A06	29.8507	DArT
XbrPb-662153	A06	29.8507	DArT
XbrPb-662278	A06	29.8507	DArT
XbrPb-671060	A06	29.8507	DArT
XbrPb-840355	A06	29.8507	DArT
XbrPb-840896	A06	29.8507	DArT
XbrPb-661746	A06	31.3433	DArT
XbrPb-670236	A06	31.3433	DArT
XbrPb-662103	A06	34.3284	DArT
XbrPb-809008	A06	37.3134	DArT
XbrPb-841811	A06	38.806	DArT
XbrPb-808136	A06	44.0298	DArT
XbrPb-670303	A06	45.5224	DArT
XbrPb-660578	A06	48.5075	DArT
XbrPb-658968	A06	50.7463	DArT
XbrPb-661245	A06	50.7463	DArT
XbrPb-671014	A06	50.7463	DArT
XbrPb-659620	A06	52.9851	DArT
XNa12D08	A06	52.9851	Non-DArT
XbrPb-840102	A06	55.2239	DArT
XbrPb-662605	A06	57.4627	DArT
XbrPb-670975	A06	64.1791	DArT
XbrPb-838797	A06	64.1791	DArT
XbrPb-659920	A06	67.1642	DArT
XbrPb-839838	A06	67.1642	DArT	67.1642	36	1.86567	34	14	41.1765	2	0	0
XbrPb-658232	A09-I	0	DArT
XbrPb-671346	A09-I	0	DArT
XbrPb-809095	A09-I	17.1642	DArT	17.1642	3	5.72139	3	1	66.6	0	0	0
XbrPb-658317	A09-II	0	DArT
XbrPb-808605	A09-II	4.47761	DArT
XbrPb-660146	A09-II	10.4478	DArT
XbrPb-658542	A09-II	13.4328	DArT
XbrPb-840687	A09-II	13.4328	DArT
XbrPb-663524	A09-II	14.9254	DArT
XbrPb-670528	A09-II	17.9105	DArT
XbrPb-661310	A09-II	21.6418	DArT
XbrPb-840552	A09-II	24.6269	DArT
XbrPb-840024	A09-II	29.8507	DArT	29.8507	10			1	20
XbrPb-660630	A10	0	DArT
XbrPb-658429	A10	0.746269	DArT
XbrPb-662988	A10	0.746269	DArT
XbrPb-658481	A10	3.73134	DArT	3.73134	4	0.932836	3	1	33.3333	-	-	-
XbrPb-663093	C01-I	0	DArT
XbrPb-663240	C01-I	2.98507	DArT
XbrPb-663526	C01-I	20.1492	DArT
XbrPb-839738	C01-I	20.1492	DArT
XbrPb-841699	C01-I	20.1492	DArT
XbrPb-663378	C01-I	21.6418	DArT	21.6418	6	3.60697	6	2	50	0	0	0
XbrPb-809513	C01-II	0	DArT
XbrPb-839324	C01-II	12.6866	DArT	12.6866	2	6.34328	2	0	0	0	0	0
XNa12G08	C02-I	0	Non-DArT
XbrPb-842056	C02-I	11.194	DArT
XbrPb-662889	C02-I	12.6866	DArT
XbrPb-838519	C02-I	12.6866	DArT
XbrPb-838970	C02-I	14.9254	DArT
XbrPb-840239	C02-I	14.9254	DArT
XbrPb-661249	C02-I	17.1642	DArT
XbrPb-838773	C02-I	17.1642	DArT
XbrPb-840739	C02-I	20.1492	DArT
XbrPb-663597	C02-I	24.6269	DArT
XbrPb-839858	C02-I	24.6269	DArT
XBRMS332b	C02-I	27.6119	Non-DArT
XbrPb-659819	C02-I	40.2985	DArT
XbrPb-660421	C02-I	40.2985	DArT
XbrPb-659573	C02-I	44.0298	DArT
XbrPb-840516	C02-I	49.2537	DArT
XbrPb-841132	C02-I	49.2537	DArT
XbrPb-670908	C02-I	56.7164	DArT
XCB10416b	C02-I	58.9552	Non-DArT
XbrPb-841573	C02-I	63.4328	DArT
XOl10H02	C02-I	71.6418	Non-DArT	71.6418	21	3.41151	17	6	28.5714	4	0	0
XbrPb-839164	C02-II	0	DArT
XbrPb-659813	C02-II	2.98507	DArT
XbrPb-841129	C02-II	8.20895	DArT
XbrPb-841359	C02-II	8.20895	DArT
XbrPb-841752	C02-II	8.20895	DArT
XbrPb-669906	C02-II	11.194	DArT
XbrPb-660483	C02-II	26.1194	DArT
XbrPb-661396	C02-II	26.1194	DArT
XbrPb-808460	C02-II	29.8507	DArT
XbrPb-661051	C02-II	32.8358	DArT
XbrPb-670051	C02-II	32.8358	DArT
XbrPb-839621	C02-II	35.0746	DArT
XbrPb-663628	C02-II	41.0448	DArT	41.0448	13	3.15729	13	4	30.7692		0	0
XbrPb-670555	C07	0	DArT
XbrPb-808911	C07	12.6866	DArT
XbrPb-659287	C07	20.1492	DArT
XbrPb-661067	C07	26.8657	DArT
XbrPb-838511	C07	26.8657	DArT
XbrPb-838988	C07	29.1045	DArT
XbrPb-809518	C07	32.0896	DArT
XbrPb-838990	C07	37.3134	DArT
XbrPb-669913	C07	41.791	DArT
XbrPb-659219	C07	61.194	DArT
XbrPb-840109	C07	61.194	DArT
XbrPb-671142	C07	64.1791	DArT
XbrPb-659327	C07	66.4179	DArT
XbrPb-839254	C07	66.4179	DArT	66.4179	14	4.74414	16	3	21.4286	0	0	0
XBRMS252	LG1	0	Non-DArT
XbrPb-808341	LG1	15.6716	DArT
XOl10E04	LG1	29.8507	Non-DArT
XRa2F11a	LG1	33.5821	Non-DArT
XbrPb-839592	LG1	35.8209	DArT
XMR097	LG1	46.2687	Non-DArT
XbrPb-659595	LG1	68.6567	DArT
XbrPb-660170	LG1	68.6567	DArT
XbrPb-663624	LG1	72.3881	DArT
XbrPb-660192	LG1	84.3284	DArT
XbrPb-840901	LG1	84.3284	DArT
XbrPb-660048	LG1	85.8209	DArT
XbrPb-838927	LG1	96.2687	DArT
XAC189368	LG1	100	Non-DArT
XbrPb-661410	LG1	110.448	DArT
XbrPb-839193	LG1	110.448	DArT	110.448	16	6.90299	11	3	27.2727	5	0	0
XOl13C12a	LG10	0	Non-DArT
XOl12F08Aa	LG10	13.4328	Non-DArT
XbrPb-839425	LG10	17.1642	DArT	17.1642	3	5.72139	1	0	0	2	0	0
XBRMS269a	LG11	0	Non-DArT
XbrPb-659852	LG11	12.6866	DArT
XbrPb-658784	LG11	23.1343	DArT
XNa10G10b	LG11	35.8209	Non-DArT
XbrPb-662113	LG11	52.2388	DArT	52.2388	5	10.4478	3	0	0	2	0	0
XBRMS017a	LG12	0	Non-DArT
XBRMS060a	LG12	5.97015	Non-DArT
XbrPb-809270	LG12	32.8358	DArT
XBRMS261	LG12	48.5075	Non-DArT	48.5075	4	12.1269	1	0	0	3	0	0
XOl10C10	LG13	0	Non-DArT
XNA23b	LG13	14.9254	Non-DArT
XBRMS026	LG13	17.9105	Non-DArT
XbrPb-671344	LG13	20.8955	DArT	20.8955	4	5.22388	1	0	0	3	0	0
XBRMS061a	LG2	0	Non-DArT
XbrPb-661306	LG2	6.71642	DArT
XbrPb-663669	LG2	6.71642	DArT
XCB10431b	LG2	10.4478	Non-DArT
XCB10545	LG2	33.5821	Non-DArT	33.5821	5	6.71642	2	1	100	3	0	0
XOl12A04a	LG3	0	Non-DArT
XCB10172d	LG3	11.9403	Non-DArT
XNa12F09a	LG3	30.597	Non-DArT
XSSRNA13b	LG3	33.5821	Non-DArT
XCB10079d	LG3	87.3134	Non-DArT
XCB10079e	LG3	92.5373	Non-DArT
XCB10031	LG3	94.0299	Non-DArT
XsR0685	LG3	105.97	Non-DArT
XIND10-07	LG3	107.463	Non-DArT
XIND10-03	LG3	110.448	Non-DArT
XNa10D07a	LG3	132.09	Non-DArT
XBRMS085	LG3	135.821	Non-DArT
XNa12H04	LG3	184.328	Non-DArT
XCB10124b	LG3	187.313	Non-DArT
XBRMS315a	LG3	214.179	Non-DArT
XRa2G09b	LG3	243.284	Non-DArT
XRa2G09c	LG3	258.955	Non-DArT	258.955	30	8.63184	13	1	3.33333	17	0	0
XbrPb-659637	LG3	27.6119	DArT
XbrPb-809027	LG3	41.791	DArT
XbrPb-670588	LG3	49.2537	DArT
XbrPb-659745	LG3	77.6119	DArT
XbrPb-663307	LG3	102.239	DArT
XbrPb-658199	LG3	119.403	DArT
XbrPb-663268	LG3	137.313	DArT
XbrPb-662311	LG3	139.552	DArT
XbrPb-CB10122	LG3	141.045	DArT
XbrPb-661907	LG3	141.045	DArT
XbrPb-660637	LG3	148.507	DArT
XbrPb-658328	LG3	164.925	DArT
XbrPb-839070	LG3	170.149	DArT
XbrPb-840402	LG4	0	DArT
XNA10G10a	LG4	13.4328	Non-DArT	13.4328	2	6.71642	1	0	0	1	0	0
XbrPb-661953	LG5	0	DArT
XbrPb-658842	LG5	1.49254	DArT
XbrPb-660809	LG5	23.1343	DArT
XbrPb-661695	LG5	23.1343	DArT
XbrPb-662927	LG5	23.1343	DArT
XbrPb-670271	LG5	23.1343	DArT
XbrPb-659978	LG5	24.6269	DArT
XbrPb-660242	LG5	24.6269	DArT
XNA14F11	LG5	24.6269	Non-DArT
XbrPb-659140	LG5	38.0597	DArT	38.0597	10	3.80597	9	5	70	1	0	0
XbrPb-658497	LG6	0	DArT
XbrPb-658752	LG6	0	DArT
XbrPb-661991	LG6	15.6716	DArT
XbrPb-663342	LG6	15.6716	DArT
XSHP1 00925	LG6	17.1642	Non-DArT
XRa2F11b	LG6	29.1045	Non-DArT	29.1045	6		4	2	50	2	0	0
XOl10H04b	LG7	0	Non-DArT
XOl10B12	LG7	17.9105	Non-DArT
XbrPb-838512	LG7	19.403	DArT
XbrPb-670836	LG7	21.6418	DArT
XbrPb-670508	LG7	23.8806	DArT
XbrPb-659308	LG7	25.3731	DArT
XbrPb-660298	LG7	25.3731	DArT
XbrPb-663145	LG7	25.3731	DArT
XbrPb-839223	LG7	25.3731	DArT
XNa10C01b	LG7	25.3731	Non-DArT
XbrPb-658785	LG7	26.8657	DArT
XbrPb-659837	LG7	38.806	DArT	38.806	12	3.23383	9	4	33.3333	3	0	0
XbrPb-659577	LG8	0	DArT
XbrPb-670820	LG8	5.97015	DArT
XNa10F01	LG8	22.3881	Non-DArT	22.3881	3	7.46269	2	0	0	1	0	0
XBRMS006b	LG9	0	Non-DArT
XEJU3	LG9	6.71642	Non-DArT
XbrPb-658094	LG9	19.403	DArT
XbrPb-658478	LG9	21.6418	DArT
XbrPb-659098	LG9	21.6418	DArT
XbrPb-661602	LG9	21.6418	DArT
XbrPb-662772	LG9	21.6418	DArT
XbrPb-663069	LG9	21.6418	DArT
XbrPb-663429	LG9	21.6418	DArT
XbrPb-670710	LG9	21.6418	DArT
XbrPb-807922	LG9	21.6418	DArT
XbrPb-839615	LG9	21.6418	DArT
XbrPb-841753	LG9	21.6418	DArT
XBRMS017b	LG9	23.8806	Non-DArT
XbrPb-658369	LG9	23.8806	DArT
XbrPb-662852	LG9	23.8806	DArT
XbrPb-658353	LG9	28.3582	DArT
XbrPb-658585	LG9	32.0896	DArT
XbrPb-809098	LG9	32.0896	DArT
XbrPb-841374	LG9	32.0896	DArT
XbrPb-670248	LG9	50	DArT	50	21	2.38095	19	13	61.9048	2	0	0
XbrPb-660269		0	DArT
XbrPb-658934		0	DArT
		total length		1462.69	363	4.02944	295	108	29.7521	58	0	0
