# Supplementary material for: A consensus map of rapeseed (Brassica napus L.) based on diversity array technology markers: applications in genetic dissection of qualitative and quantitative traits
Source: BMC Genomics. 2013 Apr 23;14:277. doi: 10.1186/1471-2164-14-277 (PMC3641989; doi:10.1186/1471-2164-14-277)
Supplement: Additional file 7 — Sequence identities of DArT clones with the genome scaffold of Brassica rapa. [file 1471-2164-14-277-S7.xls]

## Sheet: A genome
Additional file 7: Sequence identities of DArT clones with the genome scaffold of Brassica rapa. Chromosome A11_V3.0 represents to unassembled scaffold.The chromosome/position marked with symbol #N/A were unmapped.Positions (in cM) are based on consenus map distances. Some markers (for example highlighted in yellow) were aligned to the same genomic sequence.
DArT clone ID	DArT locus	Chromosome	Position (cM)	Brassica rapa physical map (XA chromosome)	Sequence identity (%)	DArT sequence start	DArT sequence ends	Physical map location (start coordinate)	Physical map location (end coordinate)	E-value	Score
brPb-659711	XbrPb-659711	A01	16.776	XA01_v3.0	81.73	182	285	1602268	1602165	2e-06	56
brPb-659711	XbrPb-659711	A01	16.776	XA01_v3.0	82.73	182	291	13581630	13581739	4e-10	67.9
brPb-659711	XbrPb-659711	A01	16.776	XA09_v3.0	82.73	182	291	11292076	11291967	4e-10	67.9
brPb-659711	XbrPb-659711	A01	16.776	XA03_v3.0	83.33	184	291	10334465	10334358	3e-11	71.9
brPb-659711	XbrPb-659711	A01	16.776	XA07_v3.0	83.33	194	295	9012568	9012467	4e-10	67.9
brPb-659711	XbrPb-659711	A01	16.776	XA07_v3.0	85.56	194	283	14516059	14515970	2e-12	75.8
brPb-659711	XbrPb-659711	A01	16.776	XA07_v3.0	86.52	194	282	20482889	20482977	3e-14	81.8
brPb-659711	XbrPb-659711	A01	16.776	XA02_v3.0	86.52	194	282	12198824	12198912	3e-14	81.8
brPb-659711	XbrPb-659711	A01	16.776	XA09_v3.0	86.76	174	241	33681583	33681516	6e-09	63.9
brPb-659711	XbrPb-659711	A01	16.776	XA06_v3.0	89.58	194	241	14364718	14364765	2e-06	56
brPb-659711	XbrPb-659711	A01	16.776	XA11_v3.0	91.23	182	295	14833384	14833497	6e-34	147
brPb-659711	XbrPb-659711	A01	16.776	XA10_v3.0	92.11	182	295	6052596	6052709	2e-36	155
brPb-659711	XbrPb-659711	A01	16.776	XA09_v3.0	92.98	182	295	30364696	30364583	9e-39	163
brPb-659711	XbrPb-659711	A01	16.776	XA08_v3.0	93.24	210	283	2982975	2983048	5e-22	107
brPb-659711	XbrPb-659711	A01	16.776	XA03_v3.0	96	179	303	2095919	2096043	2e-52	208
brPb-659711	XbrPb-659711	A01	16.776	XA01_v3.0	99.12	85	312	1250561	1250788	4e-121	436
brPb-659711	XbrPb-659711	A01	16.776	XA11_v3.0	100	380	432	18661179	18661127	2e-21	105
brPb-840382	XbrPb-840382	A01	19.8895	XA03_v3.0	88.18	136	541	1967998	1967593	2e-117	424
brPb-840382	XbrPb-840382	A01	19.8895	XA03_v3.0	88.29	132	541	1964090	1963681	1e-119	432
brPb-840382	XbrPb-840382	A01	19.8895	XA01_v3.0	97.08	100	544	1107588	1107144	0	779
brPb-840382	XbrPb-840382	A01	19.8895	XA11_v3.0	100	612	654	18661179	18661137	3e-15	85.7
brPb-657648	XbrPb-657648	A01	23.47	XA03_v3.0	87.39	277	395	11915417	11915535	5e-25	117
brPb-657648	XbrPb-657648	A01	23.47	XA01_v3.0	95.88	94	431	2076807	2077146	2e-129	464
brPb-658172	XbrPb-658172	A01	23.488	XA01_v3.0	90.81	386	741	2077254	2076896	3e-98	361
brPb-658172	XbrPb-658172	A01	23.488	XA01_v3.0	98.18	116	225	2077381	2077272	2e-50	202
brPb-658455	XbrPb-658455	A01	24.0827	XA03_v3.0	87.39	285	403	11915417	11915535	6e-25	117
brPb-658455	XbrPb-658455	A01	24.0827	XA01_v3.0	95.79	102	479	2076807	2077186	2e-148	527
brPb-809947	XbrPb-809947	A01	27.615	XA03_v3.0	83.2	303	558	3347868	3347622	1e-44	182
brPb-809947	XbrPb-809947	A01	27.615	XA03_v3.0	86.72	294	549	3342217	3341962	1e-63	246
brPb-809947	XbrPb-809947	A01	27.615	XA03_v3.0	90.2	114	215	3348224	3348123	1e-26	123
brPb-809947	XbrPb-809947	A01	27.615	XA01_v3.0	92.94	294	562	2245929	2245661	3e-107	391
brPb-809947	XbrPb-809947	A01	27.615	XA03_v3.0	93.14	114	215	3342498	3342397	8e-34	147
brPb-809947	XbrPb-809947	A01	27.615	XA01_v3.0	93.98	121	253	2246271	2246141	3e-45	184
brPb-663220	XbrPb-663220	A01	29.334	XA01_v3.0	93.33	347	391	2445921	2445964	5e-07	58
brPb-663220	XbrPb-663220	A01	29.334	XA02_v3.0	95.45	90	155	6006770	6006705	6e-22	107
brPb-663220	XbrPb-663220	A01	29.334	XA01_v3.0	98.78	90	171	2453109	2453028	3e-36	155
brPb-663220	XbrPb-663220	A01	29.334	XA01_v3.0	99.74	90	474	2448492	2448108	0	654
brPb-671207	XbrPb-671207	A01	40.6285	XA01_v3.0	91.73	94	226	3419070	3419202	6e-43	176
brPb-671207	XbrPb-671207	A01	40.6285	XA01_v3.0	92.21	291	366	3419287	3419363	5e-19	97.6
brPb-839756	XbrPb-839756	A01	41.967	XA03_v3.0	86.94	156	393	4066008	4066252	1e-57	226
brPb-839756	XbrPb-839756	A01	41.967	XA08_v3.0	91.38	99	156	8169516	8169463	1e-11	73.8
brPb-839756	XbrPb-839756	A01	41.967	XA01_v3.0	92.61	597	772	3096293	3096466	1e-63	246
brPb-839756	XbrPb-839756	A01	41.967	XA03_v3.0	93.02	398	440	4066305	4066347	5e-08	61.9
brPb-839756	XbrPb-839756	A01	41.967	XA08_v3.0	93.94	254	385	8165250	8165119	3e-49	198
brPb-839756	XbrPb-839756	A01	41.967	XA01_v3.0	100	95	566	3095791	3096262	0	936
brPb-657742	XbrPb-657742	A01	43.4807	XA01_v3.0	99.07	102	531	3419070	3419498	0	779
brPb-663258	XbrPb-663258	A01	47.0435	XA03_v3.0	92.86	90	159	5127717	5127648	1e-19	99.6
brPb-663258	XbrPb-663258	A01	47.0435	XA01_v3.0	96.59	90	412	4116358	4116036	2e-156	553
brPb-660511	XbrPb-660511	A01	53.1784	XA01_v3.0	98.45	102	554	6702537	6702086	0	787
brPb-660511	XbrPb-660511	A01	53.1784	XA01_v3.0	98.9	550	731	6700785	6700604	6e-69	264
brPb-658070	XbrPb-658070	A01	56.4728	XA01_v3.0	84.31	96	763	7771136	7770459	6e-131	470
brPb-657957	XbrPb-657957	A01	56.4728	XA01_v3.0	85.17	96	557	7771136	7770667	2e-102	375
brPb-658070	XbrPb-658070	A01	56.4728	XA01_v3.0	96.22	96	809	7774673	7773961	0	1217
brPb-657957	XbrPb-657957	A01	56.4728	XA01_v3.0	97.19	96	557	7774673	7774213	0	805
brPb-808614	XbrPb-808614	A01	56.6712	XA04_v3.0	85.06	190	276	9741492	9741406	1e-10	69.9
brPb-808614	XbrPb-808614	A01	56.6712	XA09_v3.0	85.88	192	276	4979480	4979396	7e-12	73.8
brPb-808614	XbrPb-808614	A01	56.6712	XA06_v3.0	86.3	204	276	25397169	25397097	2e-09	65.9
brPb-808614	XbrPb-808614	A01	56.6712	XA11_v3.0	86.72	149	276	1979077	1978950	1e-25	119
brPb-808614	XbrPb-808614	A01	56.6712	XA01_v3.0	100	82	351	7700486	7700755	7e-151	535
brPb-808614	XbrPb-808614	A01	56.6712	XA11_v3.0	100	419	463	18661179	18661135	1e-16	89.7
brPb-662948	XbrPb-662948	A01	57.9064	XA09_v3.0	85.19	356	435	21497976	21498056	8e-07	58
brPb-662948	XbrPb-662948	A01	57.9064	XA01_v3.0	88.67	620	769	9200743	9200892	7e-41	170
brPb-662948	XbrPb-662948	A01	57.9064	XA01_v3.0	94.12	104	579	9200226	9200700	0	714
brPb-838668	XbrPb-838668	A01	61.3549	XA01_v3.0	96.72	100	160	10306522	10306462	7e-22	105
brPb-661347	XbrPb-661347	A01	62.3824	XA01_v3.0	99.16	99	572	8645698	8646171	0	908
brPb-658499	XbrPb-658499	A01	63.2522	XA10_v3.0	93.75	185	232	123429	123476	4e-11	71.9
brPb-658499	XbrPb-658499	A01	63.2522	XA03_v3.0	100	95	485	26903407	26903017	0	775
brPb-658499	XbrPb-658499	A01	63.2522	XA11_v3.0	100	553	596	18661179	18661136	6e-16	87.7
brPb-659237	XbrPb-659237	A01	66.2988	XA04_v3.0	81.41	441	595	2591165	2591318	3e-09	65.9
brPb-659237	XbrPb-659237	A01	66.2988	XA09_v3.0	81.41	441	595	15824713	15824560	3e-09	65.9
brPb-659237	XbrPb-659237	A01	66.2988	XA03_v3.0	82.05	441	595	17164944	17165097	1e-11	73.8
brPb-659237	XbrPb-659237	A01	66.2988	XA03_v3.0	84.21	93	244	4556247	4556390	8e-19	97.6
brPb-659237	XbrPb-659237	A01	66.2988	XA08_v3.0	84.21	484	595	8753723	8753610	7e-10	67.9
brPb-659237	XbrPb-659237	A01	66.2988	XA03_v3.0	84.52	302	385	4556475	4556558	1e-08	63.9
brPb-659237	XbrPb-659237	A01	66.2988	XA01_v3.0	85.92	454	594	13440973	13441114	3e-24	115
brPb-659237	XbrPb-659237	A01	66.2988	XA06_v3.0	86.01	455	595	19619832	19619691	5e-23	111
brPb-659237	XbrPb-659237	A01	66.2988	XA06_v3.0	86.84	441	549	9704409	9704522	7e-16	87.7
brPb-659237	XbrPb-659237	A01	66.2988	XA03_v3.0	88.18	441	549	4556627	4556736	8e-22	107
brPb-659237	XbrPb-659237	A01	66.2988	XA08_v3.0	95.35	340	382	8753889	8753847	2e-10	69.9
brPb-659237	XbrPb-659237	A01	66.2988	XA01_v3.0	100	85	595	8827279	8826769	0	1013
brPb-659237	XbrPb-659237	A01	66.2988	XA11_v3.0	100	663	700	18661179	18661142	3e-12	75.8
brPb-660344	XbrPb-660344	A01	66.3744	XA01_v3.0	94.7	101	741	17037599	17036962	0	1003
brPb-658209	XbrPb-658209	A01	66.6231	XA04_v3.0	81.41	100	254	2591318	2591165	2e-09	65.9
brPb-658209	XbrPb-658209	A01	66.6231	XA09_v3.0	81.41	100	254	15824560	15824713	2e-09	65.9
brPb-661581	XbrPb-661581	A01	66.6231	XA04_v3.0	81.41	95	249	2591318	2591165	2e-09	65.9
brPb-661581	XbrPb-661581	A01	66.6231	XA09_v3.0	81.41	95	249	15824560	15824713	2e-09	65.9
brPb-658209	XbrPb-658209	A01	66.6231	XA03_v3.0	82.05	100	254	17165097	17164944	1e-11	73.8
brPb-661581	XbrPb-661581	A01	66.6231	XA03_v3.0	82.05	95	249	17165097	17164944	1e-11	73.8
brPb-658209	XbrPb-658209	A01	66.6231	XA03_v3.0	82.24	451	602	4556390	4556247	2e-13	79.8
brPb-658209	XbrPb-658209	A01	66.6231	XA09_v3.0	83.48	146	254	23158469	23158583	1e-07	60
brPb-661581	XbrPb-661581	A01	66.6231	XA09_v3.0	83.48	141	249	23158469	23158583	2e-07	60
brPb-661581	XbrPb-661581	A01	66.6231	XA04_v3.0	84	503	577	13804160	13804234	9e-06	54
brPb-658209	XbrPb-658209	A01	66.6231	XA08_v3.0	84.21	100	211	8753610	8753723	6e-10	67.9
brPb-661581	XbrPb-661581	A01	66.6231	XA03_v3.0	84.21	446	597	4556390	4556247	7e-19	97.6
brPb-661581	XbrPb-661581	A01	66.6231	XA08_v3.0	84.21	95	206	8753610	8753723	6e-10	67.9
brPb-658209	XbrPb-658209	A01	66.6231	XA03_v3.0	84.52	310	393	4556558	4556475	9e-09	63.9
brPb-661581	XbrPb-661581	A01	66.6231	XA03_v3.0	84.52	305	388	4556558	4556475	1e-08	63.9
brPb-658209	XbrPb-658209	A01	66.6231	XA01_v3.0	85.92	101	241	13441114	13440973	3e-24	115
brPb-661581	XbrPb-661581	A01	66.6231	XA01_v3.0	85.92	96	236	13441114	13440973	3e-24	115
brPb-658209	XbrPb-658209	A01	66.6231	XA06_v3.0	86.01	100	240	19619691	19619832	4e-23	111
brPb-661581	XbrPb-661581	A01	66.6231	XA06_v3.0	86.01	95	235	19619691	19619832	5e-23	111
brPb-658209	XbrPb-658209	A01	66.6231	XA06_v3.0	86.84	146	254	9704522	9704409	6e-16	87.7
brPb-661581	XbrPb-661581	A01	66.6231	XA06_v3.0	86.84	141	249	9704522	9704409	7e-16	87.7
brPb-658209	XbrPb-658209	A01	66.6231	XA03_v3.0	88.18	146	254	4556736	4556627	7e-22	107
brPb-661581	XbrPb-661581	A01	66.6231	XA03_v3.0	88.18	141	249	4556736	4556627	7e-22	107
brPb-658209	XbrPb-658209	A01	66.6231	XA08_v3.0	95.35	313	355	8753847	8753889	1e-10	69.9
brPb-661581	XbrPb-661581	A01	66.6231	XA08_v3.0	95.35	308	350	8753847	8753889	2e-10	69.9
brPb-658209	XbrPb-658209	A01	66.6231	XA01_v3.0	99.41	100	605	8826769	8827274	0	985
brPb-661568	XbrPb-661568	A01	66.6231	XA01_v3.0	99.78	95	547	15074918	15075370	0	890
brPb-661581	XbrPb-661581	A01	66.6231	XA01_v3.0	100	95	605	8826769	8827279	0	1013
brPb-659195	XbrPb-659195	A01	67.226	XA02_v3.0	85.94	295	358	14852735	14852672	2e-06	56
brPb-659195	XbrPb-659195	A01	67.226	XA04_v3.0	87.06	282	366	13221235	13221317	2e-12	75.8
brPb-659195	XbrPb-659195	A01	67.226	XA08_v3.0	87.5	295	358	15836826	15836763	8e-09	63.9
brPb-659195	XbrPb-659195	A01	67.226	XA07_v3.0	89.19	284	357	10440236	10440309	9e-15	83.8
brPb-659195	XbrPb-659195	A01	67.226	XA03_v3.0	89.19	284	357	2512901	2512974	9e-15	83.8
brPb-659195	XbrPb-659195	A01	67.226	XA06_v3.0	98.64	90	236	10624025	10623879	1e-72	276
brPb-659195	XbrPb-659195	A01	67.226	XA06_v3.0	100	282	427	10623834	10623689	7e-77	289
brPb-838958	XbrPb-838958	A01	67.288	XA08_v3.0	84.4	166	274	15836763	15836871	4e-14	81.8
brPb-838958	XbrPb-838958	A01	67.288	XA02_v3.0	84.4	166	274	14852672	14852780	4e-14	81.8
brPb-838958	XbrPb-838958	A01	67.288	XA04_v3.0	87.29	158	275	13221317	13221202	2e-22	109
brPb-838958	XbrPb-838958	A01	67.288	XA07_v3.0	88.79	167	273	10440309	10440203	7e-25	117
brPb-838958	XbrPb-838958	A01	67.288	XA03_v3.0	88.79	167	273	2512974	2512868	7e-25	117
brPb-838958	XbrPb-838958	A01	67.288	XA11_v3.0	96.3	502	555	18661179	18661126	2e-18	95.6
brPb-838958	XbrPb-838958	A01	67.288	XA06_v3.0	97.93	97	434	10623689	10624025	4e-165	583
brPb-670408	XbrPb-670408	A01	67.722	XA04_v3.0	98.6	96	451	13939435	13939080	0	668
brPb-657779	XbrPb-657779	A01	68.0101	XA01_v3.0	96.77	81	452	17036776	17036405	0	642
brPb-658104	XbrPb-658104	A01	68.224	XA01_v3.0	100	95	502	15074918	15075325	0	809
brPb-658760	XbrPb-658760	A01	68.9357	XA01_v3.0	90.4	345	518	18636497	18636321	1e-50	202
brPb-661055	XbrPb-661055	A01	68.9357	XA02_v3.0	93.67	205	283	9165991	9166069	7e-25	117
brPb-658760	XbrPb-658760	A01	68.9357	XA01_v3.0	94.18	345	530	18631576	18631388	5e-72	274
brPb-658760	XbrPb-658760	A01	68.9357	XA01_v3.0	96.39	181	346	18637919	18637754	7e-62	240
brPb-658760	XbrPb-658760	A01	68.9357	XA01_v3.0	96.71	103	558	18639554	18639100	0	692
brPb-661055	XbrPb-661055	A01	68.9357	XA11_v3.0	96.97	579	611	18661179	18661147	1e-07	60
brPb-661055	XbrPb-661055	A01	68.9357	XA02_v3.0	98.36	102	162	9165992	9166052	1e-23	113
brPb-663286	XbrPb-663286	A01	73.788	XA03_v3.0	85.39	358	446	14286976	14287064	5e-16	87.7
brPb-663286	XbrPb-663286	A01	73.788	XA05_v3.0	91.38	343	400	5492483	5492427	4e-10	67.9
brPb-663286	XbrPb-663286	A01	73.788	XA01_v3.0	93.59	93	446	17507363	17507008	3e-140	500
brPb-663286	XbrPb-663286	A01	73.788	XA03_v3.0	94.2	184	252	14286898	14286966	2e-21	105
brPb-661010	XbrPb-661010	A01	73.834	XA05_v3.0	93.58	433	650	5492415	5492198	1e-88	329
brPb-661010	XbrPb-661010	A01	73.834	XA03_v3.0	93.79	365	654	14286976	14287265	4e-122	440
brPb-661010	XbrPb-661010	A01	73.834	XA03_v3.0	94.2	191	259	14286898	14286966	3e-21	105
brPb-661010	XbrPb-661010	A01	73.834	XA01_v3.0	96.04	100	700	17507363	17506761	0	979
brPb-670361	XbrPb-670361	A01	73.887	XA03_v3.0	92	159	433	14287265	14286991	9e-107	389
brPb-670361	XbrPb-670361	A01	73.887	XA05_v3.0	95.26	163	373	5492198	5492408	7e-92	339
brPb-670361	XbrPb-670361	A01	73.887	XA01_v3.0	96.57	113	433	17506761	17507081	2e-160	567
brPb-662342	XbrPb-662342	A01	75.426	XA05_v3.0	89.2	98	523	5640511	5640936	5e-134	480
brPb-662342	XbrPb-662342	A01	75.426	XA01_v3.0	100	95	683	17630390	17630978	0	1126
brPb-660357	XbrPb-660357	A01	77.0667	XA01_v3.0	99.07	100	742	21882819	21883461	0	1237
brPb-808818	XbrPb-808818	A01	77.1779	XA09_v3.0	84	401	475	22976318	22976392	9e-06	54
brPb-808818	XbrPb-808818	A01	77.1779	XA06_v3.0	86.44	405	463	23043563	23043505	9e-06	54
brPb-808818	XbrPb-808818	A01	77.1779	XA07_v3.0	90.22	126	479	21574205	21573849	9e-114	412
brPb-808818	XbrPb-808818	A01	77.1779	XA04_v3.0	90.22	126	479	17059807	17059451	9e-114	412
brPb-808818	XbrPb-808818	A01	77.1779	XA03_v3.0	90.22	126	479	20077853	20078209	9e-114	412
brPb-808818	XbrPb-808818	A01	77.1779	XA08_v3.0	90.26	177	330	4134805	4134958	9e-46	186
brPb-808818	XbrPb-808818	A01	77.1779	XA07_v3.0	91.28	182	330	7071690	7071542	1e-47	192
brPb-808818	XbrPb-808818	A01	77.1779	XA07_v3.0	94.52	404	476	7071421	7071349	1e-23	113
brPb-808818	XbrPb-808818	A01	77.1779	XA08_v3.0	97.37	404	479	4135018	4135093	3e-30	135
brPb-808818	XbrPb-808818	A01	77.1779	XA09_v3.0	98.45	95	479	12496772	12496388	0	702
brPb-808818	XbrPb-808818	A01	77.1779	XA11_v3.0	100	547	596	18661179	18661130	2e-19	99.6
brPb-839626	XbrPb-839626	A01	79.2757	XA05_v3.0	91.67	312	371	2538429	2538370	1e-13	79.8
brPb-839626	XbrPb-839626	A01	79.2757	XA11_v3.0	95	536	575	18661164	18661125	6e-10	67.9
brPb-839626	XbrPb-839626	A01	79.2757	XA01_v3.0	100	95	453	24705766	24706124	0	640
brPb-662737	XbrPb-662737	A01	80.7883	XA05_v3.0	91.67	319	378	2538429	2538370	2e-13	79.8
brPb-662737	XbrPb-662737	A01	80.7883	XA06_v3.0	95.24	408	491	12743862	12743945	3e-30	135
brPb-662737	XbrPb-662737	A01	80.7883	XA09_v3.0	97.14	388	491	33101000	33100896	9e-43	176
brPb-662737	XbrPb-662737	A01	80.7883	XA02_v3.0	97.3	418	491	24733537	24733610	5e-29	131
brPb-662737	XbrPb-662737	A01	80.7883	XA01_v3.0	99.66	102	394	24705766	24706058	4e-162	573
brPb-662737	XbrPb-662737	A01	80.7883	XA11_v3.0	100	559	613	18661179	18661125	2e-22	109
brPb-669998	XbrPb-669998	A01	82.6689	XA05_v3.0	90	308	367	2538429	2538370	2e-11	71.9
brPb-669998	XbrPb-669998	A01	82.6689	XA01_v3.0	98.04	90	395	24705766	24706070	2e-157	557
brPb-670963	XbrPb-670963	A01	86.2646	XA09_v3.0	81.78	341	561	25931274	25931505	3e-24	115
brPb-670963	XbrPb-670963	A01	86.2646	XA09_v3.0	81.97	341	561	20528802	20529033	3e-24	115
brPb-670963	XbrPb-670963	A01	86.2646	XA01_v3.0	82.59	353	561	15180933	15181152	1e-26	123
brPb-670963	XbrPb-670963	A01	86.2646	XA05_v3.0	83.05	341	561	7609596	7609827	2e-31	139
brPb-670963	XbrPb-670963	A01	86.2646	XA03_v3.0	83.83	341	561	17853729	17853958	1e-35	153
brPb-661548	XbrPb-661548	A01	86.2646	XA11_v3.0	87.76	332	380	7136691	7136739	1e-06	56
brPb-661548	XbrPb-661548	A01	86.2646	XA06_v3.0	87.76	332	380	19872118	19872166	1e-06	56
brPb-658523	XbrPb-658523	A01	86.2646	XA10_v3.0	88.37	335	420	4005445	4005360	3e-17	91.7
brPb-670963	XbrPb-670963	A01	86.2646	XA10_v3.0	88.37	344	429	4005445	4005360	5e-17	91.7
brPb-658523	XbrPb-658523	A01	86.2646	XA01_v3.0	88.64	332	419	14197046	14197133	2e-18	95.6
brPb-658523	XbrPb-658523	A01	86.2646	XA03_v3.0	88.64	333	420	29422016	29422103	2e-18	95.6
brPb-670963	XbrPb-670963	A01	86.2646	XA01_v3.0	88.64	341	428	14197046	14197133	3e-18	95.6
brPb-670963	XbrPb-670963	A01	86.2646	XA03_v3.0	88.64	342	429	29422016	29422103	3e-18	95.6
brPb-658523	XbrPb-658523	A01	86.2646	XA09_v3.0	89.77	332	419	25931274	25931361	9e-21	103
brPb-658523	XbrPb-658523	A01	86.2646	XA02_v3.0	89.77	332	419	27700348	27700261	9e-21	103
brPb-670963	XbrPb-670963	A01	86.2646	XA02_v3.0	89.77	341	428	27700348	27700261	1e-20	103
brPb-661548	XbrPb-661548	A01	86.2646	XA05_v3.0	89.8	332	380	7609596	7609644	6e-09	63.9
brPb-661548	XbrPb-661548	A01	86.2646	XA03_v3.0	89.8	332	380	17853729	17853777	6e-09	63.9
brPb-670963	XbrPb-670963	A01	86.2646	XA04_v3.0	90.48	499	561	5012257	5012195	7e-13	77.8
brPb-670963	XbrPb-670963	A01	86.2646	XA10_v3.0	90.62	498	561	5546034	5546097	2e-13	79.8
brPb-658523	XbrPb-658523	A01	86.2646	XA11_v3.0	90.8	332	418	7136691	7136777	1e-22	109
brPb-670963	XbrPb-670963	A01	86.2646	XA11_v3.0	90.8	341	427	7136691	7136777	2e-22	109
brPb-658523	XbrPb-658523	A01	86.2646	XA09_v3.0	90.91	332	419	20528802	20528889	4e-23	111
brPb-658523	XbrPb-658523	A01	86.2646	XA06_v3.0	90.91	332	419	19872118	19872204	9e-21	103
brPb-670963	XbrPb-670963	A01	86.2646	XA06_v3.0	90.91	341	428	19872118	19872204	1e-20	103
brPb-658523	XbrPb-658523	A01	86.2646	XA08_v3.0	92.5	332	411	9738700	9738779	4e-23	111
brPb-670963	XbrPb-670963	A01	86.2646	XA08_v3.0	92.5	341	420	9738700	9738779	5e-23	111
brPb-658523	XbrPb-658523	A01	86.2646	XA04_v3.0	92.59	332	412	5012426	5012346	9e-24	113
brPb-670963	XbrPb-670963	A01	86.2646	XA04_v3.0	92.59	341	421	5012426	5012346	1e-23	113
brPb-658523	XbrPb-658523	A01	86.2646	XA01_v3.0	93.42	344	419	15180933	15181008	4e-23	111
brPb-670963	XbrPb-670963	A01	86.2646	XA03_v3.0	93.44	501	561	29422170	29422230	2e-16	89.7
brPb-670963	XbrPb-670963	A01	86.2646	XA02_v3.0	93.65	499	561	27700179	27700117	1e-17	93.7
brPb-670963	XbrPb-670963	A01	86.2646	XA01_v3.0	93.75	498	561	14197214	14197277	3e-18	95.6
brPb-670963	XbrPb-670963	A01	86.2646	XA08_v3.0	93.75	498	561	9744549	9744612	3e-18	95.6
brPb-658523	XbrPb-658523	A01	86.2646	XA05_v3.0	94.32	332	419	7609596	7609683	3e-30	135
brPb-658523	XbrPb-658523	A01	86.2646	XA03_v3.0	94.32	332	419	17853729	17853816	3e-30	135
brPb-670963	XbrPb-670963	A01	86.2646	XA10_v3.0	95.16	500	561	4005294	4005233	2e-19	99.6
brPb-661548	XbrPb-661548	A01	86.2646	XA04_v3.0	96.97	332	364	5012426	5012394	4e-07	58
brPb-658523	XbrPb-658523	A01	86.2646	XA01_v3.0	97.65	90	515	26386509	26386934	0	777
brPb-661548	XbrPb-661548	A01	86.2646	XA01_v3.0	98.28	90	380	26386509	26386799	2e-153	543
brPb-670963	XbrPb-670963	A01	86.2646	XA01_v3.0	99.35	99	561	26386509	26386971	0	894
brPb-670963	XbrPb-670963	A01	86.2646	XA11_v3.0	100	630	667	18661179	18661142	3e-12	75.8
brPb-839763	XbrPb-839763	A01	87.924	XA05_v3.0	87.59	200	336	818282	818146	6e-31	137
brPb-839763	XbrPb-839763	A01	87.924	XA03_v3.0	89.05	194	330	16929507	16929643	1e-35	153
brPb-839763	XbrPb-839763	A01	87.924	XA01_v3.0	93.7	187	313	26487378	26487252	2e-46	188
brPb-839763	XbrPb-839763	A01	87.924	XA11_v3.0	100	405	454	18661179	18661130	1e-19	99.6
brPb-808108	XbrPb-808108	A01	87.9759	XA09_v3.0	81.36	95	315	25931505	25931274	4e-22	107
brPb-808108	XbrPb-808108	A01	87.9759	XA09_v3.0	81.55	95	315	20529033	20528802	4e-22	107
brPb-808108	XbrPb-808108	A01	87.9759	XA01_v3.0	82.51	95	302	15181152	15180934	3e-26	121
brPb-808108	XbrPb-808108	A01	87.9759	XA05_v3.0	82.63	95	315	7609827	7609596	3e-29	131
brPb-808108	XbrPb-808108	A01	87.9759	XA03_v3.0	83.4	95	315	17853958	17853729	2e-33	145
brPb-808108	XbrPb-808108	A01	87.9759	XA01_v3.0	87.5	228	315	14197133	14197046	4e-16	87.7
brPb-808108	XbrPb-808108	A01	87.9759	XA10_v3.0	88.37	227	312	4005360	4005445	2e-17	91.7
brPb-808108	XbrPb-808108	A01	87.9759	XA03_v3.0	88.64	227	314	29422103	29422016	2e-18	95.6
brPb-808108	XbrPb-808108	A01	87.9759	XA02_v3.0	88.64	228	315	27700261	27700348	2e-18	95.6
brPb-808108	XbrPb-808108	A01	87.9759	XA11_v3.0	89.66	229	315	7136777	7136691	3e-20	101
brPb-808108	XbrPb-808108	A01	87.9759	XA06_v3.0	89.77	228	315	19872204	19872118	2e-18	95.6
brPb-808108	XbrPb-808108	A01	87.9759	XA04_v3.0	90.48	95	157	5012195	5012257	4e-13	77.8
brPb-808108	XbrPb-808108	A01	87.9759	XA10_v3.0	90.62	95	158	5546097	5546034	9e-14	79.8
brPb-808108	XbrPb-808108	A01	87.9759	XA08_v3.0	91.25	236	315	9738779	9738700	6e-21	103
brPb-808108	XbrPb-808108	A01	87.9759	XA04_v3.0	91.36	235	315	5012346	5012426	2e-21	105
brPb-808108	XbrPb-808108	A01	87.9759	XA03_v3.0	93.44	95	155	29422230	29422170	1e-16	89.7
brPb-808108	XbrPb-808108	A01	87.9759	XA02_v3.0	93.65	95	157	27700117	27700179	6e-18	93.7
brPb-808108	XbrPb-808108	A01	87.9759	XA01_v3.0	93.75	95	158	14197277	14197214	2e-18	95.6
brPb-808108	XbrPb-808108	A01	87.9759	XA08_v3.0	93.75	95	158	9744612	9744549	2e-18	95.6
brPb-808108	XbrPb-808108	A01	87.9759	XA10_v3.0	95.16	95	156	4005233	4005294	1e-19	99.6
brPb-808108	XbrPb-808108	A01	87.9759	XA01_v3.0	98.92	95	373	26386971	26386693	8e-150	531
brPb-663244	XbrPb-663244	A01	92.6559	XA02_v3.0	86.15	120	184	18642001	18642065	6e-07	58
brPb-663244	XbrPb-663244	A01	92.6559	XA11_v3.0	86.55	90	550	14104326	14103887	3e-123	444
brPb-663244	XbrPb-663244	A01	92.6559	XA11_v3.0	88.35	376	478	461040	461142	2e-22	109
brPb-663244	XbrPb-663244	A01	92.6559	XA11_v3.0	88.79	376	482	4010405	4010299	8e-25	117
brPb-663244	XbrPb-663244	A01	92.6559	XA11_v3.0	88.79	376	482	16935900	16935794	8e-25	117
brPb-663244	XbrPb-663244	A01	92.6559	XA06_v3.0	88.79	376	482	10036351	10036245	8e-25	117
brPb-663244	XbrPb-663244	A01	92.6559	XA01_v3.0	88.79	376	482	14528318	14528424	8e-25	117
brPb-663244	XbrPb-663244	A01	92.6559	XA09_v3.0	91.13	420	543	7406498	7406375	2e-37	159
brPb-663244	XbrPb-663244	A01	92.6559	XA11_v3.0	92.29	88	671	3093542	3094124	0	793
brPb-663244	XbrPb-663244	A01	92.6559	XA02_v3.0	92.41	225	303	14772058	14771980	2e-22	109
brPb-663244	XbrPb-663244	A01	92.6559	XA05_v3.0	94.22	88	620	9842604	9842069	0	813
brPb-663244	XbrPb-663244	A01	92.6559	XA08_v3.0	94.78	88	620	13613254	13613789	0	837
brPb-663244	XbrPb-663244	A01	92.6559	XA11_v3.0	94.98	292	570	2531275	2530998	3e-120	434
brPb-663244	XbrPb-663244	A01	92.6559	XA08_v3.0	95.11	88	595	13610280	13610790	0	811
brPb-663244	XbrPb-663244	A01	92.6559	XA04_v3.0	95.53	92	671	4945159	4945740	0	942
brPb-663244	XbrPb-663244	A01	92.6559	XA11_v3.0	97.47	88	245	2531447	2531290	2e-74	281
brPb-663244	XbrPb-663244	A01	92.6559	XA02_v3.0	98.18	88	471	18968915	18968532	0	706
brPb-839516	XbrPb-839516	A01	93.7694	XA01_v3.0	97.3	97	467	26671642	26672012	0	656
brPb-841624	XbrPb-841624	A01	95.9713	XA01_v3.0	84.55	337	444	26742161	26742055	9e-12	73.8
brPb-841624	XbrPb-841624	A01	95.9713	XA06_v3.0	86.89	384	444	1412466	1412526	5e-07	58
brPb-841624	XbrPb-841624	A01	95.9713	XA06_v3.0	86.89	384	444	1422913	1422973	5e-07	58
brPb-841624	XbrPb-841624	A01	95.9713	XA01_v3.0	88.02	99	309	26742364	26742161	2e-62	242
brPb-841624	XbrPb-841624	A01	95.9713	XA11_v3.0	88.33	385	444	11394019	11393960	8e-09	63.9
brPb-841624	XbrPb-841624	A01	95.9713	XA07_v3.0	88.46	276	327	5153837	5153888	2e-06	56
brPb-841624	XbrPb-841624	A01	95.9713	XA02_v3.0	88.46	276	327	23651823	23651874	2e-06	56
brPb-841624	XbrPb-841624	A01	95.9713	XA06_v3.0	91.8	384	444	12882278	12882218	4e-14	81.8
brPb-841624	XbrPb-841624	A01	95.9713	XA05_v3.0	94.44	276	311	13919500	13919535	2e-06	56
brPb-670633	XbrPb-670633	A01	96.8991	XA01_v3.0	84.55	333	440	26742161	26742055	8e-12	73.8
brPb-670633	XbrPb-670633	A01	96.8991	XA06_v3.0	86.89	380	440	1412466	1412526	5e-07	58
brPb-670633	XbrPb-670633	A01	96.8991	XA06_v3.0	86.89	380	440	1422913	1422973	5e-07	58
brPb-670633	XbrPb-670633	A01	96.8991	XA01_v3.0	87.56	95	305	26742364	26742161	4e-60	234
brPb-670633	XbrPb-670633	A01	96.8991	XA11_v3.0	88.33	381	440	11394019	11393960	8e-09	63.9
brPb-670633	XbrPb-670633	A01	96.8991	XA07_v3.0	88.46	272	323	5153837	5153888	2e-06	56
brPb-670633	XbrPb-670633	A01	96.8991	XA02_v3.0	88.46	272	323	23651823	23651874	2e-06	56
brPb-670633	XbrPb-670633	A01	96.8991	XA06_v3.0	91.8	380	440	12882278	12882218	3e-14	81.8
brPb-670633	XbrPb-670633	A01	96.8991	XA05_v3.0	94.44	272	307	13919500	13919535	2e-06	56
brPb-659231	XbrPb-659231	A01	97.8087	XA01_v3.0	84.55	328	435	26742161	26742055	9e-12	73.8
brPb-659231	XbrPb-659231	A01	97.8087	XA06_v3.0	86.89	375	435	1412466	1412526	5e-07	58
brPb-659231	XbrPb-659231	A01	97.8087	XA06_v3.0	86.89	375	435	1422913	1422973	5e-07	58
brPb-659231	XbrPb-659231	A01	97.8087	XA01_v3.0	88.02	90	300	26742364	26742161	2e-62	242
brPb-659231	XbrPb-659231	A01	97.8087	XA11_v3.0	88.33	376	435	11394019	11393960	8e-09	63.9
brPb-659231	XbrPb-659231	A01	97.8087	XA07_v3.0	88.46	267	318	5153837	5153888	2e-06	56
brPb-659231	XbrPb-659231	A01	97.8087	XA02_v3.0	88.46	267	318	23651823	23651874	2e-06	56
brPb-659231	XbrPb-659231	A01	97.8087	XA06_v3.0	91.8	375	435	12882278	12882218	4e-14	81.8
brPb-659231	XbrPb-659231	A01	97.8087	XA05_v3.0	94.44	267	302	13919500	13919535	2e-06	56
brPb-659231	XbrPb-659231	A01	97.8087	XA11_v3.0	100	503	551	18661179	18661131	6e-19	97.6
brPb-839883	XbrPb-839883	A01	109.97	XA07_v3.0	82.76	185	271	8743565	8743479	8e-06	54
brPb-839883	XbrPb-839883	A01	109.97	XA02_v3.0	82.76	185	271	7826715	7826801	8e-06	54
brPb-839883	XbrPb-839883	A01	109.97	XA11_v3.0	100	495	549	18661179	18661125	2e-22	109
brPb-658798	XbrPb-658798	A01	123.63	XA07_v3.0	87.34	346	424	371439	371361	4e-13	77.8
brPb-658604	XbrPb-658604	A01	123.63	XA02_v3.0	89.04	100	172	26940618	26940690	3e-14	81.8
brPb-658798	XbrPb-658798	A01	123.63	XA02_v3.0	89.04	95	167	26940618	26940690	3e-14	81.8
brPb-661339	XbrPb-661339	A01	123.63	XA02_v3.0	89.04	101	173	26940618	26940690	4e-14	81.8
brPb-671396	XbrPb-671396	A01	123.63	XA02_v3.0	89.04	90	162	26940618	26940690	3e-14	81.8
brPb-809192	XbrPb-809192	A01	123.63	XA02_v3.0	89.04	95	167	26940618	26940690	3e-14	81.8
brPb-839776	XbrPb-839776	A01	123.63	XA02_v3.0	89.04	95	167	26940618	26940690	3e-14	81.8
brPb-841120	XbrPb-841120	A01	123.63	XA02_v3.0	89.04	94	166	26940618	26940690	1e-14	81.8
brPb-807992	XbrPb-807992	A01	123.63	XA07_v3.0	89.66	363	449	371602	371688	3e-20	101
brPb-671396	XbrPb-671396	A01	123.63	XA07_v3.0	91.43	201	410	371579	371370	6e-37	157
brPb-658798	XbrPb-658798	A01	123.63	XA02_v3.0	93.33	214	273	26940756	26940815	4e-16	87.7
brPb-809192	XbrPb-809192	A01	123.63	XA02_v3.0	93.33	207	266	26940749	26940808	5e-16	87.7
brPb-671396	XbrPb-671396	A01	123.63	XA02_v3.0	93.94	202	267	26940749	26940814	1e-19	99.6
brPb-839776	XbrPb-839776	A01	123.63	XA02_v3.0	94.03	206	272	26940749	26940815	3e-20	101
brPb-658798	XbrPb-658798	A01	123.63	XA07_v3.0	94.12	206	273	371579	371512	7e-21	103
brPb-661339	XbrPb-661339	A01	123.63	XA11_v3.0	94.34	524	576	18661179	18661127	4e-14	81.8
brPb-809192	XbrPb-809192	A01	123.63	XA07_v3.0	94.67	206	449	371579	371336	2e-68	262
brPb-807992	XbrPb-807992	A01	123.63	XA02_v3.0	95	259	338	26940828	26940749	6e-28	127
brPb-839776	XbrPb-839776	A01	123.63	XA07_v3.0	95.21	95	449	371689	371335	7e-86	319
brPb-658604	XbrPb-658604	A01	123.63	XA02_v3.0	95.52	211	277	26940749	26940815	1e-22	109
brPb-661339	XbrPb-661339	A01	123.63	XA02_v3.0	95.52	213	279	26940749	26940815	2e-22	109
brPb-659719	XbrPb-659719	A01	123.63	XA02_v3.0	96.25	254	333	26940828	26940749	2e-30	135
brPb-840278	XbrPb-840278	A01	123.63	XA02_v3.0	96.25	266	345	26940828	26940749	2e-30	135
brPb-661339	XbrPb-661339	A01	123.63	XA07_v3.0	96.73	212	456	371579	371335	5e-81	303
brPb-840473	XbrPb-840473	A01	123.63	XA02_v3.0	97.01	262	328	26940828	26940762	4e-25	117
brPb-658604	XbrPb-658604	A01	123.63	XA07_v3.0	97.18	100	454	371689	371335	2e-102	375
brPb-841120	XbrPb-841120	A01	123.63	XA07_v3.0	97.98	94	192	371689	371591	2e-44	180
brPb-840278	XbrPb-840278	A01	123.63	XA07_v3.0	98.78	102	346	371335	371579	4e-102	373
brPb-840473	XbrPb-840473	A01	123.63	XA07_v3.0	99.13	98	328	371335	371565	4e-96	353
brPb-659719	XbrPb-659719	A01	123.63	XA07_v3.0	99.18	90	334	371335	371579	2e-104	381
brPb-658798	XbrPb-658798	A01	123.63	XA07_v3.0	100	95	182	371689	371602	2e-42	174
brPb-661339	XbrPb-661339	A01	123.63	XA07_v3.0	100	101	188	371689	371602	3e-42	174
brPb-671396	XbrPb-671396	A01	123.63	XA07_v3.0	100	90	177	371689	371602	2e-42	174
brPb-807992	XbrPb-807992	A01	123.63	XA07_v3.0	100	95	339	371335	371579	4e-109	396
brPb-809192	XbrPb-809192	A01	123.63	XA07_v3.0	100	95	182	371689	371602	3e-42	174
brPb-658589	XbrPb-658589	A02	8.516	XA03_v3.0	91.34	140	266	28357588	28357714	3e-39	165
brPb-658589	XbrPb-658589	A02	8.516	XA10_v3.0	92.25	140	268	6973187	6973059	8e-43	176
brPb-658589	XbrPb-658589	A02	8.516	XA02_v3.0	96.81	100	535	4866230	4865794	0	739
brPb-670904	XbrPb-670904	A02	11.11	XA11_v3.0	93.62	466	512	18661179	18661133	2e-12	75.8
brPb-840784	XbrPb-840784	A02	11.399	XA10_v3.0	82.4	319	585	8355930	8355664	9e-37	157
brPb-840784	XbrPb-840784	A02	11.399	XA06_v3.0	82.78	385	593	20400068	20400276	2e-28	129
brPb-840784	XbrPb-840784	A02	11.399	XA03_v3.0	83.33	342	581	27681575	27681814	2e-37	159
brPb-840784	XbrPb-840784	A02	11.399	XA10_v3.0	83.78	319	466	8384944	8384797	1e-20	103
brPb-840784	XbrPb-840784	A02	11.399	XA10_v3.0	85.6	342	598	8376412	8376156	1e-54	216
brPb-840784	XbrPb-840784	A02	11.399	XA10_v3.0	86.09	103	598	8338511	8338016	6e-121	436
brPb-840784	XbrPb-840784	A02	11.399	XA03_v3.0	86.52	510	598	2369025	2368937	4e-14	81.8
brPb-840784	XbrPb-840784	A02	11.399	XA03_v3.0	86.52	510	598	2371451	2371363	4e-14	81.8
brPb-840784	XbrPb-840784	A02	11.399	XA06_v3.0	88.31	388	464	20396140	20396216	4e-14	81.8
brPb-840784	XbrPb-840784	A02	11.399	XA06_v3.0	93.02	422	464	10331614	10331656	4e-08	61.9
brPb-840784	XbrPb-840784	A02	11.399	XA02_v3.0	98.8	99	598	5892420	5891921	0	944
brPb-808338	XbrPb-808338	A02	11.954	XA06_v3.0	81.55	376	581	20400068	20400273	7e-22	107
brPb-808338	XbrPb-808338	A02	11.954	XA03_v3.0	82.73	377	486	27678380	27678489	6e-10	67.9
brPb-808338	XbrPb-808338	A02	11.954	XA06_v3.0	82.83	391	587	10331592	10331788	7e-22	107
brPb-808338	XbrPb-808338	A02	11.954	XA03_v3.0	83.55	421	572	2369105	2368954	1e-20	103
brPb-808338	XbrPb-808338	A02	11.954	XA03_v3.0	83.55	421	572	2371531	2371380	1e-20	103
brPb-808338	XbrPb-808338	A02	11.954	XA10_v3.0	84.03	310	572	8355930	8355668	2e-46	188
brPb-808338	XbrPb-808338	A02	11.954	XA10_v3.0	84.15	376	457	8395928	8395847	1e-07	60
brPb-808338	XbrPb-808338	A02	11.954	XA03_v3.0	84.17	333	572	27681575	27681814	3e-42	174
brPb-808338	XbrPb-808338	A02	11.954	XA06_v3.0	84.42	379	455	20396140	20396216	6e-07	58
brPb-808338	XbrPb-808338	A02	11.954	XA10_v3.0	84.74	333	581	8376412	8376164	1e-47	192
brPb-808338	XbrPb-808338	A02	11.954	XA10_v3.0	85.19	377	457	8391307	8391227	2e-09	65.9
brPb-808338	XbrPb-808338	A02	11.954	XA10_v3.0	85.28	94	589	8338511	8338016	2e-111	404
brPb-808338	XbrPb-808338	A02	11.954	XA02_v3.0	85.53	377	452	5895629	5895704	9e-09	63.9
brPb-808338	XbrPb-808338	A02	11.954	XA10_v3.0	86.59	376	457	8387657	8387576	2e-12	75.8
brPb-808338	XbrPb-808338	A02	11.954	XA10_v3.0	88.61	379	457	8384875	8384797	2e-15	85.7
brPb-808338	XbrPb-808338	A02	11.954	XA02_v3.0	94	90	589	5892420	5891921	0	753
brPb-808338	XbrPb-808338	A02	11.954	XA06_v3.0	100	414	440	20409233	20409259	9e-06	54
brPb-671322	XbrPb-671322	A02	12.708	XA02_v3.0	84.15	223	304	6101949	6101868	2e-07	60
brPb-671322	XbrPb-671322	A02	12.708	XA02_v3.0	85.86	207	305	6122229	6122131	3e-15	85.7
brPb-671322	XbrPb-671322	A02	12.708	XA02_v3.0	86.44	405	463	6095427	6095369	9e-06	54
brPb-671322	XbrPb-671322	A02	12.708	XA02_v3.0	88.33	216	275	6095596	6095537	1e-08	63.9
brPb-671322	XbrPb-671322	A02	12.708	XA10_v3.0	89.58	213	260	8666297	8666250	2e-06	56
brPb-671322	XbrPb-671322	A02	12.708	XA02_v3.0	99.21	97	600	6091245	6090742	0	975
brPb-840731	XbrPb-840731	A02	12.845	XA02_v3.0	84.15	228	309	6101949	6101868	1e-07	60
brPb-840731	XbrPb-840731	A02	12.845	XA02_v3.0	85.86	212	310	6122229	6122131	2e-15	85.7
brPb-840731	XbrPb-840731	A02	12.845	XA02_v3.0	88.33	221	280	6095596	6095537	7e-09	63.9
brPb-840731	XbrPb-840731	A02	12.845	XA10_v3.0	89.58	218	265	8666297	8666250	2e-06	56
brPb-840731	XbrPb-840731	A02	12.845	XA02_v3.0	97.73	102	453	6091245	6090894	0	642
brPb-840545	XbrPb-840545	A02	15.205	XA10_v3.0	84.33	105	417	10342252	10342570	3e-61	238
brPb-840545	XbrPb-840545	A02	15.205	XA03_v3.0	85.36	105	419	26699777	26699463	3e-70	268
brPb-840545	XbrPb-840545	A02	15.205	XA03_v3.0	87.64	105	193	26707778	26707690	2e-16	89.7
brPb-840545	XbrPb-840545	A02	15.205	XA10_v3.0	88.89	106	168	10310358	10310420	2e-10	69.9
brPb-840545	XbrPb-840545	A02	15.205	XA02_v3.0	89.06	105	168	7304865	7304928	4e-11	71.9
brPb-840545	XbrPb-840545	A02	15.205	XA09_v3.0	89.47	344	419	15065603	15065531	1e-14	83.8
brPb-840545	XbrPb-840545	A02	15.205	XA02_v3.0	90.79	344	419	19488036	19488111	3e-18	95.6
brPb-840545	XbrPb-840545	A02	15.205	XA02_v3.0	95.87	101	487	7320841	7321221	5e-180	632
brPb-661469	XbrPb-661469	A02	20.869	XA02_v3.0	93.99	95	549	9386237	9385773	0	696
brPb-661469	XbrPb-661469	A02	20.869	XA11_v3.0	100	619	662	18661179	18661136	7e-16	87.7
brPb-658386	XbrPb-658386	A02	23.061	XA06_v3.0	94.44	303	338	15258361	15258396	2e-06	56
brPb-658386	XbrPb-658386	A02	23.061	XA02_v3.0	98.84	238	410	16483882	16483710	3e-88	327
brPb-658386	XbrPb-658386	A02	23.061	XA02_v3.0	100	99	130	16483996	16483965	7e-09	63.9
brPb-658386	XbrPb-658386	A02	23.061	XA05_v3.0	100	305	332	8656593	8656620	2e-06	56
brPb-662312	XbrPb-662312	A02	24.948	XA02_v3.0	89.66	322	379	9300541	9300598	6e-10	67.9
brPb-662312	XbrPb-662312	A02	24.948	XA08_v3.0	91.07	425	479	10318925	10318870	1e-08	63.9
brPb-662312	XbrPb-662312	A02	24.948	XA02_v3.0	92.94	97	181	16121529	16121445	5e-26	121
brPb-662312	XbrPb-662312	A02	24.948	XA11_v3.0	97.3	591	627	18661176	18661141	6e-07	58
brPb-662312	XbrPb-662312	A02	24.948	XA02_v3.0	97.84	132	316	16121359	16121175	2e-90	335
brPb-670471	XbrPb-670471	A02	24.952	XA08_v3.0	91.55	106	175	10318855	10318925	1e-15	85.7
brPb-670471	XbrPb-670471	A02	24.952	XA02_v3.0	92.31	106	144	10627713	10627751	4e-06	54
brPb-659016	XbrPb-659016	A02	24.955	XA02_v3.0	89.66	327	384	9300541	9300598	5e-10	67.9
brPb-659016	XbrPb-659016	A02	24.955	XA08_v3.0	91.84	432	479	10318925	10318877	4e-07	58
brPb-659016	XbrPb-659016	A02	24.955	XA02_v3.0	92.94	102	186	16121529	16121445	4e-26	121
brPb-659016	XbrPb-659016	A02	24.955	XA02_v3.0	97.84	137	321	16121359	16121175	1e-90	335
brPb-661407	XbrPb-661407	A02	24.957	XA02_v3.0	88.64	438	525	16121445	16121529	4e-17	91.7
brPb-661407	XbrPb-661407	A02	24.957	XA08_v3.0	88.73	123	192	10318855	10318925	2e-10	69.9
brPb-661407	XbrPb-661407	A02	24.957	XA11_v3.0	89.13	593	638	18661179	18661134	6e-07	58
brPb-661407	XbrPb-661407	A02	24.957	XA02_v3.0	89.58	123	170	10627713	10627760	2e-06	56
brPb-662239	XbrPb-662239	A02	24.957	XA02_v3.0	89.66	314	371	9300541	9300598	6e-10	67.9
brPb-657868	XbrPb-657868	A02	24.957	XA02_v3.0	89.66	324	381	9300541	9300598	4e-10	67.9
brPb-662239	XbrPb-662239	A02	24.957	XA08_v3.0	91.07	419	473	10318925	10318870	9e-09	63.9
brPb-662239	XbrPb-662239	A02	24.957	XA02_v3.0	92.94	89	173	16121529	16121445	4e-26	121
brPb-657868	XbrPb-657868	A02	24.957	XA02_v3.0	92.94	99	183	16121529	16121445	3e-26	121
brPb-661407	XbrPb-661407	A02	24.957	XA02_v3.0	94.05	303	487	16121175	16121359	9e-74	280
brPb-657868	XbrPb-657868	A02	24.957	XA02_v3.0	97.3	134	318	16121359	16121175	3e-88	327
brPb-662239	XbrPb-662239	A02	24.957	XA02_v3.0	97.84	124	308	16121359	16121175	2e-90	335
brPb-659053	XbrPb-659053	A02	24.959	XA02_v3.0	90	327	376	9300541	9300590	1e-07	60
brPb-659053	XbrPb-659053	A02	24.959	XA08_v3.0	90.28	432	502	10318925	10318855	3e-11	71.9
brPb-659053	XbrPb-659053	A02	24.959	XA02_v3.0	94.12	102	186	16121529	16121445	2e-28	129
brPb-659053	XbrPb-659053	A02	24.959	XA02_v3.0	98.38	137	321	16121359	16121175	6e-93	343
brPb-657614	XbrPb-657614	A02	28.625	XA06_v3.0	97.08	94	332	1979008	1979247	1e-102	375
brPb-658617	XbrPb-658617	A02	29.475	XA03_v3.0	87.5	378	449	28986491	28986420	3e-11	71.9
brPb-661820	XbrPb-661820	A02	29.475	XA02_v3.0	87.84	387	460	4074966	4075039	2e-12	75.8
brPb-838654	XbrPb-838654	A02	29.475	XA02_v3.0	87.84	393	466	4074966	4075039	2e-12	75.8
brPb-661820	XbrPb-661820	A02	29.475	XA03_v3.0	88.89	389	460	28986491	28986420	1e-13	79.8
brPb-838654	XbrPb-838654	A02	29.475	XA03_v3.0	88.89	395	466	28986491	28986420	1e-13	79.8
brPb-658617	XbrPb-658617	A02	29.475	XA03_v3.0	91.53	314	372	28986600	28986542	5e-13	77.8
brPb-661820	XbrPb-661820	A02	29.475	XA03_v3.0	91.53	325	383	28986600	28986542	6e-13	77.8
brPb-838654	XbrPb-838654	A02	29.475	XA03_v3.0	91.53	331	389	28986600	28986542	5e-13	77.8
brPb-658617	XbrPb-658617	A02	29.475	XA02_v3.0	93.48	327	372	4074872	4074917	5e-10	67.9
brPb-661820	XbrPb-661820	A02	29.475	XA02_v3.0	93.48	338	383	4074872	4074917	5e-10	67.9
brPb-838654	XbrPb-838654	A02	29.475	XA02_v3.0	93.48	344	389	4074872	4074917	5e-10	67.9
brPb-658617	XbrPb-658617	A02	29.475	XA07_v3.0	94.64	84	139	21119446	21119392	1e-13	79.8
brPb-661820	XbrPb-661820	A02	29.475	XA07_v3.0	94.64	95	150	21119446	21119392	1e-13	79.8
brPb-838654	XbrPb-838654	A02	29.475	XA07_v3.0	94.64	101	156	21119446	21119392	1e-13	79.8
brPb-838654	XbrPb-838654	A02	29.475	XA02_v3.0	97.61	101	519	12298712	12298295	0	757
brPb-658617	XbrPb-658617	A02	29.475	XA02_v3.0	98.77	84	488	12298712	12298308	0	767
brPb-661820	XbrPb-661820	A02	29.475	XA02_v3.0	99.12	95	547	12298712	12298260	0	868
brPb-670834	XbrPb-670834	A02	29.5055	XA03_v3.0	91.42	90	415	2512705	2512368	5e-127	456
brPb-670834	XbrPb-670834	A02	29.5055	XA07_v3.0	96.74	90	426	10440040	10439704	3e-165	583
brPb-657847	XbrPb-657847	A02	29.575	XA03_v3.0	81.94	384	455	28986491	28986420	2e-06	56
brPb-657847	XbrPb-657847	A02	29.575	XA03_v3.0	89.83	320	378	28986600	28986542	1e-10	69.9
brPb-657847	XbrPb-657847	A02	29.575	XA02_v3.0	91.3	333	378	4074872	4074917	1e-07	60
brPb-657847	XbrPb-657847	A02	29.575	XA07_v3.0	94.64	90	145	21119446	21119392	1e-13	79.8
brPb-657847	XbrPb-657847	A02	29.575	XA02_v3.0	97.3	90	459	12298712	12298343	0	670
brPb-808526	XbrPb-808526	A02	30.121	XA02_v3.0	89.19	387	460	4074966	4075039	9e-15	83.8
brPb-808526	XbrPb-808526	A02	30.121	XA03_v3.0	90.28	389	460	28986491	28986420	6e-16	87.7
brPb-808526	XbrPb-808526	A02	30.121	XA03_v3.0	93.22	325	383	28986600	28986542	2e-15	85.7
brPb-808526	XbrPb-808526	A02	30.121	XA02_v3.0	93.48	338	383	4074872	4074917	5e-10	67.9
brPb-808526	XbrPb-808526	A02	30.121	XA07_v3.0	94.64	95	150	21119446	21119392	1e-13	79.8
brPb-808526	XbrPb-808526	A02	30.121	XA02_v3.0	99.28	95	512	12298712	12298295	0	805
brPb-658213	XbrPb-658213	A02	30.229	XA02_v3.0	87.84	393	466	4074966	4075039	3e-12	75.8
brPb-658213	XbrPb-658213	A02	30.229	XA03_v3.0	88.89	395	466	28986491	28986420	2e-13	79.8
brPb-658213	XbrPb-658213	A02	30.229	XA03_v3.0	89.83	331	389	28986600	28986542	2e-10	69.9
brPb-658213	XbrPb-658213	A02	30.229	XA02_v3.0	91.3	344	389	4074872	4074917	2e-07	60
brPb-658213	XbrPb-658213	A02	30.229	XA07_v3.0	94.64	101	156	21119446	21119392	2e-13	79.8
brPb-658213	XbrPb-658213	A02	30.229	XA02_v3.0	99.52	101	518	12298712	12298295	0	813
brPb-658213	XbrPb-658213	A02	30.229	XA11_v3.0	100	586	630	18661179	18661135	2e-16	89.7
brPb-661689	XbrPb-661689	A02	30.23	XA03_v3.0	86.21	382	439	28986491	28986434	6e-06	54
brPb-661689	XbrPb-661689	A02	30.23	XA03_v3.0	91.53	318	376	28986600	28986542	4e-13	77.8
brPb-661689	XbrPb-661689	A02	30.23	XA02_v3.0	93.48	331	376	4074872	4074917	4e-10	67.9
brPb-661689	XbrPb-661689	A02	30.23	XA07_v3.0	94.64	88	143	21119446	21119392	1e-13	79.8
brPb-661689	XbrPb-661689	A02	30.23	XA02_v3.0	99.15	88	439	12298712	12298361	0	676
brPb-658011	XbrPb-658011	A02	30.244	XA02_v3.0	87.84	384	457	4074966	4075039	2e-12	75.8
brPb-658011	XbrPb-658011	A02	30.244	XA03_v3.0	88.89	386	457	28986491	28986420	2e-13	79.8
brPb-658011	XbrPb-658011	A02	30.244	XA07_v3.0	91.23	90	146	21119446	21119392	4e-08	61.9
brPb-658011	XbrPb-658011	A02	30.244	XA03_v3.0	91.53	322	380	28986600	28986542	6e-13	77.8
brPb-658011	XbrPb-658011	A02	30.244	XA02_v3.0	93.48	335	380	4074872	4074917	6e-10	67.9
brPb-658011	XbrPb-658011	A02	30.244	XA11_v3.0	100	577	616	18661179	18661140	2e-13	79.8
brPb-658552	XbrPb-658552	A02	30.268	XA02_v3.0	87.84	391	464	4074966	4075039	2e-12	75.8
brPb-658552	XbrPb-658552	A02	30.268	XA03_v3.0	88.89	393	464	28986491	28986420	2e-13	79.8
brPb-658552	XbrPb-658552	A02	30.268	XA03_v3.0	91.53	329	387	28986600	28986542	6e-13	77.8
brPb-658552	XbrPb-658552	A02	30.268	XA02_v3.0	93.48	342	387	4074872	4074917	6e-10	67.9
brPb-658552	XbrPb-658552	A02	30.268	XA07_v3.0	94.64	99	154	21119446	21119392	2e-13	79.8
brPb-658552	XbrPb-658552	A02	30.268	XA02_v3.0	99.76	99	516	12298712	12298295	0	821
brPb-662121	XbrPb-662121	A02	30.28	XA02_v3.0	87.84	387	460	4074966	4075039	3e-12	75.8
brPb-662121	XbrPb-662121	A02	30.28	XA03_v3.0	88.89	389	460	28986491	28986420	2e-13	79.8
brPb-662121	XbrPb-662121	A02	30.28	XA03_v3.0	91.53	325	383	28986600	28986542	6e-13	77.8
brPb-662121	XbrPb-662121	A02	30.28	XA02_v3.0	93.48	338	383	4074872	4074917	6e-10	67.9
brPb-662121	XbrPb-662121	A02	30.28	XA07_v3.0	94.64	95	150	21119446	21119392	2e-13	79.8
brPb-662121	XbrPb-662121	A02	30.28	XA02_v3.0	99.76	95	512	12298712	12298295	0	821
brPb-662121	XbrPb-662121	A02	30.28	XA11_v3.0	100	581	630	18661179	18661130	2e-19	99.6
brPb-657785	XbrPb-657785	A02	32.629	XA08_v3.0	84.93	122	194	9624706	9624634	5e-07	58
brPb-657785	XbrPb-657785	A02	32.629	XA01_v3.0	85.29	242	309	13886402	13886335	2e-06	56
brPb-657785	XbrPb-657785	A02	32.629	XA04_v3.0	85.53	122	195	4335568	4335643	5e-07	58
brPb-657785	XbrPb-657785	A02	32.629	XA02_v3.0	85.71	219	306	11879124	11879213	2e-09	65.9
brPb-657785	XbrPb-657785	A02	32.629	XA05_v3.0	86.59	242	323	12092458	12092539	2e-12	75.8
brPb-657785	XbrPb-657785	A02	32.629	XA08_v3.0	86.67	249	323	9623149	9623075	1e-10	69.9
brPb-657785	XbrPb-657785	A02	32.629	XA04_v3.0	86.81	219	309	4333304	4333391	3e-08	61.9
brPb-657785	XbrPb-657785	A02	32.629	XA08_v3.0	87.21	219	304	9624782	9624699	6e-10	67.9
brPb-657785	XbrPb-657785	A02	32.629	XA04_v3.0	87.32	122	192	4333379	4333449	1e-10	69.9
brPb-657785	XbrPb-657785	A02	32.629	XA05_v3.0	87.76	212	309	14015985	14015889	4e-17	91.7
brPb-657785	XbrPb-657785	A02	32.629	XA04_v3.0	88	249	323	4335520	4335594	6e-13	77.8
brPb-657785	XbrPb-657785	A02	32.629	XA02_v3.0	88.14	250	308	13207696	13207754	3e-08	61.9
brPb-657785	XbrPb-657785	A02	32.629	XA05_v3.0	88.33	133	192	12092232	12092291	9e-09	63.9
brPb-657785	XbrPb-657785	A02	32.629	XA01_v3.0	88.33	133	192	13886540	13886481	9e-09	63.9
brPb-657785	XbrPb-657785	A02	32.629	XA06_v3.0	88.71	220	281	17341383	17341443	1e-07	60
brPb-657785	XbrPb-657785	A02	32.629	XA02_v3.0	88.89	123	185	11879012	11879074	1e-10	69.9
brPb-657785	XbrPb-657785	A02	32.629	XA09_v3.0	88.89	219	281	25027622	25027683	3e-08	61.9
brPb-657785	XbrPb-657785	A02	32.629	XA08_v3.0	89.29	212	295	11429820	11429902	6e-16	87.7
brPb-657785	XbrPb-657785	A02	32.629	XA04_v3.0	89.42	220	323	4341483	4341585	4e-23	111
brPb-657785	XbrPb-657785	A02	32.629	XA05_v3.0	90	138	187	12092659	12092708	1e-07	60
brPb-657785	XbrPb-657785	A02	32.629	XA01_v3.0	90	138	187	13886201	13886152	1e-07	60
brPb-657785	XbrPb-657785	A02	32.629	XA09_v3.0	90.91	129	172	25027516	25027559	2e-06	56
brPb-657785	XbrPb-657785	A02	32.629	XA08_v3.0	90.91	144	187	9623260	9623217	2e-06	56
brPb-657785	XbrPb-657785	A02	32.629	XA02_v3.0	91.11	409	453	13207007	13207051	5e-07	58
brPb-657785	XbrPb-657785	A02	32.629	XA08_v3.0	91.38	123	180	11430297	11430354	2e-12	75.8
brPb-657785	XbrPb-657785	A02	32.629	XA09_v3.0	92.86	212	281	25027028	25027096	4e-17	91.7
brPb-657785	XbrPb-657785	A02	32.629	XA04_v3.0	93.02	143	185	7905368	7905326	3e-08	61.9
brPb-657785	XbrPb-657785	A02	32.629	XA06_v3.0	93.18	129	172	17341276	17341319	9e-09	63.9
brPb-657785	XbrPb-657785	A02	32.629	XA04_v3.0	94.29	272	306	7905220	7905186	8e-06	54
brPb-657785	XbrPb-657785	A02	32.629	XA06_v3.0	94.92	212	270	17340786	17340843	2e-15	85.7
brPb-657785	XbrPb-657785	A02	32.629	XA04_v3.0	97.22	160	195	4341603	4341638	9e-09	63.9
brPb-657785	XbrPb-657785	A02	32.629	XA02_v3.0	100	90	506	13207105	13207521	0	827
brPb-658413	XbrPb-658413	A02	32.779	XA01_v3.0	85.29	253	320	13886402	13886335	2e-06	56
brPb-658413	XbrPb-658413	A02	32.779	XA02_v3.0	85.71	230	317	11879124	11879213	2e-09	65.9
brPb-658413	XbrPb-658413	A02	32.779	XA04_v3.0	85.92	133	203	4333379	4333449	4e-08	61.9
brPb-658413	XbrPb-658413	A02	32.779	XA05_v3.0	86.59	253	334	12092458	12092539	3e-12	75.8
brPb-658413	XbrPb-658413	A02	32.779	XA05_v3.0	86.67	144	203	12092232	12092291	2e-06	56
brPb-658413	XbrPb-658413	A02	32.779	XA08_v3.0	86.67	260	334	9623149	9623075	2e-10	69.9
brPb-658413	XbrPb-658413	A02	32.779	XA01_v3.0	86.67	144	203	13886540	13886481	2e-06	56
brPb-658413	XbrPb-658413	A02	32.779	XA04_v3.0	86.81	230	320	4333304	4333391	4e-08	61.9
brPb-658413	XbrPb-658413	A02	32.779	XA08_v3.0	87.21	230	315	9624782	9624699	6e-10	67.9
brPb-658413	XbrPb-658413	A02	32.779	XA02_v3.0	87.3	134	196	11879012	11879074	4e-08	61.9
brPb-658413	XbrPb-658413	A02	32.779	XA05_v3.0	87.76	223	320	14015985	14015889	4e-17	91.7
brPb-658413	XbrPb-658413	A02	32.779	XA04_v3.0	88	260	334	4335520	4335594	6e-13	77.8
brPb-658413	XbrPb-658413	A02	32.779	XA02_v3.0	88.14	261	319	13207696	13207754	4e-08	61.9
brPb-658413	XbrPb-658413	A02	32.779	XA06_v3.0	88.71	231	292	17341383	17341443	1e-07	60
brPb-658413	XbrPb-658413	A02	32.779	XA09_v3.0	88.89	230	292	25027622	25027683	4e-08	61.9
brPb-658413	XbrPb-658413	A02	32.779	XA08_v3.0	89.29	223	306	11429820	11429902	7e-16	87.7
brPb-658413	XbrPb-658413	A02	32.779	XA04_v3.0	89.42	231	334	4341483	4341585	5e-23	111
brPb-658413	XbrPb-658413	A02	32.779	XA08_v3.0	89.66	134	191	11430297	11430354	6e-10	67.9
brPb-658413	XbrPb-658413	A02	32.779	XA04_v3.0	90.7	154	196	7905368	7905326	9e-06	54
brPb-658413	XbrPb-658413	A02	32.779	XA09_v3.0	90.91	140	183	25027516	25027559	2e-06	56
brPb-658413	XbrPb-658413	A02	32.779	XA06_v3.0	90.91	140	183	17341276	17341319	2e-06	56
brPb-658413	XbrPb-658413	A02	32.779	XA02_v3.0	91.11	420	464	13207007	13207051	6e-07	58
brPb-658413	XbrPb-658413	A02	32.779	XA09_v3.0	92.86	223	292	25027028	25027096	4e-17	91.7
brPb-658413	XbrPb-658413	A02	32.779	XA04_v3.0	94.29	283	317	7905220	7905186	9e-06	54
brPb-658413	XbrPb-658413	A02	32.779	XA04_v3.0	94.44	171	206	4335608	4335643	2e-06	56
brPb-658413	XbrPb-658413	A02	32.779	XA06_v3.0	94.92	223	281	17340786	17340843	3e-15	85.7
brPb-658413	XbrPb-658413	A02	32.779	XA04_v3.0	97.22	171	206	4341603	4341638	1e-08	63.9
brPb-658413	XbrPb-658413	A02	32.779	XA02_v3.0	99.76	101	517	13207105	13207521	0	819
brPb-658413	XbrPb-658413	A02	32.779	XA11_v3.0	100	586	625	18661179	18661140	2e-13	79.8
brPb-658122	XbrPb-658122	A02	32.92	XA02_v3.0	84.62	229	316	11879124	11879213	6e-07	58
brPb-658122	XbrPb-658122	A02	32.92	XA08_v3.0	85.33	259	333	9623149	9623075	4e-08	61.9
brPb-658122	XbrPb-658122	A02	32.92	XA05_v3.0	85.37	252	333	12092458	12092539	6e-10	67.9
brPb-658122	XbrPb-658122	A02	32.92	XA04_v3.0	85.53	132	205	4335568	4335643	6e-07	58
brPb-658122	XbrPb-658122	A02	32.92	XA04_v3.0	85.92	132	202	4333379	4333449	4e-08	61.9
brPb-658122	XbrPb-658122	A02	32.92	XA08_v3.0	86.05	229	314	9624782	9624699	1e-07	60
brPb-658122	XbrPb-658122	A02	32.92	XA02_v3.0	86.44	260	318	13207696	13207754	9e-06	54
brPb-658122	XbrPb-658122	A02	32.92	XA04_v3.0	86.67	259	333	4335520	4335594	2e-10	69.9
brPb-658122	XbrPb-658122	A02	32.92	XA05_v3.0	86.67	143	202	12092232	12092291	2e-06	56
brPb-658122	XbrPb-658122	A02	32.92	XA01_v3.0	86.67	143	202	13886540	13886481	2e-06	56
brPb-658122	XbrPb-658122	A02	32.92	XA05_v3.0	86.73	222	319	14015985	14015889	1e-14	83.8
brPb-658122	XbrPb-658122	A02	32.92	XA04_v3.0	88.46	230	333	4341483	4341585	1e-20	103
brPb-658122	XbrPb-658122	A02	32.92	XA06_v3.0	88.71	230	291	17341383	17341443	1e-07	60
brPb-658122	XbrPb-658122	A02	32.92	XA09_v3.0	88.89	229	291	25027622	25027683	4e-08	61.9
brPb-658122	XbrPb-658122	A02	32.92	XA02_v3.0	90.2	133	183	11879012	11879062	4e-08	61.9
brPb-658122	XbrPb-658122	A02	32.92	XA08_v3.0	90.67	222	296	11429820	11429893	3e-15	85.7
brPb-658122	XbrPb-658122	A02	32.92	XA09_v3.0	90.91	139	182	25027516	25027559	2e-06	56
brPb-658122	XbrPb-658122	A02	32.92	XA02_v3.0	91.11	419	463	13207007	13207051	6e-07	58
brPb-658122	XbrPb-658122	A02	32.92	XA08_v3.0	92.16	133	183	11430297	11430347	2e-10	69.9
brPb-658122	XbrPb-658122	A02	32.92	XA09_v3.0	92.86	222	291	25027028	25027096	4e-17	91.7
brPb-658122	XbrPb-658122	A02	32.92	XA06_v3.0	93.18	139	182	17341276	17341319	1e-08	63.9
brPb-658122	XbrPb-658122	A02	32.92	XA04_v3.0	94.44	170	205	4341603	4341638	2e-06	56
brPb-658122	XbrPb-658122	A02	32.92	XA06_v3.0	94.92	222	280	17340786	17340843	3e-15	85.7
brPb-658122	XbrPb-658122	A02	32.92	XA04_v3.0	96.77	153	183	7905368	7905338	9e-06	54
brPb-658122	XbrPb-658122	A02	32.92	XA02_v3.0	98.32	100	516	13207105	13207521	0	771
brPb-658122	XbrPb-658122	A02	32.92	XA11_v3.0	100	585	628	18661179	18661136	7e-16	87.7
brPb-840563	XbrPb-840563	A02	32.939	XA08_v3.0	84.93	122	194	9624706	9624634	6e-07	58
brPb-840563	XbrPb-840563	A02	32.939	XA08_v3.0	85.33	249	323	9623149	9623075	4e-08	61.9
brPb-840563	XbrPb-840563	A02	32.939	XA04_v3.0	85.53	122	195	4335568	4335643	6e-07	58
brPb-840563	XbrPb-840563	A02	32.939	XA02_v3.0	85.71	219	306	11879124	11879213	2e-09	65.9
brPb-840563	XbrPb-840563	A02	32.939	XA05_v3.0	85.71	210	298	12092753	12092842	9e-09	63.9
brPb-840563	XbrPb-840563	A02	32.939	XA04_v3.0	86.67	249	323	4335520	4335594	1e-10	69.9
brPb-840563	XbrPb-840563	A02	32.939	XA01_v3.0	86.76	242	309	13886402	13886335	9e-09	63.9
brPb-840563	XbrPb-840563	A02	32.939	XA04_v3.0	86.81	219	309	4333304	4333391	4e-08	61.9
brPb-840563	XbrPb-840563	A02	32.939	XA08_v3.0	87.21	219	304	9624782	9624699	6e-10	67.9
brPb-840563	XbrPb-840563	A02	32.939	XA04_v3.0	87.32	122	192	4333379	4333449	1e-10	69.9
brPb-840563	XbrPb-840563	A02	32.939	XA05_v3.0	87.8	242	323	12092458	12092539	1e-14	83.8
brPb-840563	XbrPb-840563	A02	32.939	XA05_v3.0	88.33	133	192	12092232	12092291	9e-09	63.9
brPb-840563	XbrPb-840563	A02	32.939	XA01_v3.0	88.33	133	192	13886540	13886481	9e-09	63.9
brPb-840563	XbrPb-840563	A02	32.939	XA04_v3.0	88.46	220	323	4341483	4341585	1e-20	103
brPb-840563	XbrPb-840563	A02	32.939	XA06_v3.0	88.71	220	281	17341383	17341443	1e-07	60
brPb-840563	XbrPb-840563	A02	32.939	XA05_v3.0	88.78	212	309	14015985	14015889	2e-19	99.6
brPb-840563	XbrPb-840563	A02	32.939	XA02_v3.0	88.89	123	185	11879012	11879074	1e-10	69.9
brPb-840563	XbrPb-840563	A02	32.939	XA09_v3.0	88.89	219	281	25027622	25027683	4e-08	61.9
brPb-840563	XbrPb-840563	A02	32.939	XA08_v3.0	89.29	212	295	11429820	11429902	6e-16	87.7
brPb-840563	XbrPb-840563	A02	32.939	XA02_v3.0	89.83	250	308	13207696	13207754	1e-10	69.9
brPb-840563	XbrPb-840563	A02	32.939	XA05_v3.0	90	138	187	12092659	12092708	1e-07	60
brPb-840563	XbrPb-840563	A02	32.939	XA01_v3.0	90	138	187	13886201	13886152	1e-07	60
brPb-840563	XbrPb-840563	A02	32.939	XA09_v3.0	90.91	129	172	25027516	25027559	2e-06	56
brPb-840563	XbrPb-840563	A02	32.939	XA08_v3.0	90.91	144	187	9623260	9623217	2e-06	56
brPb-840563	XbrPb-840563	A02	32.939	XA02_v3.0	91.11	409	453	13207007	13207051	6e-07	58
brPb-840563	XbrPb-840563	A02	32.939	XA08_v3.0	91.38	123	180	11430297	11430354	2e-12	75.8
brPb-840563	XbrPb-840563	A02	32.939	XA05_v3.0	92.68	258	298	5352740	5352700	6e-07	58
brPb-840563	XbrPb-840563	A02	32.939	XA09_v3.0	92.86	212	281	25027028	25027096	4e-17	91.7
brPb-840563	XbrPb-840563	A02	32.939	XA04_v3.0	93.02	143	185	7905368	7905326	4e-08	61.9
brPb-840563	XbrPb-840563	A02	32.939	XA06_v3.0	93.18	129	172	17341276	17341319	9e-09	63.9
brPb-840563	XbrPb-840563	A02	32.939	XA04_v3.0	94.29	272	306	7905220	7905186	9e-06	54
brPb-840563	XbrPb-840563	A02	32.939	XA06_v3.0	94.92	212	270	17340786	17340843	3e-15	85.7
brPb-840563	XbrPb-840563	A02	32.939	XA11_v3.0	96.97	574	606	18661179	18661147	6e-07	58
brPb-840563	XbrPb-840563	A02	32.939	XA04_v3.0	97.22	160	195	4341603	4341638	9e-09	63.9
brPb-840563	XbrPb-840563	A02	32.939	XA02_v3.0	99.76	90	506	13207105	13207521	0	819
brPb-809263	XbrPb-809263	A02	33.123	XA09_v3.0	83.45	125	408	3476268	3475986	8e-52	206
brPb-660621	XbrPb-660621	A02	34.9318	XA07_v3.0	89.04	99	171	14956205	14956133	5e-14	81.8
brPb-660621	XbrPb-660621	A02	34.9318	XA07_v3.0	89.87	99	177	19772527	19772605	1e-17	93.7
brPb-660621	XbrPb-660621	A02	34.9318	XA07_v3.0	95.24	411	452	14955866	14955825	7e-10	67.9
brPb-657915	XbrPb-657915	A02	40.0822	XA02_v3.0	81.97	212	437	11368633	11368404	2e-22	109
brPb-657915	XbrPb-657915	A02	40.0822	XA03_v3.0	82.89	211	433	10993968	10993742	3e-24	115
brPb-657915	XbrPb-657915	A02	40.0822	XA07_v3.0	84.04	191	608	18799988	18800412	4e-76	287
brPb-657915	XbrPb-657915	A02	40.0822	XA02_v3.0	91.84	341	436	25858748	25858845	3e-27	125
brPb-657915	XbrPb-657915	A02	40.0822	XA02_v3.0	92.5	539	578	25858957	25858996	2e-06	56
brPb-657915	XbrPb-657915	A02	40.0822	XA02_v3.0	92.59	212	292	25858617	25858697	1e-23	113
brPb-657915	XbrPb-657915	A02	40.0822	XA02_v3.0	96.77	539	569	25859347	25859377	9e-06	54
brPb-657915	XbrPb-657915	A02	40.0822	XA10_v3.0	99.26	90	632	13027148	13026606	0	1049
brPb-658083	XbrPb-658083	A02	52.1756	XA02_v3.0	100	97	314	21059582	21059799	1e-105	385
brPb-658083	XbrPb-658083	A02	52.1756	XA11_v3.0	100	383	424	18661179	18661138	7e-15	83.8
brPb-661681	XbrPb-661681	A02	65.79	XA11_v3.0	88.24	477	544	10726361	10726428	4e-11	71.9
brPb-661681	XbrPb-661681	A02	65.79	XA09_v3.0	89.36	186	279	35501355	35501262	7e-22	107
brPb-661681	XbrPb-661681	A02	65.79	XA09_v3.0	90.22	190	281	35498028	35497937	5e-23	111
brPb-661681	XbrPb-661681	A02	65.79	XA02_v3.0	91.02	88	636	24262942	24263486	0	708
brPb-661681	XbrPb-661681	A02	65.79	XA09_v3.0	91.84	90	138	35498138	35498090	2e-09	65.9
brPb-661681	XbrPb-661681	A02	65.79	XA06_v3.0	92.31	190	280	13239740	13239650	3e-27	125
brPb-661681	XbrPb-661681	A02	65.79	XA09_v3.0	92.75	476	544	35501203	35501135	7e-19	97.6
brPb-661681	XbrPb-661681	A02	65.79	XA09_v3.0	94.2	476	544	35497864	35497796	3e-21	105
brPb-661681	XbrPb-661681	A02	65.79	XA11_v3.0	94.29	389	423	16809301	16809267	9e-06	54
brPb-661681	XbrPb-661681	A02	65.79	XA04_v3.0	94.29	389	423	6077773	6077739	9e-06	54
brPb-661681	XbrPb-661681	A02	65.79	XA06_v3.0	96	470	544	13239589	13239515	3e-27	125
brPb-661681	XbrPb-661681	A02	65.79	XA10_v3.0	96.77	391	421	16577929	16577899	9e-06	54
brPb-657949	XbrPb-657949	A02	73.962	XA02_v3.0	89.26	93	479	25200090	25200464	1e-106	389
brPb-660196	XbrPb-660196	A02	73.974	XA02_v3.0	95.22	302	531	25200286	25200515	1e-100	369
brPb-660196	XbrPb-660196	A02	73.974	XA02_v3.0	99.21	95	221	25200090	25200216	4e-63	244
brPb-840401	XbrPb-840401	A02	74.002	XA02_v3.0	96.28	94	416	25195514	25195836	7e-154	545
brPb-840401	XbrPb-840401	A02	74.002	XA02_v3.0	100	356	416	25192775	25192835	4e-26	121
brPb-840401	XbrPb-840401	A02	74.002	XA02_v3.0	100	356	409	25194146	25194199	5e-22	107
brPb-808759	XbrPb-808759	A02	74.009	XA02_v3.0	88.89	573	758	25200528	25200724	5e-45	184
brPb-808759	XbrPb-808759	A02	74.009	XA02_v3.0	90.11	94	534	25200090	25200519	2e-146	521
brPb-809267	XbrPb-809267	A02	74.024	XA02_v3.0	95.98	91	413	25195514	25195836	2e-151	537
brPb-809267	XbrPb-809267	A02	74.024	XA02_v3.0	100	353	413	25192775	25192835	4e-26	121
brPb-809267	XbrPb-809267	A02	74.024	XA02_v3.0	100	353	406	25194146	25194199	6e-22	107
brPb-809267	XbrPb-809267	A02	74.024	XA11_v3.0	100	485	530	18661179	18661134	4e-17	91.7
brPb-660108	XbrPb-660108	A02	82.73	XA02_v3.0	87.76	98	341	25955988	25956220	3e-69	264
brPb-660108	XbrPb-660108	A02	82.73	XA03_v3.0	93.4	138	241	10938476	10938581	1e-34	149
brPb-660108	XbrPb-660108	A02	82.73	XA10_v3.0	93.42	144	219	1805468	1805543	2e-23	111
brPb-658860	XbrPb-658860	A02	84.164	XA07_v3.0	85.54	366	448	13604388	13604470	2e-10	69.9
brPb-658860	XbrPb-658860	A02	84.164	XA07_v3.0	86.25	366	445	22138747	22138668	4e-11	71.9
brPb-658860	XbrPb-658860	A02	84.164	XA09_v3.0	87.1	369	430	5679681	5679742	2e-07	60
brPb-658860	XbrPb-658860	A02	84.164	XA01_v3.0	88.71	366	427	3520774	3520713	6e-10	67.9
brPb-658860	XbrPb-658860	A02	84.164	XA01_v3.0	89.06	196	259	25255449	25255386	4e-11	71.9
brPb-658860	XbrPb-658860	A02	84.164	XA01_v3.0	92.5	228	267	8746623	8746584	2e-06	56
brPb-658860	XbrPb-658860	A02	84.164	XA01_v3.0	96.88	235	266	1864556	1864525	2e-06	56
brPb-658860	XbrPb-658860	A02	84.164	XA01_v3.0	97.06	235	268	4499748	4499781	2e-07	60
brPb-658860	XbrPb-658860	A02	84.164	XA03_v3.0	97.3	231	267	14976299	14976334	6e-07	58
brPb-658860	XbrPb-658860	A02	84.164	XA02_v3.0	99.03	103	513	26325408	26324998	0	654
brPb-658860	XbrPb-658860	A02	84.164	XA11_v3.0	100	581	634	18661179	18661126	7e-22	107
brPb-658860	XbrPb-658860	A02	84.164	XA06_v3.0	100	235	267	18626751	18626719	2e-09	65.9
brPb-658860	XbrPb-658860	A02	84.164	XA09_v3.0	100	234	264	11139112	11139142	4e-08	61.9
brPb-658860	XbrPb-658860	A02	84.164	XA04_v3.0	100	195	223	14580726	14580698	6e-07	58
brPb-809152	XbrPb-809152	A03	0	XA10_v3.0	83.58	306	430	2719203	2719070	2e-19	99.6
brPb-809152	XbrPb-809152	A03	0	XA10_v3.0	87.2	149	273	2719372	2719248	4e-26	121
brPb-809152	XbrPb-809152	A03	0	XA03_v3.0	88.19	111	254	30369032	30369175	5e-35	151
brPb-809152	XbrPb-809152	A03	0	XA02_v3.0	90.79	293	368	1128936	1129011	2e-18	95.6
brPb-809152	XbrPb-809152	A03	0	XA03_v3.0	94.12	284	450	30369223	30369392	5e-66	254
brPb-809152	XbrPb-809152	A03	0	XA05_v3.0	97.22	304	339	3667532	3667497	9e-09	63.9
brPb-809152	XbrPb-809152	A03	0	XA11_v3.0	100	518	572	18661179	18661125	2e-22	109
brPb-658157	XbrPb-658157	A03	4.76894	XA10_v3.0	81.22	293	470	2970034	2969854	2e-15	85.7
brPb-658157	XbrPb-658157	A03	4.76894	XA10_v3.0	88.64	104	191	2970241	2970154	2e-18	95.6
brPb-658157	XbrPb-658157	A03	4.76894	XA09_v3.0	96.77	482	512	33261959	33261989	8e-06	54
brPb-658157	XbrPb-658157	A03	4.76894	XA03_v3.0	97.05	102	576	30237416	30237890	0	831
brPb-661972	XbrPb-661972	A03	8.39374	XA02_v3.0	84.26	238	434	2685826	2686022	5e-35	151
brPb-661972	XbrPb-661972	A03	8.39374	XA03_v3.0	88.01	118	499	30649016	30648627	2e-99	365
brPb-661972	XbrPb-661972	A03	8.39374	XA03_v3.0	99.29	90	513	30642308	30641885	0	823
brPb-660648	XbrPb-660648	A03	9.84716	XA02_v3.0	84.94	191	436	1269699	1269441	5e-50	200
brPb-660648	XbrPb-660648	A03	9.84716	XA10_v3.0	90.6	349	463	2490401	2490517	1e-31	139
brPb-660648	XbrPb-660648	A03	9.84716	XA10_v3.0	94.25	198	284	2490261	2490347	9e-30	133
brPb-660648	XbrPb-660648	A03	9.84716	XA03_v3.0	94.72	99	471	30505641	30505266	6e-145	515
brPb-659233	XbrPb-659233	A03	10.78	XA10_v3.0	90.08	361	479	2490415	2490534	4e-29	131
brPb-659233	XbrPb-659233	A03	10.78	XA02_v3.0	90.54	361	434	1269514	1269441	4e-17	91.7
brPb-659233	XbrPb-659233	A03	10.78	XA02_v3.0	92.55	188	281	1269699	1269606	4e-29	131
brPb-659233	XbrPb-659233	A03	10.78	XA10_v3.0	93.1	195	281	2490261	2490347	3e-27	125
brPb-659233	XbrPb-659233	A03	10.78	XA03_v3.0	94.39	95	517	30505641	30505218	8e-154	545
brPb-809756	XbrPb-809756	A03	14.8947	XA03_v3.0	91.55	96	166	19154352	19154282	1e-17	93.7
brPb-809756	XbrPb-809756	A03	14.8947	XA11_v3.0	91.94	107	168	12621700	12621761	1e-14	83.8
brPb-809756	XbrPb-809756	A03	14.8947	XA04_v3.0	91.94	107	168	103053	103114	1e-14	83.8
brPb-809756	XbrPb-809756	A03	14.8947	XA10_v3.0	92.11	602	677	871310	871236	3e-18	95.6
brPb-809756	XbrPb-809756	A03	14.8947	XA03_v3.0	98.76	96	738	31503575	31504217	0	1124
brPb-661557	XbrPb-661557	A03	21.0248	XA02_v3.0	84.88	406	654	2114241	2113984	3e-58	228
brPb-661557	XbrPb-661557	A03	21.0248	XA02_v3.0	93.91	196	310	2114441	2114328	4e-39	165
brPb-661557	XbrPb-661557	A03	21.0248	XA03_v3.0	95.58	406	654	31383931	31384179	3e-117	424
brPb-661557	XbrPb-661557	A03	21.0248	XA03_v3.0	95.91	93	310	31383630	31383849	3e-83	311
brPb-661767	XbrPb-661767	A03	26.7853	XA02_v3.0	79.49	138	287	3413199	3413044	4e-07	58
brPb-808545	XbrPb-808545	A03	26.7853	XA02_v3.0	80.13	228	377	3413044	3413199	2e-09	65.9
brPb-659037	XbrPb-659037	A03	26.7853	XA10_v3.0	83.21	88	218	3772076	3771946	6e-17	89.7
brPb-658285	XbrPb-658285	A03	26.7853	XA10_v3.0	85.07	302	435	3771946	3772076	1e-20	103
brPb-658945	XbrPb-658945	A03	26.7853	XA10_v3.0	85.07	302	435	3771946	3772076	1e-20	103
brPb-662944	XbrPb-662944	A03	26.7853	XA10_v3.0	85.82	299	432	3771946	3772076	4e-23	111
brPb-661767	XbrPb-661767	A03	26.7853	XA10_v3.0	87.02	90	220	3772076	3771946	2e-27	125
brPb-808545	XbrPb-808545	A03	26.7853	XA10_v3.0	87.79	295	425	3771946	3772076	1e-29	133
brPb-658285	XbrPb-658285	A03	26.7853	XA02_v3.0	89.36	157	203	3412955	3413001	8e-06	54
brPb-658945	XbrPb-658945	A03	26.7853	XA02_v3.0	89.36	157	203	3412955	3413001	8e-06	54
brPb-661767	XbrPb-661767	A03	26.7853	XA02_v3.0	91.49	319	365	3413001	3412955	3e-08	61.9
brPb-662944	XbrPb-662944	A03	26.7853	XA02_v3.0	91.49	154	200	3412955	3413001	3e-08	61.9
brPb-808545	XbrPb-808545	A03	26.7853	XA02_v3.0	91.49	150	196	3412955	3413001	3e-08	61.9
brPb-659037	XbrPb-659037	A03	26.7853	XA03_v3.0	94.2	88	225	29586809	29586946	1e-54	214
brPb-658285	XbrPb-658285	A03	26.7853	XA03_v3.0	96.41	102	435	29587139	29586809	4e-159	563
brPb-658945	XbrPb-658945	A03	26.7853	XA03_v3.0	96.71	102	435	29587139	29586809	1e-161	571
brPb-661767	XbrPb-661767	A03	26.7853	XA03_v3.0	99.09	90	420	29586809	29587139	4e-180	632
brPb-662944	XbrPb-662944	A03	26.7853	XA03_v3.0	99.1	99	432	29587139	29586809	1e-180	634
brPb-658285	XbrPb-658285	A03	26.7853	XA11_v3.0	100	503	557	18661179	18661125	2e-22	109
brPb-658945	XbrPb-658945	A03	26.7853	XA11_v3.0	100	503	557	18661179	18661125	2e-22	109
brPb-662944	XbrPb-662944	A03	26.7853	XA11_v3.0	100	500	545	18661179	18661134	4e-17	91.7
brPb-808545	XbrPb-808545	A03	26.7853	XA03_v3.0	100	95	425	29587139	29586809	0	656
brPb-808545	XbrPb-808545	A03	26.7853	XA11_v3.0	100	493	539	18661179	18661133	9e-18	93.7
brPb-657679	XbrPb-657679	A03	29.2168	XA08_v3.0	89.34	175	296	4358100	4358221	1e-31	139
brPb-657679	XbrPb-657679	A03	29.2168	XA07_v3.0	89.52	175	298	6771489	6771366	9e-33	143
brPb-657679	XbrPb-657679	A03	29.2168	XA03_v3.0	93.1	345	402	29849465	29849521	3e-14	81.8
brPb-657679	XbrPb-657679	A03	29.2168	XA10_v3.0	96.83	174	299	3439851	3439726	2e-55	218
brPb-657679	XbrPb-657679	A03	29.2168	XA03_v3.0	97.06	108	311	29849246	29849449	3e-97	357
brPb-659852	XbrPb-659852	A03	32.4026	XA10_v3.0	90.04	86	326	3701248	3701008	2e-76	287
brPb-659852	XbrPb-659852	A03	32.4026	XA03_v3.0	93.18	83	413	29671647	29671983	2e-135	484
brPb-839781	XbrPb-839781	A03	35.2532	XA06_v3.0	80.56	289	684	20400982	20400587	5e-42	174
brPb-839781	XbrPb-839781	A03	35.2532	XA10_v3.0	81.97	578	699	8384247	8384368	8e-10	67.9
brPb-839781	XbrPb-839781	A03	35.2532	XA06_v3.0	81.97	578	699	20396762	20396641	8e-10	67.9
brPb-839781	XbrPb-839781	A03	35.2532	XA10_v3.0	82.4	579	703	8395295	8395419	1e-11	73.8
brPb-839781	XbrPb-839781	A03	35.2532	XA10_v3.0	82.61	596	687	5809891	5809800	3e-06	56
brPb-839781	XbrPb-839781	A03	35.2532	XA10_v3.0	83.06	580	703	8387025	8387148	2e-13	79.8
brPb-839781	XbrPb-839781	A03	35.2532	XA03_v3.0	83.64	587	696	27696562	27696453	3e-12	75.8
brPb-839781	XbrPb-839781	A03	35.2532	XA06_v3.0	84.38	592	687	20403622	20403527	5e-11	71.9
brPb-839781	XbrPb-839781	A03	35.2532	XA02_v3.0	85.43	386	687	5891317	5891618	1e-64	250
brPb-839781	XbrPb-839781	A03	35.2532	XA03_v3.0	85.59	586	696	27685890	27685780	1e-17	93.7
brPb-839781	XbrPb-839781	A03	35.2532	XA10_v3.0	85.75	293	699	8354959	8355365	6e-94	347
brPb-839781	XbrPb-839781	A03	35.2532	XA10_v3.0	86.4	578	702	8390674	8390798	2e-23	113
brPb-839781	XbrPb-839781	A03	35.2532	XA06_v3.0	86.76	586	653	20409812	20409745	1e-08	63.9
brPb-839781	XbrPb-839781	A03	35.2532	XA09_v3.0	86.76	586	653	20232877	20232810	1e-08	63.9
brPb-839781	XbrPb-839781	A03	35.2532	XA10_v3.0	87.54	374	654	8337400	8337680	1e-73	280
brPb-839781	XbrPb-839781	A03	35.2532	XA10_v3.0	87.91	133	699	8375287	8375865	4e-172	607
brPb-839781	XbrPb-839781	A03	35.2532	XA03_v3.0	88.54	604	699	27678978	27678883	1e-20	103
brPb-839781	XbrPb-839781	A03	35.2532	XA02_v3.0	89.43	581	703	5896252	5896130	7e-32	141
brPb-839781	XbrPb-839781	A03	35.2532	XA10_v3.0	90.38	139	190	8354823	8354874	1e-08	63.9
brPb-839781	XbrPb-839781	A03	35.2532	XA03_v3.0	91.3	605	650	235392	235437	2e-07	60
brPb-839781	XbrPb-839781	A03	35.2532	XA11_v3.0	92.31	777	815	18661173	18661135	2e-07	60
brPb-839781	XbrPb-839781	A03	35.2532	XA03_v3.0	93.59	111	703	27682710	27682118	0	874
brPb-839781	XbrPb-839781	A03	35.2532	XA03_v3.0	95.34	134	498	2368508	2368872	9e-167	589
brPb-839781	XbrPb-839781	A03	35.2532	XA03_v3.0	95.34	134	498	2370934	2371298	9e-167	589
brPb-658433	XbrPb-658433	A03	36.4016	XA02_v3.0	86.13	411	547	3794170	3794302	2e-19	99.6
brPb-658433	XbrPb-658433	A03	36.4016	XA10_v3.0	87.5	319	379	4212476	4212539	1e-07	60
brPb-658433	XbrPb-658433	A03	36.4016	XA03_v3.0	89.38	94	206	29278503	29278392	4e-26	121
brPb-658433	XbrPb-658433	A03	36.4016	XA03_v3.0	89.52	112	216	29271351	29271251	1e-16	89.7
brPb-658433	XbrPb-658433	A03	36.4016	XA03_v3.0	92.21	94	170	29275778	29275703	6e-19	97.6
brPb-658433	XbrPb-658433	A03	36.4016	XA10_v3.0	92.86	482	523	4212645	4212686	1e-07	60
brPb-658433	XbrPb-658433	A03	36.4016	XA03_v3.0	96.12	88	216	29268271	29268146	1e-53	212
brPb-658433	XbrPb-658433	A03	36.4016	XA03_v3.0	97.58	218	547	29268073	29267744	5e-155	549
brPb-662443	XbrPb-662443	A03	46.6845	XA03_v3.0	86.08	387	659	27182380	27182109	2e-59	232
brPb-662443	XbrPb-662443	A03	46.6845	XA03_v3.0	88.97	102	237	27182512	27182377	7e-35	151
brPb-662443	XbrPb-662443	A03	46.6845	XA10_v3.0	98.82	102	779	9303278	9303955	0	1245
brPb-671217	XbrPb-671217	A03	48.2518	XA03_v3.0	85.65	306	498	27180672	27180878	1e-44	182
brPb-671217	XbrPb-671217	A03	48.2518	XA03_v3.0	86.44	136	303	27180463	27180636	3e-39	165
brPb-671217	XbrPb-671217	A03	48.2518	XA02_v3.0	88	104	200	6542310	6542211	2e-19	99.6
brPb-671217	XbrPb-671217	A03	48.2518	XA10_v3.0	92.31	301	377	9305280	9305203	2e-19	99.6
brPb-671217	XbrPb-671217	A03	48.2518	XA10_v3.0	100	173	199	9305465	9305439	9e-06	54
brPb-840137	XbrPb-840137	A03	50.7162	XA04_v3.0	92.91	231	484	15248845	15248592	3e-98	361
brPb-840137	XbrPb-840137	A03	50.7162	XA04_v3.0	97.14	549	583	15248490	15248456	4e-08	61.9
brPb-840137	XbrPb-840137	A03	50.7162	XA03_v3.0	97.42	103	606	25048405	25048908	0	896
brPb-663683	XbrPb-663683	A03	55.6562	XA02_v3.0	88.99	101	206	11622096	11621988	5e-25	117
brPb-663683	XbrPb-663683	A03	55.6562	XA03_v3.0	93.79	90	427	25052482	25052811	9e-113	408
brPb-840813	XbrPb-840813	A03	55.9692	XA04_v3.0	84.21	172	247	15768697	15768622	2e-06	56
brPb-840813	XbrPb-840813	A03	55.9692	XA08_v3.0	85.53	176	251	622694	622619	7e-09	63.9
brPb-840813	XbrPb-840813	A03	55.9692	XA11_v3.0	87.27	176	230	20214253	20214307	7e-06	54
brPb-840813	XbrPb-840813	A03	55.9692	XA10_v3.0	87.65	176	256	16012275	16012195	3e-14	81.8
brPb-840813	XbrPb-840813	A03	55.9692	XA04_v3.0	93.7	151	277	15693272	15693148	1e-44	182
brPb-840813	XbrPb-840813	A03	55.9692	XA03_v3.0	96.81	102	446	24856336	24855993	5e-167	589
brPb-840813	XbrPb-840813	A03	55.9692	XA04_v3.0	100	418	446	15693097	15693069	5e-07	58
brPb-838688	XbrPb-838688	A03	56.4482	XA08_v3.0	84.21	173	248	622694	622619	2e-06	56
brPb-838688	XbrPb-838688	A03	56.4482	XA10_v3.0	86.42	173	253	16012275	16012195	7e-12	73.8
brPb-838688	XbrPb-838688	A03	56.4482	XA04_v3.0	92.91	148	274	15693272	15693148	3e-42	174
brPb-838688	XbrPb-838688	A03	56.4482	XA03_v3.0	97.1	99	443	24856336	24855993	2e-169	597
brPb-838688	XbrPb-838688	A03	56.4482	XA04_v3.0	100	415	443	15693097	15693069	4e-07	58
brPb-658934	XbrPb-658934	A03	56.6145	XA03_v3.0	98.57	102	660	24146861	24147418	0	1051
brPb-659102	XbrPb-659102	A03	58.2548	XA09_v3.0	86.02	224	315	15957176	15957085	1e-09	65.9
brPb-659102	XbrPb-659102	A03	58.2548	XA04_v3.0	88.52	255	315	14057159	14057219	1e-09	65.9
brPb-659102	XbrPb-659102	A03	58.2548	XA06_v3.0	91.53	196	313	5830589	5830706	2e-36	155
brPb-659102	XbrPb-659102	A03	58.2548	XA09_v3.0	98.27	97	385	3475930	3476218	1e-139	498
brPb-840898	XbrPb-840898	A03	60.8776	XA05_v3.0	90.98	179	311	21071324	21071456	2e-40	168
brPb-840898	XbrPb-840898	A03	60.8776	XA05_v3.0	92.24	381	496	21071536	21071651	2e-37	159
brPb-840898	XbrPb-840898	A03	60.8776	XA03_v3.0	94.12	99	496	22613631	22613224	6e-176	618
brPb-663121	XbrPb-663121	A03	60.9312	XA05_v3.0	90.4	168	292	21071324	21071448	7e-36	153
brPb-663121	XbrPb-663121	A03	60.9312	XA03_v3.0	95.58	88	313	22613631	22613406	1e-102	375
brPb-658241	XbrPb-658241	A03	62.3812	XA05_v3.0	93.66	225	429	21098826	21098626	3e-80	301
brPb-658241	XbrPb-658241	A03	62.3812	XA05_v3.0	94	508	607	21098572	21098473	1e-36	157
brPb-658241	XbrPb-658241	A03	62.3812	XA03_v3.0	96.5	102	701	22557191	22557789	0	999
brPb-839525	XbrPb-839525	A03	65.176	XA01_v3.0	82.61	410	501	2742545	2742636	2e-06	56
brPb-839525	XbrPb-839525	A03	65.176	XA03_v3.0	83.47	400	520	3670188	3670308	4e-14	81.8
brPb-839525	XbrPb-839525	A03	65.176	XA01_v3.0	86.15	242	306	2742377	2742441	5e-07	58
brPb-839525	XbrPb-839525	A03	65.176	XA09_v3.0	86.64	77	525	5936466	5936021	3e-113	410
brPb-839525	XbrPb-839525	A03	65.176	XA03_v3.0	87.69	233	297	3670036	3670100	2e-09	65.9
brPb-839525	XbrPb-839525	A03	65.176	XA03_v3.0	97.35	73	525	20521236	20521685	0	799
brPb-658244	XbrPb-658244	A03	66.117	XA03_v3.0	92.96	105	667	21827892	21828444	0	753
brPb-658244	XbrPb-658244	A03	66.117	XA03_v3.0	97.56	586	626	386463	386503	3e-12	75.8
brPb-658244	XbrPb-658244	A03	66.117	XA09_v3.0	99.29	102	667	2038045	2038610	0	1043
brPb-660993	XbrPb-660993	A03	66.8082	XA03_v3.0	95.78	97	333	20617352	20617584	1e-103	379
brPb-660993	XbrPb-660993	A03	66.8082	XA03_v3.0	98.08	317	420	20618529	20618632	2e-34	149
brPb-658802	XbrPb-658802	A03	72.4062	XA06_v3.0	82.64	288	431	166400	166257	5e-16	87.7
brPb-658802	XbrPb-658802	A03	72.4062	XA05_v3.0	84.95	293	385	5904758	5904850	7e-12	73.8
brPb-658802	XbrPb-658802	A03	72.4062	XA08_v3.0	85.26	291	385	8329749	8329843	5e-13	77.8
brPb-658802	XbrPb-658802	A03	72.4062	XA10_v3.0	87.65	305	385	4381050	4381130	3e-14	81.8
brPb-658802	XbrPb-658802	A03	72.4062	XA02_v3.0	87.65	305	385	15703883	15703963	3e-14	81.8
brPb-658802	XbrPb-658802	A03	72.4062	XA06_v3.0	90.91	288	331	8824839	8824882	2e-06	56
brPb-658802	XbrPb-658802	A03	72.4062	XA03_v3.0	92.5	288	327	26636220	26636259	2e-06	56
brPb-658802	XbrPb-658802	A03	72.4062	XA03_v3.0	97.63	81	459	17672845	17673223	9e-175	615
brPb-662347	XbrPb-662347	A03	72.9902	XA11_v3.0	87.5	169	240	5499030	5498960	1e-08	63.9
brPb-662347	XbrPb-662347	A03	72.9902	XA08_v3.0	88.06	169	235	14820896	14820962	2e-10	69.9
brPb-662347	XbrPb-662347	A03	72.9902	XA04_v3.0	88.97	166	295	9288457	9288322	1e-32	143
brPb-662347	XbrPb-662347	A03	72.9902	XA06_v3.0	89.66	166	223	7855360	7855416	2e-07	60
brPb-662347	XbrPb-662347	A03	72.9902	XA07_v3.0	90.14	409	479	13380097	13380027	3e-15	85.7
brPb-662347	XbrPb-662347	A03	72.9902	XA09_v3.0	91.04	169	235	16025261	16025327	3e-15	85.7
brPb-662347	XbrPb-662347	A03	72.9902	XA03_v3.0	97.28	95	718	17725382	17726004	0	1047
brPb-808274	XbrPb-808274	A03	73.0752	XA06_v3.0	82.61	257	348	5297503	5297412	2e-06	56
brPb-808274	XbrPb-808274	A03	73.0752	XA09_v3.0	85.35	95	487	36878719	36879101	4e-82	307
brPb-808274	XbrPb-808274	A03	73.0752	XA03_v3.0	86.15	257	321	29483929	29483865	6e-07	58
brPb-808274	XbrPb-808274	A03	73.0752	XA03_v3.0	86.3	108	180	29484092	29484020	2e-09	65.9
brPb-808274	XbrPb-808274	A03	73.0752	XA08_v3.0	86.36	257	322	1317535	1317600	1e-07	60
brPb-808274	XbrPb-808274	A03	73.0752	XA06_v3.0	88.71	257	318	12838884	12838945	6e-10	67.9
brPb-808274	XbrPb-808274	A03	73.0752	XA03_v3.0	100	95	490	18086257	18086652	0	785
brPb-808274	XbrPb-808274	A03	73.0752	XA11_v3.0	100	558	610	18661179	18661127	3e-21	105
brPb-660030	XbrPb-660030	A03	73.3112	XA09_v3.0	85.07	117	315	36878735	36878929	4e-34	147
brPb-660030	XbrPb-660030	A03	73.3112	XA03_v3.0	85.71	117	186	29484089	29484020	7e-08	60
brPb-660030	XbrPb-660030	A03	73.3112	XA03_v3.0	99.5	117	316	18086273	18086472	6e-107	389
brPb-662736	XbrPb-662736	A03	73.3592	XA09_v3.0	85.32	105	497	36879101	36878719	2e-77	291
brPb-662736	XbrPb-662736	A03	73.3592	XA08_v3.0	85.71	271	333	10271492	10271554	9e-06	54
brPb-662736	XbrPb-662736	A03	73.3592	XA03_v3.0	86.15	271	335	29483865	29483929	6e-07	58
brPb-662736	XbrPb-662736	A03	73.3592	XA03_v3.0	86.3	412	484	29484020	29484092	2e-09	65.9
brPb-662736	XbrPb-662736	A03	73.3592	XA06_v3.0	90.32	274	335	12838945	12838884	2e-12	75.8
brPb-662736	XbrPb-662736	A03	73.3592	XA03_v3.0	99.24	102	497	18086652	18086257	0	761
brPb-662736	XbrPb-662736	A03	73.3592	XA11_v3.0	100	565	617	18661179	18661127	3e-21	105
brPb-809175	XbrPb-809175	A03	73.4232	XA06_v3.0	82.61	238	329	5297412	5297503	2e-06	56
brPb-809175	XbrPb-809175	A03	73.4232	XA09_v3.0	85.1	99	491	36879101	36878719	9e-80	299
brPb-809175	XbrPb-809175	A03	73.4232	XA03_v3.0	86.15	265	329	29483865	29483929	6e-07	58
brPb-809175	XbrPb-809175	A03	73.4232	XA03_v3.0	86.3	406	478	29484020	29484092	2e-09	65.9
brPb-809175	XbrPb-809175	A03	73.4232	XA08_v3.0	86.36	264	329	1317600	1317535	1e-07	60
brPb-809175	XbrPb-809175	A03	73.4232	XA06_v3.0	88.71	268	329	12838945	12838884	6e-10	67.9
brPb-809175	XbrPb-809175	A03	73.4232	XA03_v3.0	99.75	96	491	18086652	18086257	0	777
brPb-809175	XbrPb-809175	A03	73.4232	XA11_v3.0	100	559	603	18661179	18661135	2e-16	89.7
brPb-657750	XbrPb-657750	A03	73.4695	XA06_v3.0	82.61	258	349	5297503	5297412	2e-06	56
brPb-657750	XbrPb-657750	A03	73.4695	XA09_v3.0	84.75	97	447	36878719	36879060	3e-63	244
brPb-657750	XbrPb-657750	A03	73.4695	XA03_v3.0	86.15	258	322	29483929	29483865	4e-07	58
brPb-657750	XbrPb-657750	A03	73.4695	XA03_v3.0	86.3	110	182	29484092	29484020	2e-09	65.9
brPb-657750	XbrPb-657750	A03	73.4695	XA08_v3.0	86.36	258	323	1317535	1317600	1e-07	60
brPb-657750	XbrPb-657750	A03	73.4695	XA06_v3.0	88.71	258	319	12838884	12838945	4e-10	67.9
brPb-657750	XbrPb-657750	A03	73.4695	XA03_v3.0	99.43	97	447	18086257	18086608	0	674
brPb-838708	XbrPb-838708	A03	73.5712	XA09_v3.0	85.57	100	492	36878719	36879101	9e-80	299
brPb-838708	XbrPb-838708	A03	73.5712	XA03_v3.0	86.3	113	185	29484092	29484020	2e-09	65.9
brPb-838708	XbrPb-838708	A03	73.5712	XA06_v3.0	87.1	262	323	12838884	12838945	1e-07	60
brPb-838708	XbrPb-838708	A03	73.5712	XA03_v3.0	99.49	100	495	18086257	18086652	0	769
brPb-838708	XbrPb-838708	A03	73.5712	XA11_v3.0	100	563	607	18661179	18661135	2e-16	89.7
brPb-658601	XbrPb-658601	A03	73.5782	XA06_v3.0	82.61	258	349	5297503	5297412	2e-06	56
brPb-658601	XbrPb-658601	A03	73.5782	XA09_v3.0	85.35	96	488	36878719	36879101	3e-82	307
brPb-658601	XbrPb-658601	A03	73.5782	XA03_v3.0	86.15	258	322	29483929	29483865	5e-07	58
brPb-658601	XbrPb-658601	A03	73.5782	XA03_v3.0	86.3	109	181	29484092	29484020	2e-09	65.9
brPb-658601	XbrPb-658601	A03	73.5782	XA08_v3.0	86.36	258	323	1317535	1317600	1e-07	60
brPb-658601	XbrPb-658601	A03	73.5782	XA06_v3.0	88.71	258	319	12838884	12838945	5e-10	67.9
brPb-658601	XbrPb-658601	A03	73.5782	XA03_v3.0	100	96	491	18086257	18086652	0	785
brPb-658844	XbrPb-658844	A03	73.5992	XA06_v3.0	82.61	257	348	5297503	5297412	2e-06	56
brPb-658844	XbrPb-658844	A03	73.5992	XA09_v3.0	84.43	95	470	36878719	36879084	2e-71	272
brPb-658844	XbrPb-658844	A03	73.5992	XA03_v3.0	86.15	257	321	29483929	29483865	4e-07	58
brPb-658844	XbrPb-658844	A03	73.5992	XA03_v3.0	86.3	108	180	29484092	29484020	2e-09	65.9
brPb-658844	XbrPb-658844	A03	73.5992	XA08_v3.0	86.36	257	322	1317535	1317600	1e-07	60
brPb-658844	XbrPb-658844	A03	73.5992	XA06_v3.0	88.71	257	318	12838884	12838945	5e-10	67.9
brPb-658844	XbrPb-658844	A03	73.5992	XA03_v3.0	99.21	95	476	18086257	18086638	0	739
brPb-809214	XbrPb-809214	A03	73.6152	XA06_v3.0	82.61	258	349	5297503	5297412	2e-06	56
brPb-809214	XbrPb-809214	A03	73.6152	XA09_v3.0	85.35	96	488	36878719	36879101	4e-82	307
brPb-809214	XbrPb-809214	A03	73.6152	XA03_v3.0	86.15	258	322	29483929	29483865	6e-07	58
brPb-809214	XbrPb-809214	A03	73.6152	XA03_v3.0	86.3	109	181	29484092	29484020	2e-09	65.9
brPb-809214	XbrPb-809214	A03	73.6152	XA08_v3.0	86.36	258	323	1317535	1317600	1e-07	60
brPb-809214	XbrPb-809214	A03	73.6152	XA06_v3.0	88.71	258	319	12838884	12838945	6e-10	67.9
brPb-809214	XbrPb-809214	A03	73.6152	XA03_v3.0	100	96	491	18086257	18086652	0	785
brPb-809214	XbrPb-809214	A03	73.6152	XA11_v3.0	100	559	605	18661179	18661133	1e-17	93.7
brPb-657695	XbrPb-657695	A03	73.6202	XA09_v3.0	90.91	112	155	36878735	36878778	1e-06	56
brPb-657695	XbrPb-657695	A03	73.6202	XA03_v3.0	93.18	112	155	18086273	18086316	5e-09	63.9
brPb-658800	XbrPb-658800	A03	73.6842	XA06_v3.0	82.61	261	352	5297503	5297412	2e-06	56
brPb-658800	XbrPb-658800	A03	73.6842	XA09_v3.0	85.82	99	491	36878719	36879101	3e-82	307
brPb-658800	XbrPb-658800	A03	73.6842	XA03_v3.0	86.15	261	325	29483929	29483865	5e-07	58
brPb-658800	XbrPb-658800	A03	73.6842	XA03_v3.0	86.3	112	184	29484092	29484020	2e-09	65.9
brPb-658800	XbrPb-658800	A03	73.6842	XA08_v3.0	86.36	261	326	1317535	1317600	1e-07	60
brPb-658800	XbrPb-658800	A03	73.6842	XA06_v3.0	88.71	261	322	12838884	12838945	6e-10	67.9
brPb-658800	XbrPb-658800	A03	73.6842	XA03_v3.0	99.75	99	494	18086257	18086652	0	777
brPb-658436	XbrPb-658436	A03	73.6912	XA06_v3.0	82.61	238	329	5297412	5297503	2e-06	56
brPb-658436	XbrPb-658436	A03	73.6912	XA09_v3.0	85.82	99	491	36879101	36878719	4e-82	307
brPb-658436	XbrPb-658436	A03	73.6912	XA03_v3.0	86.15	265	329	29483865	29483929	6e-07	58
brPb-658436	XbrPb-658436	A03	73.6912	XA03_v3.0	86.3	406	478	29484020	29484092	2e-09	65.9
brPb-658436	XbrPb-658436	A03	73.6912	XA08_v3.0	86.36	264	329	1317600	1317535	1e-07	60
brPb-658436	XbrPb-658436	A03	73.6912	XA06_v3.0	88.71	268	329	12838945	12838884	6e-10	67.9
brPb-658436	XbrPb-658436	A03	73.6912	XA03_v3.0	99.75	96	491	18086652	18086257	0	777
brPb-658436	XbrPb-658436	A03	73.6912	XA11_v3.0	100	559	613	18661179	18661125	2e-22	109
brPb-660346	XbrPb-660346	A03	73.7762	XA06_v3.0	82.61	261	352	5297503	5297412	2e-06	56
brPb-660346	XbrPb-660346	A03	73.7762	XA09_v3.0	85.82	99	491	36878719	36879101	4e-82	307
brPb-660346	XbrPb-660346	A03	73.7762	XA03_v3.0	86.15	261	325	29483929	29483865	6e-07	58
brPb-660346	XbrPb-660346	A03	73.7762	XA03_v3.0	86.3	112	184	29484092	29484020	2e-09	65.9
brPb-660346	XbrPb-660346	A03	73.7762	XA08_v3.0	86.36	261	326	1317535	1317600	1e-07	60
brPb-660346	XbrPb-660346	A03	73.7762	XA06_v3.0	88.71	261	322	12838884	12838945	6e-10	67.9
brPb-660346	XbrPb-660346	A03	73.7762	XA11_v3.0	98.18	562	616	18661179	18661125	4e-20	101
brPb-660346	XbrPb-660346	A03	73.7762	XA03_v3.0	99.75	99	494	18086257	18086652	0	777
brPb-809854	XbrPb-809854	A03	73.7791	XA06_v3.0	82.61	239	330	5297412	5297503	2e-06	56
brPb-809854	XbrPb-809854	A03	73.7791	XA03_v3.0	84.93	407	479	29484020	29484092	5e-07	58
brPb-809854	XbrPb-809854	A03	73.7791	XA09_v3.0	85.1	100	492	36879101	36878719	8e-80	299
brPb-809854	XbrPb-809854	A03	73.7791	XA03_v3.0	86.15	266	330	29483865	29483929	5e-07	58
brPb-809854	XbrPb-809854	A03	73.7791	XA08_v3.0	86.36	265	330	1317600	1317535	1e-07	60
brPb-809854	XbrPb-809854	A03	73.7791	XA06_v3.0	88.71	269	330	12838945	12838884	5e-10	67.9
brPb-809854	XbrPb-809854	A03	73.7791	XA03_v3.0	99.75	97	492	18086652	18086257	0	777
brPb-809205	XbrPb-809205	A03	73.8432	XA06_v3.0	82.61	257	348	5297503	5297412	2e-06	56
brPb-809205	XbrPb-809205	A03	73.8432	XA09_v3.0	85.77	95	373	36878719	36878993	8e-58	226
brPb-809205	XbrPb-809205	A03	73.8432	XA03_v3.0	86.15	257	321	29483929	29483865	4e-07	58
brPb-809205	XbrPb-809205	A03	73.8432	XA03_v3.0	86.3	108	180	29484092	29484020	2e-09	65.9
brPb-809205	XbrPb-809205	A03	73.8432	XA08_v3.0	86.36	257	322	1317535	1317600	1e-07	60
brPb-809205	XbrPb-809205	A03	73.8432	XA06_v3.0	88.71	257	318	12838884	12838945	4e-10	67.9
brPb-809205	XbrPb-809205	A03	73.8432	XA03_v3.0	96.5	95	437	18086257	18086599	8e-172	605
brPb-658949	XbrPb-658949	A03	75.3727	XA07_v3.0	89.57	388	547	1854880	1855042	5e-47	190
brPb-658949	XbrPb-658949	A03	75.3727	XA07_v3.0	89.57	388	547	1856113	1856275	5e-47	190
brPb-658949	XbrPb-658949	A03	75.3727	XA03_v3.0	94.55	114	168	17927296	17927242	2e-15	85.7
brPb-658949	XbrPb-658949	A03	75.3727	XA07_v3.0	95.45	103	278	1854593	1854768	1e-75	285
brPb-658949	XbrPb-658949	A03	75.3727	XA07_v3.0	95.45	103	278	1855826	1856001	1e-75	285
brPb-658949	XbrPb-658949	A03	75.3727	XA03_v3.0	97.35	96	547	17927245	17926794	0	680
brPb-662935	XbrPb-662935	A03	77.276	XA06_v3.0	82.61	241	332	5297412	5297503	2e-06	56
brPb-662935	XbrPb-662935	A03	77.276	XA09_v3.0	85.82	102	494	36879101	36878719	4e-82	307
brPb-662935	XbrPb-662935	A03	77.276	XA03_v3.0	86.15	268	332	29483865	29483929	6e-07	58
brPb-662935	XbrPb-662935	A03	77.276	XA03_v3.0	86.3	409	481	29484020	29484092	2e-09	65.9
brPb-662935	XbrPb-662935	A03	77.276	XA08_v3.0	86.36	267	332	1317600	1317535	1e-07	60
brPb-662935	XbrPb-662935	A03	77.276	XA06_v3.0	88.71	271	332	12838945	12838884	6e-10	67.9
brPb-662935	XbrPb-662935	A03	77.276	XA11_v3.0	98.18	562	616	18661179	18661125	4e-20	101
brPb-662935	XbrPb-662935	A03	77.276	XA03_v3.0	99.75	99	494	18086652	18086257	0	777
brPb-657925	XbrPb-657925	A03	81.9382	XA02_v3.0	81.4	452	537	24740046	24739961	8e-06	54
brPb-657925	XbrPb-657925	A03	81.9382	XA04_v3.0	84.85	478	543	17790229	17790294	5e-07	58
brPb-657925	XbrPb-657925	A03	81.9382	XA09_v3.0	84.93	471	543	7744460	7744388	8e-09	63.9
brPb-657925	XbrPb-657925	A03	81.9382	XA09_v3.0	85	484	543	7717632	7717691	8e-06	54
brPb-657925	XbrPb-657925	A03	81.9382	XA11_v3.0	85.02	172	397	7613457	7613231	1e-41	172
brPb-657925	XbrPb-657925	A03	81.9382	XA09_v3.0	85.25	478	538	3355705	3355765	2e-06	56
brPb-657925	XbrPb-657925	A03	81.9382	XA06_v3.0	85.25	478	538	8507370	8507310	2e-06	56
brPb-657925	XbrPb-657925	A03	81.9382	XA03_v3.0	85.53	478	552	4499450	4499525	3e-08	61.9
brPb-657925	XbrPb-657925	A03	81.9382	XA03_v3.0	86.78	180	403	15469518	15469292	2e-52	208
brPb-657925	XbrPb-657925	A03	81.9382	XA09_v3.0	87.1	478	539	8197478	8197418	5e-07	58
brPb-657925	XbrPb-657925	A03	81.9382	XA03_v3.0	87.72	478	534	16805437	16805493	8e-09	63.9
brPb-657925	XbrPb-657925	A03	81.9382	XA03_v3.0	98.69	95	552	16598488	16598031	0	870
brPb-657981	XbrPb-657981	A03	82.0542	XA03_v3.0	80.8	462	581	30524378	30524502	7e-07	58
brPb-657981	XbrPb-657981	A03	82.0542	XA09_v3.0	81.82	477	581	2658584	2658693	2e-07	60
brPb-657981	XbrPb-657981	A03	82.0542	XA02_v3.0	82.81	459	581	24740046	24739919	2e-13	79.8
brPb-657981	XbrPb-657981	A03	82.0542	XA01_v3.0	83.67	483	580	10909665	10909574	2e-07	60
brPb-657981	XbrPb-657981	A03	82.0542	XA08_v3.0	83.67	489	581	19943718	19943622	2e-07	60
brPb-657981	XbrPb-657981	A03	82.0542	XA01_v3.0	83.87	459	551	24592839	24592931	3e-09	65.9
brPb-657981	XbrPb-657981	A03	82.0542	XA08_v3.0	83.95	459	539	3089055	3088975	7e-07	58
brPb-657981	XbrPb-657981	A03	82.0542	XA02_v3.0	84.09	459	545	24256971	24256884	3e-06	56
brPb-657981	XbrPb-657981	A03	82.0542	XA09_v3.0	84.11	485	590	8391422	8391323	1e-11	73.8
brPb-657981	XbrPb-657981	A03	82.0542	XA09_v3.0	84.16	486	581	9308158	9308058	1e-11	73.8
brPb-657981	XbrPb-657981	A03	82.0542	XA04_v3.0	84.31	485	581	20128711	20128812	3e-12	75.8
brPb-657981	XbrPb-657981	A03	82.0542	XA09_v3.0	84.38	459	581	3355679	3355806	3e-18	95.6
brPb-657981	XbrPb-657981	A03	82.0542	XA06_v3.0	84.38	459	581	8507396	8507269	3e-18	95.6
brPb-657981	XbrPb-657981	A03	82.0542	XA06_v3.0	84.55	477	581	7589079	7589187	3e-12	75.8
brPb-657981	XbrPb-657981	A03	82.0542	XA11_v3.0	85.02	179	404	7613457	7613231	2e-41	172
brPb-657981	XbrPb-657981	A03	82.0542	XA01_v3.0	85.57	485	581	1966225	1966131	3e-12	75.8
brPb-657981	XbrPb-657981	A03	82.0542	XA03_v3.0	86.15	485	549	29564852	29564788	7e-07	58
brPb-657981	XbrPb-657981	A03	82.0542	XA09_v3.0	86.36	485	550	1818915	1818850	2e-07	60
brPb-657981	XbrPb-657981	A03	82.0542	XA02_v3.0	86.36	459	545	22051809	22051723	1e-08	63.9
brPb-657981	XbrPb-657981	A03	82.0542	XA03_v3.0	86.78	187	410	15469518	15469292	3e-52	208
brPb-657981	XbrPb-657981	A03	82.0542	XA04_v3.0	86.96	459	550	17790204	17790294	2e-13	79.8
brPb-657981	XbrPb-657981	A03	82.0542	XA09_v3.0	87.27	477	581	7744461	7744352	8e-22	107
brPb-657981	XbrPb-657981	A03	82.0542	XA09_v3.0	87.5	459	546	8197504	8197418	2e-13	79.8
brPb-657981	XbrPb-657981	A03	82.0542	XA08_v3.0	87.72	501	557	20664509	20664453	7e-07	58
brPb-657981	XbrPb-657981	A03	82.0542	XA05_v3.0	88.52	485	545	686959	686899	3e-09	65.9
brPb-657981	XbrPb-657981	A03	82.0542	XA07_v3.0	88.54	486	581	19647799	19647890	4e-11	71.9
brPb-657981	XbrPb-657981	A03	82.0542	XA02_v3.0	88.68	486	538	2365057	2365109	7e-07	58
brPb-657981	XbrPb-657981	A03	82.0542	XA01_v3.0	88.68	492	544	26552480	26552532	7e-07	58
brPb-657981	XbrPb-657981	A03	82.0542	XA07_v3.0	88.71	485	546	7867196	7867257	7e-10	67.9
brPb-657981	XbrPb-657981	A03	82.0542	XA01_v3.0	89.58	498	545	3425398	3425351	3e-06	56
brPb-657981	XbrPb-657981	A03	82.0542	XA03_v3.0	89.81	485	590	4499450	4499557	5e-23	111
brPb-657981	XbrPb-657981	A03	82.0542	XA09_v3.0	90	491	550	7717632	7717691	4e-11	71.9
brPb-657981	XbrPb-657981	A03	82.0542	XA06_v3.0	90.57	498	550	2723465	2723517	3e-09	65.9
brPb-657981	XbrPb-657981	A03	82.0542	XA08_v3.0	91.23	486	542	7536669	7536614	3e-09	65.9
brPb-657981	XbrPb-657981	A03	82.0542	XA03_v3.0	92.98	485	541	16805437	16805493	5e-14	81.8
brPb-657981	XbrPb-657981	A03	82.0542	XA02_v3.0	93.75	548	594	24734454	24734501	1e-08	63.9
brPb-657981	XbrPb-657981	A03	82.0542	XA05_v3.0	96.88	548	579	2637088	2637119	3e-06	56
brPb-657981	XbrPb-657981	A03	82.0542	XA04_v3.0	97.06	548	581	12693156	12693123	2e-07	60
brPb-657981	XbrPb-657981	A03	82.0542	XA03_v3.0	99.81	102	627	16598488	16597963	0	1035
brPb-657945	XbrPb-657945	A03	82.1002	XA02_v3.0	83.13	445	527	24740046	24739964	8e-06	54
brPb-657945	XbrPb-657945	A03	82.1002	XA09_v3.0	84.81	445	523	3355679	3355757	3e-08	61.9
brPb-657945	XbrPb-657945	A03	82.1002	XA06_v3.0	84.81	445	523	8507396	8507318	3e-08	61.9
brPb-657945	XbrPb-657945	A03	82.1002	XA11_v3.0	85.02	165	390	7613457	7613231	1e-41	172
brPb-657945	XbrPb-657945	A03	82.1002	XA09_v3.0	85.54	445	527	8197504	8197423	3e-08	61.9
brPb-657945	XbrPb-657945	A03	82.1002	XA04_v3.0	86.08	445	523	17790204	17790281	3e-08	61.9
brPb-657945	XbrPb-657945	A03	82.1002	XA03_v3.0	86.78	173	396	15469518	15469292	2e-52	208
brPb-657945	XbrPb-657945	A03	82.1002	XA04_v3.0	87.27	471	525	20128711	20128765	8e-06	54
brPb-657945	XbrPb-657945	A03	82.1002	XA09_v3.0	88.24	477	527	7717632	7717682	8e-06	54
brPb-657945	XbrPb-657945	A03	82.1002	XA02_v3.0	88.24	445	511	22051809	22051743	2e-06	56
brPb-657945	XbrPb-657945	A03	82.1002	XA09_v3.0	88.71	463	524	7744461	7744400	5e-10	67.9
brPb-657945	XbrPb-657945	A03	82.1002	XA01_v3.0	89.09	471	525	1966225	1966171	3e-08	61.9
brPb-657945	XbrPb-657945	A03	82.1002	XA08_v3.0	89.29	472	527	7536669	7536615	2e-06	56
brPb-657945	XbrPb-657945	A03	82.1002	XA03_v3.0	91.23	471	527	16805437	16805493	9e-12	73.8
brPb-657945	XbrPb-657945	A03	82.1002	XA07_v3.0	92.31	472	510	19647799	19647837	8e-06	54
brPb-657945	XbrPb-657945	A03	82.1002	XA03_v3.0	92.68	471	511	4499450	4499490	5e-07	58
brPb-657945	XbrPb-657945	A03	82.1002	XA03_v3.0	98.48	88	547	16598488	16598029	0	866
brPb-659638	XbrPb-659638	A03	85.4342	XA05_v3.0	86.9	99	347	2155859	2156095	3e-57	224
brPb-659638	XbrPb-659638	A03	85.4342	XA03_v3.0	89.29	99	154	25308144	25308199	7e-09	63.9
brPb-659638	XbrPb-659638	A03	85.4342	XA05_v3.0	89.29	99	154	16268395	16268340	7e-09	63.9
brPb-659638	XbrPb-659638	A03	85.4342	XA04_v3.0	89.29	99	154	14874627	14874572	7e-09	63.9
brPb-659638	XbrPb-659638	A03	85.4342	XA03_v3.0	91.14	99	177	3113128	3113206	3e-20	101
brPb-659638	XbrPb-659638	A03	85.4342	XA05_v3.0	94.55	293	347	2161085	2161139	2e-15	85.7
brPb-659638	XbrPb-659638	A03	85.4342	XA02_v3.0	94.67	102	176	2215577	2215651	5e-25	117
brPb-659638	XbrPb-659638	A03	85.4342	XA03_v3.0	98.35	99	461	16070748	16070386	0	636
brPb-659638	XbrPb-659638	A03	85.4342	XA03_v3.0	98.35	99	461	16074286	16074648	0	636
brPb-671327	XbrPb-671327	A03	85.4912	XA04_v3.0	83.75	130	209	14873607	14873686	2e-06	56
brPb-671327	XbrPb-671327	A03	85.4912	XA03_v3.0	85.53	130	205	25309671	25309596	9e-09	63.9
brPb-671327	XbrPb-671327	A03	85.4912	XA05_v3.0	85.94	131	511	2162182	2161808	4e-85	317
brPb-671327	XbrPb-671327	A03	85.4912	XA02_v3.0	86.46	316	507	2216099	2215908	4e-42	174
brPb-671327	XbrPb-671327	A03	85.4912	XA05_v3.0	91.32	294	512	2156397	2156179	5e-75	283
brPb-671327	XbrPb-671327	A03	85.4912	XA02_v3.0	94.94	131	209	2216269	2216191	3e-27	125
brPb-671327	XbrPb-671327	A03	85.4912	XA03_v3.0	99.8	96	586	16069996	16070486	0	965
brPb-671327	XbrPb-671327	A03	85.4912	XA03_v3.0	100	96	586	16075038	16074548	0	973
brPb-671327	XbrPb-671327	A03	85.4912	XA05_v3.0	100	131	222	2156537	2156446	1e-44	182
brPb-663225	XbrPb-663225	A03	85.6742	XA05_v3.0	86.9	100	348	2155859	2156095	3e-57	224
brPb-663225	XbrPb-663225	A03	85.6742	XA03_v3.0	89.29	100	155	25308144	25308199	7e-09	63.9
brPb-663225	XbrPb-663225	A03	85.6742	XA05_v3.0	89.29	100	155	16268395	16268340	7e-09	63.9
brPb-663225	XbrPb-663225	A03	85.6742	XA04_v3.0	89.29	100	155	14874627	14874572	7e-09	63.9
brPb-663225	XbrPb-663225	A03	85.6742	XA03_v3.0	91.14	100	178	3113128	3113206	3e-20	101
brPb-663225	XbrPb-663225	A03	85.6742	XA05_v3.0	94.55	294	348	2161085	2161139	2e-15	85.7
brPb-663225	XbrPb-663225	A03	85.6742	XA02_v3.0	94.67	103	177	2215577	2215651	5e-25	117
brPb-663225	XbrPb-663225	A03	85.6742	XA03_v3.0	98.82	100	439	16070748	16070409	3e-171	603
brPb-663225	XbrPb-663225	A03	85.6742	XA03_v3.0	98.82	100	439	16074286	16074625	3e-171	603
brPb-659257	XbrPb-659257	A03	85.7513	XA04_v3.0	83.75	124	203	14873607	14873686	2e-06	56
brPb-659257	XbrPb-659257	A03	85.7513	XA03_v3.0	85.53	124	199	25309671	25309596	1e-08	63.9
brPb-659257	XbrPb-659257	A03	85.7513	XA05_v3.0	85.94	125	505	2162182	2161808	4e-85	317
brPb-659257	XbrPb-659257	A03	85.7513	XA02_v3.0	86.46	310	501	2216099	2215908	4e-42	174
brPb-659257	XbrPb-659257	A03	85.7513	XA05_v3.0	91.32	288	506	2156397	2156179	6e-75	283
brPb-659257	XbrPb-659257	A03	85.7513	XA05_v3.0	92.68	594	634	2161139	2161099	6e-07	58
brPb-659257	XbrPb-659257	A03	85.7513	XA02_v3.0	94.94	125	203	2216269	2216191	3e-27	125
brPb-659257	XbrPb-659257	A03	85.7513	XA03_v3.0	99.82	90	634	16069996	16070540	0	1025
brPb-659257	XbrPb-659257	A03	85.7513	XA03_v3.0	100	90	634	16075038	16074494	0	1033
brPb-659257	XbrPb-659257	A03	85.7513	XA05_v3.0	100	125	216	2156537	2156446	2e-44	182
brPb-671284	XbrPb-671284	A03	88.1322	XA01_v3.0	86.02	126	218	24587267	24587359	4e-14	81.8
brPb-671284	XbrPb-671284	A03	88.1322	XA01_v3.0	95	294	333	24587423	24587462	1e-08	63.9
brPb-671284	XbrPb-671284	A03	88.1322	XA01_v3.0	97.44	294	332	24573490	24573528	2e-10	69.9
brPb-671284	XbrPb-671284	A03	88.1322	XA01_v3.0	97.5	294	333	24568970	24569009	4e-11	71.9
brPb-671284	XbrPb-671284	A03	88.1322	XA01_v3.0	97.56	294	334	24570943	24570983	1e-11	73.8
brPb-671284	XbrPb-671284	A03	88.1322	XA03_v3.0	100	94	363	15800857	15801126	9e-151	535
brPb-671284	XbrPb-671284	A03	88.1322	XA03_v3.0	100	357	614	15806306	15806563	1e-143	511
brPb-839683	XbrPb-839683	A03	88.5662	XA01_v3.0	84.95	126	218	24587267	24587359	6e-12	73.8
brPb-839683	XbrPb-839683	A03	88.5662	XA01_v3.0	92.5	294	333	24587423	24587462	1e-06	56
brPb-839683	XbrPb-839683	A03	88.5662	XA01_v3.0	94.87	294	332	24573490	24573528	2e-08	61.9
brPb-839683	XbrPb-839683	A03	88.5662	XA01_v3.0	95	294	333	24568970	24569009	5e-09	63.9
brPb-839683	XbrPb-839683	A03	88.5662	XA01_v3.0	95.12	294	334	24570943	24570983	1e-09	65.9
brPb-839683	XbrPb-839683	A03	88.5662	XA03_v3.0	98.15	94	364	15800857	15801126	7e-138	492
brPb-662565	XbrPb-662565	A03	99.4611	XA09_v3.0	93.24	106	445	9660525	9660192	3e-132	474
brPb-662565	XbrPb-662565	A03	99.4611	XA03_v3.0	99.13	99	441	12635642	12635983	0	648
brPb-662565	XbrPb-662565	A03	99.4611	XA11_v3.0	100	514	567	18661179	18661126	6e-22	107
brPb-838880	XbrPb-838880	A03	103.496	XA09_v3.0	87.82	99	491	34106706	34107098	2e-105	385
brPb-662033	XbrPb-662033	A03	103.496	XA09_v3.0	88.44	95	544	34107153	34106706	3e-129	464
brPb-662586	XbrPb-662586	A03	103.496	XA09_v3.0	88.44	99	548	34106706	34107153	3e-129	464
brPb-662586	XbrPb-662586	A03	103.496	XA11_v3.0	94.55	616	670	18661179	18661125	5e-17	91.7
brPb-838880	XbrPb-838880	A03	103.496	XA03_v3.0	97.47	99	491	11216863	11217255	0	682
brPb-662033	XbrPb-662033	A03	103.496	XA03_v3.0	99.56	95	544	11217310	11216863	0	870
brPb-662586	XbrPb-662586	A03	103.496	XA03_v3.0	99.56	99	548	11216863	11217310	0	870
brPb-662033	XbrPb-662033	A03	103.496	XA11_v3.0	100	612	654	18661179	18661137	3e-15	85.7
brPb-660733	XbrPb-660733	A03	110.432	XA06_v3.0	86.3	305	377	25397640	25397712	3e-09	65.9
brPb-661655	XbrPb-661655	A03	110.432	XA06_v3.0	86.3	297	369	25397712	25397640	3e-09	65.9
brPb-660733	XbrPb-660733	A03	110.432	XA09_v3.0	88.13	132	583	11375670	11376123	1e-122	442
brPb-661655	XbrPb-661655	A03	110.432	XA09_v3.0	88.35	91	542	11376123	11375670	4e-125	450
brPb-660733	XbrPb-660733	A03	110.432	XA11_v3.0	89.83	142	200	20355525	20355583	2e-10	69.9
brPb-661655	XbrPb-661655	A03	110.432	XA11_v3.0	89.83	474	532	20355583	20355525	2e-10	69.9
brPb-661655	XbrPb-661655	A03	110.432	XA01_v3.0	90.7	297	339	81493	81451	1e-05	54
brPb-660733	XbrPb-660733	A03	110.432	XA11_v3.0	95.77	311	381	20355699	20355769	8e-25	117
brPb-661655	XbrPb-661655	A03	110.432	XA11_v3.0	95.77	293	363	20355769	20355699	8e-25	117
brPb-660733	XbrPb-660733	A03	110.432	XA11_v3.0	96.36	651	705	18661179	18661125	8e-19	97.6
brPb-660733	XbrPb-660733	A03	110.432	XA03_v3.0	97.68	110	583	10359136	10359609	0	852
brPb-661655	XbrPb-661655	A03	110.432	XA03_v3.0	97.89	91	564	10359609	10359136	0	860
brPb-659276	XbrPb-659276	A03	126.651	XA01_v3.0	90.14	97	238	6923467	6923608	4e-41	170
brPb-659276	XbrPb-659276	A03	126.651	XA03_v3.0	91.42	95	429	7450079	7449757	4e-124	446
brPb-659276	XbrPb-659276	A03	126.651	XA01_v3.0	93.64	324	433	6923673	6923782	9e-39	163
brPb-838788	XbrPb-838788	A03	129.001	XA01_v3.0	88.12	156	256	4074727	4074629	1e-19	99.6
brPb-838788	XbrPb-838788	A03	129.001	XA08_v3.0	91.8	156	216	7619792	7619852	2e-14	81.8
brPb-838788	XbrPb-838788	A03	129.001	XA03_v3.0	98.9	156	337	5083539	5083358	7e-95	349
brPb-838788	XbrPb-838788	A03	129.001	XA03_v3.0	99.21	31	157	5083353	5083228	2e-48	194
brPb-658578	XbrPb-658578	A03	132.642	XA06_v3.0	79.22	150	558	9686254	9686662	9e-31	137
brPb-658578	XbrPb-658578	A03	132.642	XA06_v3.0	79.41	197	502	19150342	19150647	8e-22	107
brPb-658578	XbrPb-658578	A03	132.642	XA09_v3.0	83.21	208	338	4399215	4399345	3e-15	85.7
brPb-658578	XbrPb-658578	A03	132.642	XA01_v3.0	84.67	295	431	11779230	11779366	3e-21	105
brPb-658578	XbrPb-658578	A03	132.642	XA09_v3.0	86.67	99	638	33723907	33724446	6e-140	500
brPb-658578	XbrPb-658578	A03	132.642	XA09_v3.0	87.01	99	637	33736022	33736560	4e-144	513
brPb-658578	XbrPb-658578	A03	132.642	XA06_v3.0	87.22	99	630	14245827	14245296	9e-145	515
brPb-658578	XbrPb-658578	A03	132.642	XA08_v3.0	90.48	276	338	2720930	2720992	7e-13	77.8
brPb-658578	XbrPb-658578	A03	132.642	XA06_v3.0	93.48	284	329	7349164	7349209	7e-10	67.9
brPb-658578	XbrPb-658578	A03	132.642	XA02_v3.0	99.32	99	688	26329305	26328716	0	1138
brPb-658349	XbrPb-658349	A03	134.175	XA05_v3.0	88.52	460	520	10891258	10891198	3e-09	65.9
brPb-658349	XbrPb-658349	A03	134.175	XA05_v3.0	88.52	460	520	16146560	16146620	3e-09	65.9
brPb-658349	XbrPb-658349	A03	134.175	XA09_v3.0	88.52	460	520	24480534	24480474	3e-09	65.9
brPb-658349	XbrPb-658349	A03	134.175	XA02_v3.0	88.52	460	520	15032134	15032194	3e-09	65.9
brPb-658349	XbrPb-658349	A03	134.175	XA08_v3.0	89.43	484	606	5312067	5311945	2e-19	99.6
brPb-658349	XbrPb-658349	A03	134.175	XA03_v3.0	89.6	482	602	19884384	19884508	5e-20	101
brPb-658349	XbrPb-658349	A03	134.175	XA04_v3.0	89.91	461	569	12124802	12124694	2e-28	129
brPb-658349	XbrPb-658349	A03	134.175	XA02_v3.0	90.1	460	560	11551083	11550983	5e-26	121
brPb-658349	XbrPb-658349	A03	134.175	XA02_v3.0	90.35	457	570	879559	879446	2e-31	139
brPb-658349	XbrPb-658349	A03	134.175	XA07_v3.0	90.68	453	570	8447163	8447280	9e-34	147
brPb-658349	XbrPb-658349	A03	134.175	XA03_v3.0	91	461	560	5253319	5253220	8e-28	127
brPb-658349	XbrPb-658349	A03	134.175	XA03_v3.0	91.36	476	556	23617988	23617908	3e-21	105
brPb-658349	XbrPb-658349	A03	134.175	XA02_v3.0	91.55	460	601	14904953	14905093	2e-37	159
brPb-658349	XbrPb-658349	A03	134.175	XA08_v3.0	92.2	460	600	9669974	9670114	2e-37	159
brPb-658349	XbrPb-658349	A03	134.175	XA03_v3.0	92.47	458	603	14167538	14167393	1e-42	176
brPb-658349	XbrPb-658349	A03	134.175	XA02_v3.0	92.5	481	520	6658243	6658282	2e-06	56
brPb-658349	XbrPb-658349	A03	134.175	XA04_v3.0	93.26	482	570	5146675	5146763	2e-28	129
brPb-658349	XbrPb-658349	A03	134.175	XA08_v3.0	93.28	484	602	20230988	20230870	5e-29	131
brPb-658349	XbrPb-658349	A03	134.175	XA04_v3.0	93.53	460	598	19674472	19674609	4e-36	155
brPb-658349	XbrPb-658349	A03	134.175	XA05_v3.0	93.53	460	598	23358542	23358679	4e-36	155
brPb-658349	XbrPb-658349	A03	134.175	XA07_v3.0	93.57	461	600	2471772	2471910	9e-37	157
brPb-658349	XbrPb-658349	A03	134.175	XA10_v3.0	93.66	460	601	5815557	5815417	6e-38	161
brPb-658349	XbrPb-658349	A03	134.175	XA07_v3.0	93.68	477	571	16888000	16887906	5e-32	141
brPb-658349	XbrPb-658349	A03	134.175	XA10_v3.0	93.96	453	601	3371109	3371257	2e-44	182
brPb-658349	XbrPb-658349	A03	134.175	XA04_v3.0	94.29	462	496	18832973	18832939	1e-05	54
brPb-658349	XbrPb-658349	A03	134.175	XA09_v3.0	94.56	457	603	2909099	2909245	4e-48	194
brPb-658349	XbrPb-658349	A03	134.175	XA10_v3.0	95.1	461	603	3683890	3684031	4e-45	184
brPb-658349	XbrPb-658349	A03	134.175	XA09_v3.0	95.45	460	569	27878968	27879077	2e-43	178
brPb-658349	XbrPb-658349	A03	134.175	XA03_v3.0	95.54	460	571	9068283	9068172	2e-44	182
brPb-658349	XbrPb-658349	A03	134.175	XA07_v3.0	95.71	461	600	10103015	10102876	3e-46	188
brPb-658349	XbrPb-658349	A03	134.175	XA05_v3.0	95.74	460	600	8241102	8240962	6e-47	190
brPb-658349	XbrPb-658349	A03	134.175	XA10_v3.0	95.8	461	603	11224889	11224747	4e-48	194
brPb-658349	XbrPb-658349	A03	134.175	XA03_v3.0	96.08	299	349	4684029	4683979	3e-15	85.7
brPb-658349	XbrPb-658349	A03	134.175	XA04_v3.0	96.6	454	600	3294367	3294513	7e-53	210
brPb-658349	XbrPb-658349	A03	134.175	XA04_v3.0	96.62	455	602	6441217	6441363	7e-53	210
brPb-658349	XbrPb-658349	A03	134.175	XA05_v3.0	96.62	453	600	23675355	23675208	2e-53	212
brPb-658349	XbrPb-658349	A03	134.175	XA03_v3.0	96.92	100	482	4679485	4679096	9e-151	535
brPb-658349	XbrPb-658349	A03	134.175	XA10_v3.0	96.94	503	600	613075	613172	2e-28	129
brPb-658349	XbrPb-658349	A03	134.175	XA03_v3.0	97.73	326	457	4769130	4769000	8e-59	230
brPb-658349	XbrPb-658349	A03	134.175	XA10_v3.0	97.73	460	503	610979	611022	2e-13	79.8
brPb-658349	XbrPb-658349	A03	134.175	XA08_v3.0	97.93	457	601	5508157	5508301	2e-56	222
brPb-658349	XbrPb-658349	A03	134.175	XA03_v3.0	99.23	103	492	4680692	4680303	1e-168	595
brPb-658349	XbrPb-658349	A03	134.175	XA03_v3.0	99.31	457	600	10826170	10826313	1e-60	236
brPb-658349	XbrPb-658349	A03	134.175	XA07_v3.0	100	457	600	11604457	11604314	5e-63	244
brPb-658349	XbrPb-658349	A03	134.175	XA04_v3.0	100	459	600	8009214	8009355	8e-62	240
brPb-839588	XbrPb-839588	A03	135.933	XA08_v3.0	90.61	99	407	6419141	6419449	5e-105	383
brPb-661250	XbrPb-661250	A03	135.933	XA08_v3.0	91.03	123	434	6419141	6419452	6e-109	396
brPb-839485	XbrPb-839485	A03	135.933	XA08_v3.0	91.03	199	510	6419452	6419141	5e-109	396
brPb-661250	XbrPb-661250	A03	135.933	XA03_v3.0	96.11	100	534	1895208	1895644	0	726
brPb-839485	XbrPb-839485	A03	135.933	XA03_v3.0	96.34	99	533	1895644	1895208	0	733
brPb-839588	XbrPb-839588	A03	135.933	XA03_v3.0	97.04	76	413	1895208	1895545	1e-167	591
brPb-661250	XbrPb-661250	A03	135.933	XA11_v3.0	100	602	656	18661179	18661125	2e-22	109
brPb-839485	XbrPb-839485	A03	135.933	XA11_v3.0	100	601	636	18661179	18661144	4e-11	71.9
brPb-658266	XbrPb-658266	A03	136.193	XA01_v3.0	84.41	136	397	15352368	15352620	2e-46	188
brPb-670937	XbrPb-670937	A03	136.193	XA01_v3.0	85.42	133	419	15352368	15352645	6e-59	230
brPb-670937	XbrPb-670937	A03	136.193	XA06_v3.0	89.53	339	424	14263033	14262948	1e-19	99.6
brPb-658266	XbrPb-658266	A03	136.193	XA06_v3.0	92.86	342	397	14263033	14262978	1e-13	79.8
brPb-658266	XbrPb-658266	A03	136.193	XA02_v3.0	93.88	185	233	21922719	21922767	9e-12	73.8
brPb-670937	XbrPb-670937	A03	136.193	XA02_v3.0	93.88	182	230	21922719	21922767	8e-12	73.8
brPb-658266	XbrPb-658266	A03	136.193	XA11_v3.0	96.77	332	362	6114668	6114638	8e-06	54
brPb-670937	XbrPb-670937	A03	136.193	XA11_v3.0	96.77	329	359	6114668	6114638	8e-06	54
brPb-670937	XbrPb-670937	A03	136.193	XA01_v3.0	97.08	97	233	15352133	15352269	6e-62	240
brPb-658266	XbrPb-658266	A03	136.193	XA06_v3.0	97.56	150	190	14263198	14263158	9e-12	73.8
brPb-658266	XbrPb-658266	A03	136.193	XA01_v3.0	97.81	100	236	15352133	15352269	3e-64	248
brPb-670937	XbrPb-670937	A03	136.193	XA11_v3.0	97.83	493	538	18661179	18661134	2e-15	85.7
brPb-658266	XbrPb-658266	A03	136.193	XA11_v3.0	100	494	548	18661179	18661125	2e-22	109
brPb-658266	XbrPb-658266	A03	136.193	XA10_v3.0	100	332	358	6006052	6006026	8e-06	54
brPb-670937	XbrPb-670937	A03	136.193	XA06_v3.0	100	147	187	14263198	14263158	3e-14	81.8
brPb-670937	XbrPb-670937	A03	136.193	XA10_v3.0	100	329	355	6006052	6006026	8e-06	54
brPb-840964	XbrPb-840964	A03	144.362	XA05_v3.0	89.58	242	289	12925244	12925197	2e-06	56
brPb-840964	XbrPb-840964	A03	144.362	XA05_v3.0	89.58	242	289	12925370	12925323	2e-06	56
brPb-840964	XbrPb-840964	A03	144.362	XA03_v3.0	97.36	103	518	3852374	3852786	0	686
brPb-659729	XbrPb-659729	A03	144.902	XA05_v3.0	89.58	234	281	12925244	12925197	2e-06	56
brPb-659729	XbrPb-659729	A03	144.902	XA05_v3.0	89.58	234	281	12925370	12925323	2e-06	56
brPb-659729	XbrPb-659729	A03	144.902	XA03_v3.0	96.73	95	491	3852374	3852767	4e-180	632
brPb-658190	XbrPb-658190	A04	0	XA11_v3.0	98.15	379	432	18661179	18661126	3e-20	101
brPb-658190	XbrPb-658190	A04	0	XA04_v3.0	99.53	99	311	3650326	3650115	4e-112	406
brPb-840348	XbrPb-840348	A04	4.33289	XA04_v3.0	100	97	308	3650115	3650326	2e-116	420
brPb-840348	XbrPb-840348	A04	4.33289	XA11_v3.0	100	376	430	18661179	18661125	1e-22	109
brPb-662842	XbrPb-662842	A04	9.29871	XA04_v3.0	88.71	258	381	1511266	1511389	3e-30	135
brPb-662842	XbrPb-662842	A04	9.29871	XA11_v3.0	98.18	500	554	18661179	18661125	1e-20	103
brPb-662842	XbrPb-662842	A04	9.29871	XA01_v3.0	98.48	103	432	14077465	14077794	1e-174	615
brPb-663305	XbrPb-663305	A04	10.876	XA03_v3.0	85.29	317	384	5355343	5355410	2e-06	56
brPb-663305	XbrPb-663305	A04	10.876	XA04_v3.0	96.36	298	462	316894	317058	6e-74	280
brPb-663305	XbrPb-663305	A04	10.876	XA04_v3.0	99.07	100	314	315332	315546	3e-113	410
brPb-660316	XbrPb-660316	A04	11.688	XA07_v3.0	86.25	218	297	13216728	13216807	4e-11	71.9
brPb-660316	XbrPb-660316	A04	11.688	XA03_v3.0	89.09	525	579	5355410	5355356	4e-08	61.9
brPb-660316	XbrPb-660316	A04	11.688	XA04_v3.0	98.43	204	584	317301	316921	0	674
brPb-660316	XbrPb-660316	A04	11.688	XA04_v3.0	100	596	695	315528	315429	3e-49	198
brPb-660316	XbrPb-660316	A04	11.688	XA04_v3.0	100	86	178	317413	317321	4e-45	184
brPb-663259	XbrPb-663259	A04	11.884	XA07_v3.0	89.8	230	278	13216728	13216776	3e-07	58
brPb-663259	XbrPb-663259	A04	11.884	XA04_v3.0	96.77	216	339	317301	317178	2e-54	214
brPb-663259	XbrPb-663259	A04	11.884	XA04_v3.0	100	98	190	317413	317321	2e-45	184
brPb-661628	XbrPb-661628	A04	14.884	XA03_v3.0	85.42	497	591	131691	131785	1e-08	63.9
brPb-841242	XbrPb-841242	A04	14.884	XA03_v3.0	85.42	165	259	131785	131691	1e-08	63.9
brPb-661628	XbrPb-661628	A04	14.884	XA03_v3.0	85.84	153	264	131329	131441	2e-16	89.7
brPb-841242	XbrPb-841242	A04	14.884	XA05_v3.0	85.9	331	408	21966119	21966042	7e-10	67.9
brPb-841242	XbrPb-841242	A04	14.884	XA05_v3.0	86.61	486	597	21965954	21965843	1e-20	103
brPb-841242	XbrPb-841242	A04	14.884	XA03_v3.0	87.61	485	597	131441	131329	1e-23	113
brPb-661628	XbrPb-661628	A04	14.884	XA05_v3.0	89.04	351	423	21966047	21966119	5e-14	81.8
brPb-841242	XbrPb-841242	A04	14.884	XA04_v3.0	94.49	87	429	1152488	1152144	2e-145	517
brPb-841242	XbrPb-841242	A04	14.884	XA04_v3.0	95.65	445	650	1152112	1151906	3e-89	331
brPb-661628	XbrPb-661628	A04	14.884	XA05_v3.0	96.23	212	263	21965902	21965954	5e-14	81.8
brPb-661628	XbrPb-661628	A04	14.884	XA04_v3.0	98.55	100	305	1151906	1152112	1e-103	379
brPb-661628	XbrPb-661628	A04	14.884	XA04_v3.0	99.1	333	664	1152152	1152483	2e-180	634
brPb-660939	XbrPb-660939	A04	16.927	XA04_v3.0	97.61	90	592	920453	920954	0	872
brPb-657687	XbrPb-657687	A04	19.731	XA07_v3.0	79.42	139	482	7673034	7673378	9e-24	113
brPb-657687	XbrPb-657687	A04	19.731	XA02_v3.0	79.89	131	482	3203188	3202836	2e-28	129
brPb-657687	XbrPb-657687	A04	19.731	XA03_v3.0	81.15	143	264	7063132	7063011	1e-07	60
brPb-657687	XbrPb-657687	A04	19.731	XA04_v3.0	98.78	95	503	1343571	1343979	0	771
brPb-657786	XbrPb-657786	A04	19.769	XA07_v3.0	79.42	147	490	7673034	7673378	1e-23	113
brPb-657786	XbrPb-657786	A04	19.769	XA02_v3.0	79.89	139	490	3203188	3202836	2e-28	129
brPb-657786	XbrPb-657786	A04	19.769	XA03_v3.0	81.15	151	272	7063132	7063011	1e-07	60
brPb-657786	XbrPb-657786	A04	19.769	XA04_v3.0	98.07	103	569	1343571	1344037	0	864
brPb-658988	XbrPb-658988	A04	21.2393	XA04_v3.0	100	95	341	2497813	2498059	3e-137	490
brPb-658988	XbrPb-658988	A04	21.2393	XA11_v3.0	100	409	462	18661179	18661126	5e-22	107
brPb-842021	XbrPb-842021	A04	22.768	XA09_v3.0	88.47	88	405	8020249	8020566	1e-90	335
brPb-842021	XbrPb-842021	A04	22.768	XA07_v3.0	89.29	88	395	12279345	12279044	2e-92	341
brPb-842021	XbrPb-842021	A04	22.768	XA04_v3.0	97.18	88	406	1641461	1641779	1e-158	561
brPb-657641	XbrPb-657641	A04	22.84	XA09_v3.0	88.47	96	413	8020566	8020249	1e-90	335
brPb-657641	XbrPb-657641	A04	22.84	XA07_v3.0	89.29	106	413	12279044	12279345	2e-92	341
brPb-657641	XbrPb-657641	A04	22.84	XA04_v3.0	97.18	95	413	1641779	1641461	1e-158	561
brPb-658486	XbrPb-658486	A04	22.8642	XA04_v3.0	96.85	98	636	2901908	2902446	0	892
brPb-670055	XbrPb-670055	A04	22.8642	XA04_v3.0	99.69	88	413	2901908	2902233	5e-170	599
brPb-658153	XbrPb-658153	A04	22.923	XA09_v3.0	87.85	100	417	8020249	8020566	7e-86	319
brPb-658153	XbrPb-658153	A04	22.923	XA07_v3.0	88.64	100	407	12279345	12279044	1e-87	325
brPb-658153	XbrPb-658153	A04	22.923	XA04_v3.0	96.55	100	418	1641461	1641779	7e-154	545
brPb-809236	XbrPb-809236	A04	22.959	XA09_v3.0	88.47	101	418	8020249	8020566	1e-90	335
brPb-809236	XbrPb-809236	A04	22.959	XA07_v3.0	89.29	101	408	12279345	12279044	2e-92	341
brPb-809236	XbrPb-809236	A04	22.959	XA04_v3.0	97.18	101	419	1641461	1641779	1e-158	561
brPb-809236	XbrPb-809236	A04	22.959	XA11_v3.0	100	487	532	18661179	18661134	4e-17	91.7
brPb-659798	XbrPb-659798	A04	23.278	XA07_v3.0	87.95	101	266	12279044	12279206	4e-40	167
brPb-659798	XbrPb-659798	A04	23.278	XA09_v3.0	88.55	101	266	8020556	8020394	1e-42	174
brPb-659798	XbrPb-659798	A04	23.278	XA04_v3.0	95.91	97	267	1641772	1641602	2e-75	283
brPb-657736	XbrPb-657736	A04	24.9663	XA04_v3.0	79.45	265	483	8144034	8143816	5e-13	77.8
brPb-657736	XbrPb-657736	A04	24.9663	XA02_v3.0	80.12	280	440	14774629	14774470	5e-07	58
brPb-657736	XbrPb-657736	A04	24.9663	XA04_v3.0	80.15	310	440	10102923	10102793	8e-06	54
brPb-657736	XbrPb-657736	A04	24.9663	XA03_v3.0	80.3	165	499	10469745	10470079	4e-32	141
brPb-657736	XbrPb-657736	A04	24.9663	XA09_v3.0	82.2	389	506	27079742	27079859	5e-10	67.9
brPb-657736	XbrPb-657736	A04	24.9663	XA05_v3.0	89.36	391	437	11652578	11652624	8e-06	54
brPb-657736	XbrPb-657736	A04	24.9663	XA03_v3.0	97.22	257	544	3028606	3028319	3e-144	513
brPb-657736	XbrPb-657736	A04	24.9663	XA05_v3.0	98.2	101	544	5792234	5791791	0	823
brPb-657736	XbrPb-657736	A04	24.9663	XA02_v3.0	98.2	101	544	9784718	9785161	0	823
brPb-840517	XbrPb-840517	A04	26.157	XA04_v3.0	100	99	659	2901908	2902468	0	1070
brPb-658097	XbrPb-658097	A04	26.168	XA04_v3.0	98.58	102	662	2902468	2901908	0	993
brPb-659960	XbrPb-659960	A04	26.425	XA02_v3.0	83.02	116	221	4681352	4681247	1e-11	71.9
brPb-808599	XbrPb-808599	A04	27.36	XA09_v3.0	81.55	309	608	9786771	9786469	5e-26	121
brPb-808599	XbrPb-808599	A04	27.36	XA07_v3.0	86.32	155	249	11418662	11418756	3e-15	85.7
brPb-808599	XbrPb-808599	A04	27.36	XA04_v3.0	92.97	95	222	3396102	3395975	2e-44	182
brPb-808599	XbrPb-808599	A04	27.36	XA07_v3.0	95.65	95	163	11418005	11418073	1e-23	113
brPb-808599	XbrPb-808599	A04	27.36	XA09_v3.0	95.74	95	235	9787002	9786862	2e-59	232
brPb-841303	XbrPb-841303	A04	27.892	XA03_v3.0	81.48	97	225	13846992	13847124	2e-09	65.9
brPb-841303	XbrPb-841303	A04	27.892	XA10_v3.0	85.03	229	375	14758032	14758178	5e-25	117
brPb-841303	XbrPb-841303	A04	27.892	XA09_v3.0	85.5	247	375	16522405	16522535	7e-21	103
brPb-841303	XbrPb-841303	A04	27.892	XA03_v3.0	87.3	231	293	13847166	13847228	2e-08	61.9
brPb-841303	XbrPb-841303	A04	27.892	XA03_v3.0	88.59	227	375	10427562	10427709	9e-36	153
brPb-841303	XbrPb-841303	A04	27.892	XA10_v3.0	89.55	98	225	14757859	14757992	6e-37	157
brPb-841303	XbrPb-841303	A04	27.892	XA05_v3.0	93.62	132	366	17711238	17711462	3e-97	357
brPb-841303	XbrPb-841303	A04	27.892	XA03_v3.0	95.24	163	225	10427462	10427524	3e-20	101
brPb-841303	XbrPb-841303	A04	27.892	XA09_v3.0	96.77	98	128	16522232	16522262	6e-06	54
brPb-809825	XbrPb-809825	A04	27.9944	XA02_v3.0	86.27	308	455	965867	965715	7e-28	127
brPb-809825	XbrPb-809825	A04	27.9944	XA11_v3.0	89.06	380	443	8516641	8516578	4e-11	71.9
brPb-809825	XbrPb-809825	A04	27.9944	XA05_v3.0	89.06	380	443	10581925	10581862	4e-11	71.9
brPb-809825	XbrPb-809825	A04	27.9944	XA01_v3.0	89.06	380	443	18379935	18379998	4e-11	71.9
brPb-809825	XbrPb-809825	A04	27.9944	XA11_v3.0	90.74	380	433	14387474	14387527	6e-10	67.9
brPb-809825	XbrPb-809825	A04	27.9944	XA05_v3.0	90.74	380	433	19427440	19427387	6e-10	67.9
brPb-809825	XbrPb-809825	A04	27.9944	XA05_v3.0	90.74	380	433	19450050	19449997	6e-10	67.9
brPb-809825	XbrPb-809825	A04	27.9944	XA05_v3.0	91.49	380	426	19443776	19443730	3e-08	61.9
brPb-809825	XbrPb-809825	A04	27.9944	XA09_v3.0	91.57	371	453	10426619	10426701	2e-22	109
brPb-809825	XbrPb-809825	A04	27.9944	XA02_v3.0	92.75	389	457	2094054	2093986	6e-19	97.6
brPb-842153	XbrPb-842153	A04	27.9944	XA04_v3.0	94.59	102	525	5630292	5630715	4e-171	603
brPb-809825	XbrPb-809825	A04	27.9944	XA09_v3.0	94.74	166	203	28477056	28477019	1e-07	60
brPb-809825	XbrPb-809825	A04	27.9944	XA10_v3.0	95	167	206	12169540	12169579	9e-09	63.9
brPb-839631	XbrPb-839631	A04	27.9944	XA04_v3.0	98.95	100	384	5630292	5630576	2e-152	541
brPb-839631	XbrPb-839631	A04	27.9944	XA04_v3.0	99.26	443	577	5630581	5630715	9e-68	260
brPb-809825	XbrPb-809825	A04	27.9944	XA06_v3.0	99.72	99	457	3336023	3336382	0	644
brPb-809825	XbrPb-809825	A04	27.9944	XA11_v3.0	100	525	577	18661179	18661127	3e-21	105
brPb-839631	XbrPb-839631	A04	27.9944	XA11_v3.0	100	645	689	18661179	18661135	2e-16	89.7
brPb-809631	XbrPb-809631	A04	29.081	XA02_v3.0	86.27	98	245	965715	965867	6e-28	127
brPb-809631	XbrPb-809631	A04	29.081	XA11_v3.0	89.06	110	173	8516578	8516641	3e-11	71.9
brPb-809631	XbrPb-809631	A04	29.081	XA05_v3.0	89.06	110	173	10581862	10581925	3e-11	71.9
brPb-809631	XbrPb-809631	A04	29.081	XA01_v3.0	89.06	110	173	18379998	18379935	3e-11	71.9
brPb-809631	XbrPb-809631	A04	29.081	XA11_v3.0	90.74	120	173	14387527	14387474	5e-10	67.9
brPb-809631	XbrPb-809631	A04	29.081	XA05_v3.0	90.74	120	173	19427387	19427440	5e-10	67.9
brPb-809631	XbrPb-809631	A04	29.081	XA05_v3.0	90.74	120	173	19449997	19450050	5e-10	67.9
brPb-809631	XbrPb-809631	A04	29.081	XA05_v3.0	91.49	127	173	19443730	19443776	3e-08	61.9
brPb-809631	XbrPb-809631	A04	29.081	XA09_v3.0	91.57	100	182	10426701	10426619	1e-22	109
brPb-809631	XbrPb-809631	A04	29.081	XA02_v3.0	92.75	96	164	2093986	2094054	5e-19	97.6
brPb-809631	XbrPb-809631	A04	29.081	XA09_v3.0	94.74	350	387	28477019	28477056	1e-07	60
brPb-809631	XbrPb-809631	A04	29.081	XA10_v3.0	95	347	386	12169579	12169540	8e-09	63.9
brPb-809631	XbrPb-809631	A04	29.081	XA06_v3.0	98.89	96	455	3336382	3336023	4e-177	622
brPb-808642	XbrPb-808642	A04	29.464	XA04_v3.0	98.25	408	521	5630405	5630292	7e-53	210
brPb-808642	XbrPb-808642	A04	29.464	XA11_v3.0	100	592	634	18661179	18661137	3e-15	85.7
brPb-658265	XbrPb-658265	A04	29.642	XA04_v3.0	90.63	103	528	5630292	5630715	2e-139	498
brPb-658265	XbrPb-658265	A04	29.642	XA11_v3.0	95.65	596	641	18661179	18661134	3e-12	75.8
brPb-808142	XbrPb-808142	A04	29.646	XA04_v3.0	97.89	98	524	5630292	5630715	0	729
brPb-809583	XbrPb-809583	A04	29.8091	XA09_v3.0	84.68	101	425	8457061	8456739	2e-65	252
brPb-809583	XbrPb-809583	A04	29.8091	XA07_v3.0	88.42	313	407	11985583	11985677	4e-20	101
brPb-809583	XbrPb-809583	A04	29.8091	XA07_v3.0	90.74	101	208	11985390	11985497	3e-30	135
brPb-809583	XbrPb-809583	A04	29.8091	XA11_v3.0	98.15	493	546	18661179	18661126	4e-20	101
brPb-809583	XbrPb-809583	A04	29.8091	XA04_v3.0	99.69	101	425	2003230	2002906	0	636
brPb-842031	XbrPb-842031	A04	30.494	XA08_v3.0	83.74	168	289	10102356	10102478	6e-13	77.8
brPb-842031	XbrPb-842031	A04	30.494	XA01_v3.0	88.98	168	293	4896073	4896199	1e-29	133
brPb-842031	XbrPb-842031	A04	30.494	XA08_v3.0	89.02	357	438	92250	92169	4e-17	91.7
brPb-842031	XbrPb-842031	A04	30.494	XA10_v3.0	92.19	488	551	13385746	13385683	6e-16	87.7
brPb-842031	XbrPb-842031	A04	30.494	XA03_v3.0	94.41	168	309	8918137	8917995	1e-53	212
brPb-842031	XbrPb-842031	A04	30.494	XA04_v3.0	95.45	310	353	6083441	6083398	4e-11	71.9
brPb-842031	XbrPb-842031	A04	30.494	XA11_v3.0	96.28	310	551	14560405	14560645	2e-90	335
brPb-842031	XbrPb-842031	A04	30.494	XA10_v3.0	97.14	354	458	13385867	13385763	3e-45	184
brPb-842031	XbrPb-842031	A04	30.494	XA04_v3.0	97.39	310	538	7587990	7587761	2e-90	335
brPb-842031	XbrPb-842031	A04	30.494	XA11_v3.0	99.33	160	309	14560859	14561008	8e-77	289
brPb-842031	XbrPb-842031	A04	30.494	XA04_v3.0	99.33	160	309	7587536	7587387	8e-77	289
brPb-838993	XbrPb-838993	A04	30.728	XA09_v3.0	86.96	298	366	35277221	35277289	2e-09	65.9
brPb-838993	XbrPb-838993	A04	30.728	XA11_v3.0	94.23	437	488	18661179	18661128	2e-15	85.7
brPb-838993	XbrPb-838993	A04	30.728	XA09_v3.0	94.74	102	139	35276997	35277034	1e-07	60
brPb-838993	XbrPb-838993	A04	30.728	XA04_v3.0	100	96	369	7731194	7730921	1e-140	502
brPb-839587	XbrPb-839587	A04	30.735	XA09_v3.0	86.96	304	372	35277221	35277289	2e-09	65.9
brPb-839587	XbrPb-839587	A04	30.735	XA09_v3.0	94.74	108	145	35276997	35277034	1e-07	60
brPb-839587	XbrPb-839587	A04	30.735	XA04_v3.0	100	102	375	7731194	7730921	8e-141	502
brPb-657581	XbrPb-657581	A04	32.408	XA04_v3.0	89.67	102	430	8646074	8646399	1e-103	379
brPb-657581	XbrPb-657581	A04	32.408	XA04_v3.0	90.91	104	147	8619298	8619341	2e-06	56
brPb-657581	XbrPb-657581	A04	32.408	XA04_v3.0	93.02	102	144	8653782	8653824	3e-08	61.9
brPb-657581	XbrPb-657581	A04	32.408	XA04_v3.0	94.44	166	201	8653333	8653368	2e-06	56
brPb-657692	XbrPb-657692	A04	32.6354	XA01_v3.0	84.93	254	326	20483033	20482961	5e-07	58
brPb-659874	XbrPb-659874	A04	32.6354	XA08_v3.0	87.14	95	164	14838181	14838250	3e-10	67.9
brPb-657692	XbrPb-657692	A04	32.6354	XA04_v3.0	87.67	254	326	13029439	13029511	8e-12	73.8
brPb-659874	XbrPb-659874	A04	32.6354	XA03_v3.0	87.93	95	152	15629871	15629928	8e-08	60
brPb-659874	XbrPb-659874	A04	32.6354	XA02_v3.0	87.93	95	152	26675287	26675230	8e-08	60
brPb-659874	XbrPb-659874	A04	32.6354	XA03_v3.0	88.71	237	296	15629970	15630031	2e-08	61.9
brPb-659874	XbrPb-659874	A04	32.6354	XA03_v3.0	88.71	237	296	23294686	23294747	2e-08	61.9
brPb-659874	XbrPb-659874	A04	32.6354	XA02_v3.0	88.71	237	296	26675178	26675117	2e-08	61.9
brPb-659874	XbrPb-659874	A04	32.6354	XA03_v3.0	88.79	95	201	1476206	1476311	1e-22	109
brPb-659874	XbrPb-659874	A04	32.6354	XA03_v3.0	89.58	105	152	23294597	23294644	1e-06	56
brPb-659874	XbrPb-659874	A04	32.6354	XA06_v3.0	91.36	95	175	11632986	11633066	2e-21	105
brPb-659874	XbrPb-659874	A04	32.6354	XA05_v3.0	91.36	95	175	4829798	4829718	2e-21	105
brPb-659874	XbrPb-659874	A04	32.6354	XA08_v3.0	92	224	273	14842613	14842662	3e-10	67.9
brPb-657692	XbrPb-657692	A04	32.6354	XA11_v3.0	96.71	100	524	357220	357635	0	650
brPb-657692	XbrPb-657692	A04	32.6354	XA04_v3.0	98.35	100	524	5354782	5355203	0	696
brPb-661134	XbrPb-661134	A04	32.749	XA04_v3.0	83.04	199	422	8619893	8620115	3e-30	135
brPb-661134	XbrPb-661134	A04	32.749	XA04_v3.0	87.53	99	459	8653782	8654136	2e-92	341
brPb-661134	XbrPb-661134	A04	32.749	XA04_v3.0	88.89	101	163	8619298	8619360	1e-10	69.9
brPb-661134	XbrPb-661134	A04	32.749	XA04_v3.0	90.62	99	159	8619825	8619888	2e-12	75.8
brPb-661134	XbrPb-661134	A04	32.749	XA04_v3.0	93.02	99	141	8646074	8646116	3e-08	61.9
brPb-660920	XbrPb-660920	A04	32.811	XA04_v3.0	83.04	202	425	8619893	8620115	3e-30	135
brPb-660920	XbrPb-660920	A04	32.811	XA04_v3.0	87.53	102	462	8653782	8654136	3e-92	341
brPb-660920	XbrPb-660920	A04	32.811	XA04_v3.0	88.89	104	166	8619298	8619360	1e-10	69.9
brPb-660920	XbrPb-660920	A04	32.811	XA04_v3.0	90.62	102	162	8619825	8619888	2e-12	75.8
brPb-660920	XbrPb-660920	A04	32.811	XA04_v3.0	93.02	102	144	8646074	8646116	4e-08	61.9
brPb-660920	XbrPb-660920	A04	32.811	XA11_v3.0	95.92	535	583	18661179	18661131	2e-15	85.7
brPb-839577	XbrPb-839577	A04	32.894	XA04_v3.0	83.04	200	423	8619893	8620115	3e-30	135
brPb-839577	XbrPb-839577	A04	32.894	XA04_v3.0	87.53	100	460	8653782	8654136	2e-92	341
brPb-839577	XbrPb-839577	A04	32.894	XA04_v3.0	88.89	102	164	8619298	8619360	1e-10	69.9
brPb-839577	XbrPb-839577	A04	32.894	XA04_v3.0	90.62	100	160	8619825	8619888	2e-12	75.8
brPb-839577	XbrPb-839577	A04	32.894	XA04_v3.0	93.02	100	142	8646074	8646116	3e-08	61.9
brPb-671364	XbrPb-671364	A04	35.1068	XA04_v3.0	90.7	171	213	8653337	8653379	7e-06	54
brPb-671364	XbrPb-671364	A04	35.1068	XA04_v3.0	90.91	105	148	8619298	8619341	2e-06	56
brPb-671364	XbrPb-671364	A04	35.1068	XA04_v3.0	93.02	103	145	8653782	8653824	3e-08	61.9
brPb-671364	XbrPb-671364	A04	35.1068	XA04_v3.0	99.39	103	428	8646074	8646399	2e-179	630
brPb-808993	XbrPb-808993	A04	37.388	XA02_v3.0	85.15	427	527	22053046	22053146	5e-14	81.8
brPb-808993	XbrPb-808993	A04	37.388	XA02_v3.0	89.09	97	261	22052811	22052975	4e-45	184
brPb-808993	XbrPb-808993	A04	37.388	XA06_v3.0	94.47	97	313	21836120	21836336	2e-90	335
brPb-808993	XbrPb-808993	A04	37.388	XA06_v3.0	95.93	412	534	21836437	21836559	5e-51	204
brPb-659705	XbrPb-659705	A04	37.559	XA04_v3.0	91.28	412	560	10013925	10014073	2e-55	218
brPb-659705	XbrPb-659705	A04	37.559	XA04_v3.0	100	96	341	10013609	10013854	2e-136	488
brPb-841683	XbrPb-841683	A04	37.663	XA04_v3.0	97.07	333	537	10013854	10013650	1e-100	369
brPb-841683	XbrPb-841683	A04	37.663	XA04_v3.0	100	88	134	10014099	10014053	9e-18	93.7
brPb-808828	XbrPb-808828	A04	37.913	XA04_v3.0	99.59	89	334	10013609	10013854	4e-134	480
brPb-660701	XbrPb-660701	A04	39.134	XA09_v3.0	87.93	446	503	5432790	5432733	2e-07	60
brPb-660701	XbrPb-660701	A04	39.134	XA04_v3.0	98.65	437	659	11078865	11079087	5e-100	367
brPb-660701	XbrPb-660701	A04	39.134	XA04_v3.0	99.32	99	394	11077627	11077922	1e-100	369
brPb-660157	XbrPb-660157	A04	39.432	XA04_v3.0	87.74	109	318	11271720	11271919	2e-36	155
brPb-660157	XbrPb-660157	A04	39.432	XA09_v3.0	88.46	267	318	5315071	5315020	1e-06	56
brPb-657888	XbrPb-657888	A04	45.4299	XA11_v3.0	81.21	111	259	20354849	20354997	7e-12	73.8
brPb-657888	XbrPb-657888	A04	45.4299	XA06_v3.0	81.48	119	253	25396792	25396926	1e-10	69.9
brPb-657888	XbrPb-657888	A04	45.4299	XA01_v3.0	81.82	120	328	80564	80772	1e-13	79.8
brPb-657888	XbrPb-657888	A04	45.4299	XA09_v3.0	87.88	400	465	4979376	4979441	1e-10	69.9
brPb-657888	XbrPb-657888	A04	45.4299	XA09_v3.0	91.67	105	356	4979015	4979266	7e-80	299
brPb-657888	XbrPb-657888	A04	45.4299	XA11_v3.0	96.77	102	132	1978630	1978660	7e-06	54
brPb-657888	XbrPb-657888	A04	45.4299	XA04_v3.0	99.45	102	465	9741088	9741451	0	666
brPb-658251	XbrPb-658251	A04	46.28	XA09_v3.0	82.76	341	427	30111460	30111374	9e-06	54
brPb-658251	XbrPb-658251	A04	46.28	XA01_v3.0	85.42	121	448	21100384	21100052	8e-68	260
brPb-658251	XbrPb-658251	A04	46.28	XA07_v3.0	85.57	341	437	73901	73997	4e-14	81.8
brPb-658251	XbrPb-658251	A04	46.28	XA01_v3.0	85.71	188	282	22521380	22521283	2e-13	79.8
brPb-658251	XbrPb-658251	A04	46.28	XA06_v3.0	86.36	275	448	24415715	24415544	5e-29	131
brPb-658251	XbrPb-658251	A04	46.28	XA02_v3.0	86.52	156	242	9813694	9813782	3e-12	75.8
brPb-658251	XbrPb-658251	A04	46.28	XA09_v3.0	87.84	210	280	4578789	4578862	4e-11	71.9
brPb-658251	XbrPb-658251	A04	46.28	XA11_v3.0	87.88	123	282	3884108	3883944	2e-34	149
brPb-658251	XbrPb-658251	A04	46.28	XA09_v3.0	88.89	156	242	10700593	10700504	3e-15	85.7
brPb-658251	XbrPb-658251	A04	46.28	XA11_v3.0	90.79	210	282	12399965	12400040	4e-17	91.7
brPb-658251	XbrPb-658251	A04	46.28	XA11_v3.0	96.08	580	630	18661179	18661129	2e-16	89.7
brPb-658251	XbrPb-658251	A04	46.28	XA02_v3.0	97.85	95	512	13311948	13312364	0	741
brPb-658251	XbrPb-658251	A04	46.28	XA04_v3.0	98.33	95	512	13486510	13486926	0	757
brPb-658251	XbrPb-658251	A04	46.28	XA02_v3.0	99.76	95	512	13313580	13313997	0	767
brPb-809771	XbrPb-809771	A04	46.954	XA09_v3.0	83.91	188	274	30111374	30111460	4e-08	61.9
brPb-809771	XbrPb-809771	A04	46.954	XA01_v3.0	86.52	333	418	22521283	22521371	6e-13	77.8
brPb-809771	XbrPb-809771	A04	46.954	XA07_v3.0	86.6	178	274	73997	73901	2e-16	89.7
brPb-809771	XbrPb-809771	A04	46.954	XA06_v3.0	86.93	167	340	24415544	24415715	2e-31	139
brPb-809771	XbrPb-809771	A04	46.954	XA09_v3.0	87.84	335	405	4578862	4578789	4e-11	71.9
brPb-809771	XbrPb-809771	A04	46.954	XA01_v3.0	88.54	167	414	21100052	21100304	2e-68	262
brPb-809771	XbrPb-809771	A04	46.954	XA11_v3.0	89.58	333	424	3883944	3884039	2e-19	99.6
brPb-809771	XbrPb-809771	A04	46.954	XA11_v3.0	90.79	333	405	12400040	12399965	4e-17	91.7
brPb-809771	XbrPb-809771	A04	46.954	XA02_v3.0	92.31	373	424	9813782	9813731	4e-11	71.9
brPb-809771	XbrPb-809771	A04	46.954	XA09_v3.0	94.23	373	424	10700504	10700555	2e-13	79.8
brPb-809771	XbrPb-809771	A04	46.954	XA04_v3.0	97.85	103	520	13486926	13486510	0	636
brPb-809771	XbrPb-809771	A04	46.954	XA02_v3.0	98.33	103	520	13312364	13311948	0	644
brPb-809771	XbrPb-809771	A04	46.954	XA02_v3.0	99.04	103	520	13313997	13313580	0	644
brPb-809771	XbrPb-809771	A04	46.954	XA11_v3.0	100	588	640	18661179	18661127	3e-21	105
brPb-661773	XbrPb-661773	A04	49.3616	XA04_v3.0	97.14	94	162	11272303	11272234	8e-13	75.8
brPb-671115	XbrPb-671115	A04	65.2883	XA05_v3.0	93.24	177	324	18133848	18133701	4e-54	214
brPb-671115	XbrPb-671115	A04	65.2883	XA04_v3.0	94.38	95	574	16436133	16435666	0	757
brPb-840148	XbrPb-840148	A04	67.1733	XA05_v3.0	91.22	175	322	18133848	18133701	7e-47	190
brPb-840148	XbrPb-840148	A04	67.1733	XA04_v3.0	91.61	93	521	16436133	16435725	7e-155	549
brPb-839360	XbrPb-839360	A04	67.1733	XA05_v3.0	93.24	171	318	18133848	18133701	4e-54	214
brPb-839360	XbrPb-839360	A04	67.1733	XA04_v3.0	93.78	89	570	16436133	16435666	0	722
brPb-840148	XbrPb-840148	A04	67.1733	XA11_v3.0	98.15	637	690	18661179	18661126	2e-19	99.6
brPb-658492	XbrPb-658492	A04	67.535	XA04_v3.0	91.69	125	549	16436082	16435666	2e-164	581
brPb-658492	XbrPb-658492	A04	67.535	XA05_v3.0	91.89	156	303	18133848	18133701	3e-49	198
brPb-658492	XbrPb-658492	A04	67.535	XA04_v3.0	96.88	97	128	16436133	16436102	2e-06	56
brPb-809176	XbrPb-809176	A04	67.716	XA05_v3.0	93.24	177	324	18133848	18133701	4e-54	214
brPb-809176	XbrPb-809176	A04	67.716	XA04_v3.0	95	95	574	16436133	16435666	0	775
brPb-670695	XbrPb-670695	A04	68.044	XA04_v3.0	92.02	96	446	16436133	16435796	1e-136	488
brPb-670695	XbrPb-670695	A04	68.044	XA05_v3.0	93.24	178	325	18133848	18133701	3e-54	214
brPb-662662	XbrPb-662662	A04	68.174	XA04_v3.0	91.69	130	554	16436082	16435666	2e-164	581
brPb-662662	XbrPb-662662	A04	68.174	XA05_v3.0	91.89	161	308	18133848	18133701	2e-49	198
brPb-662662	XbrPb-662662	A04	68.174	XA04_v3.0	96.88	102	133	16436133	16436102	2e-06	56
brPb-662215	XbrPb-662215	A04	70.378	XA05_v3.0	85.25	88	331	19035234	19035477	2e-49	198
brPb-662215	XbrPb-662215	A04	70.378	XA08_v3.0	89.58	97	144	13001639	13001686	2e-06	56
brPb-662215	XbrPb-662215	A04	70.378	XA11_v3.0	98.04	458	508	18661179	18661129	9e-18	93.7
brPb-662215	XbrPb-662215	A04	70.378	XA04_v3.0	99.67	85	390	17169578	17169883	6e-170	599
brPb-809088	XbrPb-809088	A04	72.72	XA04_v3.0	83.89	181	329	17669066	17669212	2e-17	91.7
brPb-659008	XbrPb-659008	A04	72.788	XA04_v3.0	100	95	391	17669277	17668981	5e-167	589
brPb-658557	XbrPb-658557	A04	73.1794	XA05_v3.0	82.61	135	249	19035477	19035363	1e-12	75.8
brPb-658557	XbrPb-658557	A04	73.1794	XA04_v3.0	93.39	76	332	17169883	17169628	1e-105	385
brPb-663549	XbrPb-663549	A04	78.3201	XA04_v3.0	97.29	99	504	17827165	17827570	0	718
brPb-661133	XbrPb-661133	A04	78.3201	XA04_v3.0	97.57	292	662	17827580	17827210	0	664
brPb-661133	XbrPb-661133	A04	78.3201	XA04_v3.0	98.95	102	292	17827831	17827641	8e-99	363
brPb-658645	XbrPb-658645	A04	82.1476	XA04_v3.0	87.39	226	447	19046666	19046438	4e-51	204
brPb-658257	XbrPb-658257	A04	82.1476	XA04_v3.0	87.83	319	547	19046666	19046887	2e-53	212
brPb-658257	XbrPb-658257	A04	82.1476	XA05_v3.0	89.34	96	217	23065925	23065804	2e-31	139
brPb-658257	XbrPb-658257	A04	82.1476	XA04_v3.0	99.36	96	719	19046215	19046838	0	1211
brPb-658645	XbrPb-658645	A04	82.1476	XA04_v3.0	99.4	96	593	19047017	19046520	0	969
brPb-658824	XbrPb-658824	A04	85.0331	XA04_v3.0	98.65	95	317	19498532	19498311	2e-113	410
brPb-839008	XbrPb-839008	A04	85.668	XA04_v3.0	96.28	99	444	19053792	19053445	2e-160	567
brPb-660337	XbrPb-660337	A04	90.289	XA09_v3.0	85.87	100	191	8327364	8327455	2e-13	79.8
brPb-660337	XbrPb-660337	A04	90.289	XA04_v3.0	91.02	103	499	19358943	19358548	2e-139	498
brPb-660337	XbrPb-660337	A04	90.289	XA11_v3.0	100	567	620	18661179	18661126	7e-22	107
brPb-660911	XbrPb-660911	A04	91.712	XA07_v3.0	87.79	145	275	5465216	5465345	3e-27	125
brPb-660911	XbrPb-660911	A04	91.712	XA07_v3.0	87.79	145	275	16233643	16233772	3e-27	125
brPb-660911	XbrPb-660911	A04	91.712	XA02_v3.0	89.58	199	294	24336906	24336812	1e-20	103
brPb-660911	XbrPb-660911	A04	91.712	XA05_v3.0	90	224	283	22629981	22629922	3e-11	71.9
brPb-660911	XbrPb-660911	A04	91.712	XA03_v3.0	90.08	145	275	10612626	10612755	2e-34	149
brPb-660911	XbrPb-660911	A04	91.712	XA04_v3.0	90.14	258	328	8092848	8092917	5e-13	77.8
brPb-660911	XbrPb-660911	A04	91.712	XA03_v3.0	90.14	258	328	15170543	15170612	5e-13	77.8
brPb-660911	XbrPb-660911	A04	91.712	XA04_v3.0	91.04	147	213	8092581	8092647	2e-15	85.7
brPb-660911	XbrPb-660911	A04	91.712	XA03_v3.0	91.04	147	213	15170276	15170342	2e-15	85.7
brPb-660911	XbrPb-660911	A04	91.712	XA04_v3.0	96.31	110	460	19498181	19498532	2e-166	587
brPb-808709	XbrPb-808709	A04	92.129	XA07_v3.0	87.79	281	411	5465345	5465216	3e-27	125
brPb-808709	XbrPb-808709	A04	92.129	XA07_v3.0	87.79	281	411	16233772	16233643	3e-27	125
brPb-808709	XbrPb-808709	A04	92.129	XA02_v3.0	89.58	262	357	24336812	24336906	9e-21	103
brPb-808709	XbrPb-808709	A04	92.129	XA05_v3.0	90	273	332	22629922	22629981	3e-11	71.9
brPb-808709	XbrPb-808709	A04	92.129	XA03_v3.0	90.08	281	411	10612755	10612626	2e-34	149
brPb-808709	XbrPb-808709	A04	92.129	XA04_v3.0	90.14	228	298	8092917	8092848	5e-13	77.8
brPb-808709	XbrPb-808709	A04	92.129	XA03_v3.0	90.14	228	298	15170612	15170543	5e-13	77.8
brPb-808709	XbrPb-808709	A04	92.129	XA04_v3.0	91.04	343	409	8092647	8092581	2e-15	85.7
brPb-808709	XbrPb-808709	A04	92.129	XA03_v3.0	91.04	343	409	15170342	15170276	2e-15	85.7
brPb-808709	XbrPb-808709	A04	92.129	XA04_v3.0	96.59	96	446	19498532	19498181	1e-168	595
brPb-658275	XbrPb-658275	A04	93.2167	XA01_v3.0	87.27	221	275	8576119	8576065	8e-06	54
brPb-658275	XbrPb-658275	A04	93.2167	XA06_v3.0	89.47	382	437	18047300	18047244	5e-07	58
brPb-658275	XbrPb-658275	A04	93.2167	XA06_v3.0	90.2	380	429	20552996	20553046	8e-06	54
brPb-658275	XbrPb-658275	A04	93.2167	XA06_v3.0	90.74	222	275	17018256	17018203	5e-10	67.9
brPb-658275	XbrPb-658275	A04	93.2167	XA03_v3.0	91.38	380	436	25144769	25144826	5e-10	67.9
brPb-658275	XbrPb-658275	A04	93.2167	XA07_v3.0	91.67	391	437	1057812	1057859	2e-06	56
brPb-658275	XbrPb-658275	A04	93.2167	XA05_v3.0	92.31	145	183	21830785	21830747	8e-06	54
brPb-658275	XbrPb-658275	A04	93.2167	XA05_v3.0	92.31	145	183	21835586	21835548	8e-06	54
brPb-658275	XbrPb-658275	A04	93.2167	XA03_v3.0	92.53	102	275	69343	69181	4e-66	254
brPb-658275	XbrPb-658275	A04	93.2167	XA06_v3.0	93.75	380	426	11703259	11703212	9e-09	63.9
brPb-658275	XbrPb-658275	A04	93.2167	XA07_v3.0	94.59	303	339	12635678	12635642	5e-07	58
brPb-658275	XbrPb-658275	A04	93.2167	XA09_v3.0	94.59	393	429	35078986	35078950	5e-07	58
brPb-658275	XbrPb-658275	A04	93.2167	XA03_v3.0	96.13	386	539	69070	68917	4e-63	244
brPb-658275	XbrPb-658275	A04	93.2167	XA04_v3.0	96.77	145	175	1084425	1084395	8e-06	54
brPb-658275	XbrPb-658275	A04	93.2167	XA03_v3.0	97.06	316	349	69139	69106	1e-07	60
brPb-840331	XbrPb-840331	A04	93.968	XA03_v3.0	84.91	337	437	290977	290872	9e-12	73.8
brPb-840331	XbrPb-840331	A04	93.968	XA03_v3.0	86.14	337	437	289363	289263	2e-16	89.7
brPb-840331	XbrPb-840331	A04	93.968	XA03_v3.0	87.1	378	439	297521	297460	1e-07	60
brPb-840331	XbrPb-840331	A04	93.968	XA03_v3.0	88.31	221	294	291076	291000	6e-13	77.8
brPb-840331	XbrPb-840331	A04	93.968	XA03_v3.0	90.91	398	441	296062	296019	2e-06	56
brPb-840331	XbrPb-840331	A04	93.968	XA03_v3.0	94.55	384	438	293055	293001	2e-15	85.7
brPb-840331	XbrPb-840331	A04	93.968	XA03_v3.0	99.19	97	592	292254	291761	0	882
brPb-842067	XbrPb-842067	A05	7.92851	XA03_v3.0	89.58	193	288	21706157	21706062	5e-23	111
brPb-842067	XbrPb-842067	A05	7.92851	XA03_v3.0	92.39	199	290	254701	254610	9e-28	127
brPb-842067	XbrPb-842067	A05	7.92851	XA03_v3.0	92.73	234	288	9435228	9435282	7e-13	77.8
brPb-842067	XbrPb-842067	A05	7.92851	XA03_v3.0	93.48	199	290	259050	258959	4e-30	135
brPb-842067	XbrPb-842067	A05	7.92851	XA03_v3.0	97.06	95	128	254823	254790	2e-07	60
brPb-842067	XbrPb-842067	A05	7.92851	XA05_v3.0	99.49	95	290	22154026	22153831	4e-104	381
brPb-842067	XbrPb-842067	A05	7.92851	XA05_v3.0	100	320	648	22153801	22153473	0	652
brPb-809935	XbrPb-809935	A05	8.999	XA03_v3.0	92.54	96	363	21797527	21797794	1e-102	375
brPb-809935	XbrPb-809935	A05	8.999	XA05_v3.0	95.09	95	359	22252877	22253141	1e-117	424
brPb-663516	XbrPb-663516	A05	9.02	XA03_v3.0	87.88	102	167	21800137	21800074	5e-08	61.9
brPb-663516	XbrPb-663516	A05	9.02	XA03_v3.0	90.36	362	443	21799728	21799647	3e-15	85.7
brPb-663516	XbrPb-663516	A05	9.02	XA03_v3.0	91.94	102	163	335699	335639	3e-12	75.8
brPb-663516	XbrPb-663516	A05	9.02	XA10_v3.0	93.9	102	441	12413105	12413446	2e-90	335
brPb-663516	XbrPb-663516	A05	9.02	XA05_v3.0	93.9	102	441	22256998	22256657	2e-90	335
brPb-663516	XbrPb-663516	A05	9.02	XA05_v3.0	94.59	660	696	22253338	22253302	2e-07	60
brPb-661313	XbrPb-661313	A05	9.28789	XA05_v3.0	84.73	464	652	22230337	22230539	5e-36	155
brPb-661313	XbrPb-661313	A05	9.28789	XA05_v3.0	93.65	673	733	22230584	22230646	9e-16	87.7
brPb-661313	XbrPb-661313	A05	9.28789	XA05_v3.0	99.57	123	357	22230072	22230306	2e-127	458
brPb-809787	XbrPb-809787	A05	9.671	XA03_v3.0	81.36	113	289	21693804	21693979	4e-14	81.8
brPb-809787	XbrPb-809787	A05	9.671	XA05_v3.0	84.47	101	306	22143410	22143614	7e-34	147
brPb-809787	XbrPb-809787	A05	9.671	XA03_v3.0	89.55	101	319	235786	236004	3e-61	238
brPb-809787	XbrPb-809787	A05	9.671	XA05_v3.0	96.74	101	530	22141898	22142326	0	733
brPb-659342	XbrPb-659342	A05	9.682	XA03_v3.0	80.12	110	271	21693804	21693969	2e-09	65.9
brPb-659342	XbrPb-659342	A05	9.682	XA05_v3.0	82.84	99	298	22143411	22143614	3e-27	125
brPb-659342	XbrPb-659342	A05	9.682	XA03_v3.0	88.53	99	311	235787	236004	4e-57	224
brPb-659342	XbrPb-659342	A05	9.682	XA05_v3.0	97.43	99	522	22141899	22142326	0	759
brPb-660916	XbrPb-660916	A05	9.685	XA03_v3.0	83.94	303	515	236004	235787	5e-38	161
brPb-660916	XbrPb-660916	A05	9.685	XA03_v3.0	84.52	333	416	21693979	21693896	8e-09	63.9
brPb-660916	XbrPb-660916	A05	9.685	XA05_v3.0	85.45	316	425	22143614	22143505	4e-17	91.7
brPb-660916	XbrPb-660916	A05	9.685	XA05_v3.0	95.09	92	515	22142326	22141899	0	696
brPb-659900	XbrPb-659900	A05	9.79	XA05_v3.0	97.81	90	226	22145611	22145744	3e-54	214
brPb-663578	XbrPb-663578	A05	11.8761	XA09_v3.0	87.69	130	194	17003688	17003624	2e-09	65.9
brPb-663578	XbrPb-663578	A05	11.8761	XA06_v3.0	87.69	130	194	15416334	15416270	2e-09	65.9
brPb-663578	XbrPb-663578	A05	11.8761	XA07_v3.0	88.66	98	194	13110078	13109982	2e-21	105
brPb-663578	XbrPb-663578	A05	11.8761	XA09_v3.0	92.75	126	194	6669822	6669890	5e-19	97.6
brPb-663578	XbrPb-663578	A05	11.8761	XA05_v3.0	95.17	95	446	23440306	23439964	2e-132	474
brPb-663578	XbrPb-663578	A05	11.8761	XA04_v3.0	97	95	194	20217526	20217625	3e-42	174
brPb-662868	XbrPb-662868	A05	12.4225	XA09_v3.0	83.84	460	558	6669890	6669792	1e-10	69.9
brPb-658634	XbrPb-658634	A05	12.4225	XA07_v3.0	84.06	457	525	13109982	13110050	1e-07	60
brPb-658634	XbrPb-658634	A05	12.4225	XA09_v3.0	84.06	457	525	6669890	6669822	1e-07	60
brPb-662868	XbrPb-662868	A05	12.4225	XA04_v3.0	85.16	192	319	20217851	20217728	4e-20	101
brPb-662868	XbrPb-662868	A05	12.4225	XA07_v3.0	85.57	460	556	13109982	13110078	4e-14	81.8
brPb-659536	XbrPb-659536	A05	12.4225	XA04_v3.0	85.59	183	300	20217851	20217738	4e-19	97.6
brPb-658634	XbrPb-658634	A05	12.4225	XA04_v3.0	85.85	191	296	20217851	20217750	2e-16	89.7
brPb-658634	XbrPb-658634	A05	12.4225	XA04_v3.0	89	457	556	20217625	20217526	4e-26	121
brPb-662868	XbrPb-662868	A05	12.4225	XA06_v3.0	89.23	460	524	15416270	15416334	9e-12	73.8
brPb-662868	XbrPb-662868	A05	12.4225	XA09_v3.0	89.23	460	524	17003624	17003688	9e-12	73.8
brPb-662868	XbrPb-662868	A05	12.4225	XA04_v3.0	89.9	460	558	20217625	20217527	7e-25	117
brPb-659536	XbrPb-659536	A05	12.4225	XA05_v3.0	97.2	90	339	23439846	23440095	1e-126	454
brPb-658634	XbrPb-658634	A05	12.4225	XA05_v3.0	97.83	98	556	23439846	23440306	0	722
brPb-662868	XbrPb-662868	A05	12.4225	XA05_v3.0	97.83	99	558	23439846	23440305	0	672
brPb-808954	XbrPb-808954	A05	14.422	XA05_v3.0	92.86	351	406	21667469	21667414	1e-13	79.8
brPb-808954	XbrPb-808954	A05	14.422	XA04_v3.0	93.48	348	393	20100265	20100220	5e-10	67.9
brPb-808954	XbrPb-808954	A05	14.422	XA11_v3.0	100	474	527	18661179	18661126	6e-22	107
brPb-808805	XbrPb-808805	A05	14.66	XA05_v3.0	92.19	81	144	21667414	21667477	5e-16	87.7
brPb-808805	XbrPb-808805	A05	14.66	XA04_v3.0	94.34	94	146	20100220	20100272	3e-14	81.8
brPb-809579	XbrPb-809579	A05	14.793	XA04_v3.0	90.2	114	164	20100220	20100270	3e-08	61.9
brPb-809579	XbrPb-809579	A05	14.793	XA05_v3.0	95.77	101	171	21667414	21667484	6e-25	117
brPb-809579	XbrPb-809579	A05	14.793	XA11_v3.0	100	492	546	18661179	18661125	2e-22	109
brPb-659339	XbrPb-659339	A05	15.41	XA03_v3.0	87.55	272	537	15930839	15931109	9e-62	240
brPb-659339	XbrPb-659339	A05	15.41	XA03_v3.0	95.12	137	177	15930711	15930751	3e-09	65.9
brPb-659339	XbrPb-659339	A05	15.41	XA05_v3.0	95.94	95	724	21588141	21588769	0	1021
brPb-659339	XbrPb-659339	A05	15.41	XA05_v3.0	96.88	95	126	21575886	21575917	3e-06	56
brPb-661359	XbrPb-661359	A05	15.7056	XA03_v3.0	89.58	200	295	21706157	21706062	6e-23	111
brPb-661359	XbrPb-661359	A05	15.7056	XA03_v3.0	92.39	206	297	254701	254610	9e-28	127
brPb-661359	XbrPb-661359	A05	15.7056	XA03_v3.0	92.73	241	295	9435228	9435282	8e-13	77.8
brPb-661359	XbrPb-661359	A05	15.7056	XA03_v3.0	93.48	206	297	259050	258959	4e-30	135
brPb-661359	XbrPb-661359	A05	15.7056	XA03_v3.0	97.06	102	135	254823	254790	2e-07	60
brPb-661359	XbrPb-661359	A05	15.7056	XA11_v3.0	97.56	723	763	18661179	18661140	3e-09	65.9
brPb-661359	XbrPb-661359	A05	15.7056	XA05_v3.0	99.7	327	655	22153801	22153473	0	644
brPb-661359	XbrPb-661359	A05	15.7056	XA05_v3.0	100	102	297	22154026	22153831	2e-106	389
brPb-658832	XbrPb-658832	A05	20.336	XA03_v3.0	84.13	99	344	21278925	21278676	2e-34	149
brPb-658832	XbrPb-658832	A05	20.336	XA04_v3.0	92.06	99	161	19904279	19904217	2e-15	85.7
brPb-658832	XbrPb-658832	A05	20.336	XA05_v3.0	100	99	551	21368318	21367866	0	803
brPb-658832	XbrPb-658832	A05	20.336	XA03_v3.0	100	493	524	21278535	21278504	8e-09	63.9
brPb-662717	XbrPb-662717	A05	20.724	XA03_v3.0	84.13	101	346	21278925	21278676	2e-34	149
brPb-662717	XbrPb-662717	A05	20.724	XA04_v3.0	92.06	101	163	19904279	19904217	3e-15	85.7
brPb-662717	XbrPb-662717	A05	20.724	XA05_v3.0	99.39	101	591	21368318	21367829	0	850
brPb-662717	XbrPb-662717	A05	20.724	XA04_v3.0	100	539	579	19903930	19903890	4e-14	81.8
brPb-661063	XbrPb-661063	A05	22.2719	XA05_v3.0	84.68	99	596	20036443	20035963	2e-114	414
brPb-661063	XbrPb-661063	A05	22.2719	XA04_v3.0	85.71	298	423	17943350	17943225	7e-22	107
brPb-661063	XbrPb-661063	A05	22.2719	XA04_v3.0	89	497	596	17943142	17943043	7e-25	117
brPb-658816	XbrPb-658816	A05	22.3057	XA03_v3.0	80.69	109	367	22954882	22954624	8e-25	117
brPb-658816	XbrPb-658816	A05	22.3057	XA05_v3.0	94.31	101	592	20661732	20662223	0	771
brPb-839094	XbrPb-839094	A05	23.387	XA03_v3.0	77.95	96	417	18384733	18384413	4e-10	67.9
brPb-839094	XbrPb-839094	A05	23.387	XA09_v3.0	78.21	97	353	21819029	21818773	2e-09	65.9
brPb-839094	XbrPb-839094	A05	23.387	XA11_v3.0	78.74	96	429	6415883	6416215	3e-17	91.7
brPb-839094	XbrPb-839094	A05	23.387	XA05_v3.0	79.53	256	426	12137002	12137171	6e-06	54
brPb-839094	XbrPb-839094	A05	23.387	XA04_v3.0	80.56	208	351	6841114	6841257	7e-09	63.9
brPb-839094	XbrPb-839094	A05	23.387	XA10_v3.0	81.61	97	356	16620668	16620409	3e-26	121
brPb-839094	XbrPb-839094	A05	23.387	XA02_v3.0	81.61	97	356	6508511	6508770	3e-26	121
brPb-839094	XbrPb-839094	A05	23.387	XA01_v3.0	82.4	97	221	19900131	19900007	7e-12	73.8
brPb-839094	XbrPb-839094	A05	23.387	XA08_v3.0	82.42	256	420	10413282	10413445	1e-16	89.7
brPb-839094	XbrPb-839094	A05	23.387	XA05_v3.0	82.42	256	420	5559378	5559541	1e-16	89.7
brPb-839094	XbrPb-839094	A05	23.387	XA02_v3.0	82.76	96	182	24369993	24369907	6e-06	54
brPb-839094	XbrPb-839094	A05	23.387	XA02_v3.0	84.62	251	341	17610760	17610850	1e-10	69.9
brPb-839094	XbrPb-839094	A05	23.387	XA03_v3.0	84.62	251	341	8424659	8424749	1e-10	69.9
brPb-839094	XbrPb-839094	A05	23.387	XA03_v3.0	84.62	251	341	29214525	29214435	1e-10	69.9
brPb-839094	XbrPb-839094	A05	23.387	XA08_v3.0	84.93	106	178	15582142	15582070	4e-07	58
brPb-839094	XbrPb-839094	A05	23.387	XA10_v3.0	85.16	226	353	14344882	14344755	8e-21	103
brPb-839094	XbrPb-839094	A05	23.387	XA09_v3.0	86.11	99	170	30385669	30385598	7e-09	63.9
brPb-839094	XbrPb-839094	A05	23.387	XA09_v3.0	86.11	99	170	33000635	33000706	7e-09	63.9
brPb-839094	XbrPb-839094	A05	23.387	XA07_v3.0	86.11	99	170	9985494	9985423	7e-09	63.9
brPb-839094	XbrPb-839094	A05	23.387	XA06_v3.0	86.57	239	305	17803013	17802947	3e-08	61.9
brPb-839094	XbrPb-839094	A05	23.387	XA09_v3.0	86.76	271	338	9957508	9957575	7e-09	63.9
brPb-839094	XbrPb-839094	A05	23.387	XA03_v3.0	87	257	356	7053091	7053190	2e-18	95.6
brPb-839094	XbrPb-839094	A05	23.387	XA03_v3.0	87.5	100	155	2351245	2351190	2e-06	56
brPb-839094	XbrPb-839094	A05	23.387	XA02_v3.0	87.6	236	356	22592432	22592552	3e-26	121
brPb-839094	XbrPb-839094	A05	23.387	XA04_v3.0	87.85	250	356	16575578	16575472	1e-22	109
brPb-839094	XbrPb-839094	A05	23.387	XA08_v3.0	89.8	256	353	10730474	10730571	2e-24	115
brPb-839094	XbrPb-839094	A05	23.387	XA02_v3.0	90.74	115	168	17610624	17610677	4e-10	67.9
brPb-839094	XbrPb-839094	A05	23.387	XA03_v3.0	90.74	115	168	8424523	8424576	4e-10	67.9
brPb-839094	XbrPb-839094	A05	23.387	XA03_v3.0	90.74	115	168	29214661	29214608	4e-10	67.9
brPb-839094	XbrPb-839094	A05	23.387	XA09_v3.0	90.91	121	164	17184685	17184728	2e-06	56
brPb-839094	XbrPb-839094	A05	23.387	XA09_v3.0	93.62	310	356	16457252	16457298	1e-10	69.9
brPb-839094	XbrPb-839094	A05	23.387	XA10_v3.0	95.79	349	443	1124143	1124051	4e-32	141
brPb-839094	XbrPb-839094	A05	23.387	XA10_v3.0	96.77	311	341	10045398	10045368	6e-06	54
brPb-839094	XbrPb-839094	A05	23.387	XA09_v3.0	98.59	90	443	36442649	36442298	0	646
brPb-840990	XbrPb-840990	A05	29.6009	XA05_v3.0	86.84	160	387	19135345	19135140	3e-64	248
brPb-840990	XbrPb-840990	A05	29.6009	XA03_v3.0	93.6	149	273	23983107	23983231	4e-45	184
brPb-840990	XbrPb-840990	A05	29.6009	XA03_v3.0	93.64	464	636	23983388	23983560	1e-66	256
brPb-840990	XbrPb-840990	A05	29.6009	XA05_v3.0	97.62	385	636	19135118	19134867	1e-125	452
brPb-840990	XbrPb-840990	A05	29.6009	XA05_v3.0	100	100	132	19135362	19135330	2e-09	65.9
brPb-670365	XbrPb-670365	A05	33.2568	XA03_v3.0	84.62	100	473	24598138	24597770	7e-71	270
brPb-670365	XbrPb-670365	A05	33.2568	XA03_v3.0	88.89	375	428	24601310	24601257	1e-07	60
brPb-670365	XbrPb-670365	A05	33.2568	XA04_v3.0	89.62	154	257	16188963	16189066	4e-23	111
brPb-670365	XbrPb-670365	A05	33.2568	XA04_v3.0	92.16	351	452	16189081	16189182	2e-31	139
brPb-670365	XbrPb-670365	A05	33.2568	XA05_v3.0	94.9	100	486	17679696	17680087	6e-170	599
brPb-670365	XbrPb-670365	A05	33.2568	XA03_v3.0	96.77	446	476	24600350	24600320	8e-06	54
brPb-658614	XbrPb-658614	A05	34.0345	XA03_v3.0	90.38	228	279	24200126	24200075	8e-09	63.9
brPb-658614	XbrPb-658614	A05	34.0345	XA03_v3.0	94.85	459	555	24199931	24199835	1e-35	153
brPb-658614	XbrPb-658614	A05	34.0345	XA03_v3.0	97.7	96	182	24200228	24200142	8e-37	157
brPb-658614	XbrPb-658614	A05	34.0345	XA05_v3.0	99.78	96	555	18485524	18485983	0	904
brPb-659025	XbrPb-659025	A05	34.754	XA05_v3.0	89.81	91	295	19008792	19008592	2e-60	234
brPb-659526	XbrPb-659526	A05	35.967	XA05_v3.0	85.88	92	175	18503679	18503597	1e-07	60
brPb-659526	XbrPb-659526	A05	35.967	XA05_v3.0	97.35	90	202	18509400	18509288	5e-50	200
brPb-841416	XbrPb-841416	A05	35.984	XA06_v3.0	84.21	272	366	3743516	3743609	4e-08	61.9
brPb-841416	XbrPb-841416	A05	35.984	XA02_v3.0	85.29	299	366	10195264	10195331	3e-06	56
brPb-841416	XbrPb-841416	A05	35.984	XA11_v3.0	86.32	410	504	16840064	16839970	3e-15	85.7
brPb-841416	XbrPb-841416	A05	35.984	XA09_v3.0	86.57	299	365	15166764	15166830	4e-08	61.9
brPb-841416	XbrPb-841416	A05	35.984	XA03_v3.0	87.27	100	154	9692323	9692269	1e-05	54
brPb-841416	XbrPb-841416	A05	35.984	XA04_v3.0	88.41	299	366	138138	138071	6e-07	58
brPb-841416	XbrPb-841416	A05	35.984	XA07_v3.0	88.41	299	366	17432243	17432310	6e-07	58
brPb-841416	XbrPb-841416	A05	35.984	XA05_v3.0	88.41	299	366	18073557	18073624	6e-07	58
brPb-841416	XbrPb-841416	A05	35.984	XA03_v3.0	88.41	299	366	28780453	28780386	6e-07	58
brPb-841416	XbrPb-841416	A05	35.984	XA02_v3.0	88.41	299	366	23088439	23088372	6e-07	58
brPb-841416	XbrPb-841416	A05	35.984	XA02_v3.0	89.36	109	155	26794147	26794101	1e-05	54
brPb-841416	XbrPb-841416	A05	35.984	XA04_v3.0	89.58	103	150	7546894	7546941	3e-06	56
brPb-841416	XbrPb-841416	A05	35.984	XA01_v3.0	90	116	174	8575706	8575765	1e-08	63.9
brPb-841416	XbrPb-841416	A05	35.984	XA01_v3.0	90.38	315	366	14651521	14651572	1e-08	63.9
brPb-841416	XbrPb-841416	A05	35.984	XA06_v3.0	90.38	103	154	3008716	3008767	1e-08	63.9
brPb-841416	XbrPb-841416	A05	35.984	XA06_v3.0	90.57	103	155	7878171	7878223	3e-09	65.9
brPb-841416	XbrPb-841416	A05	35.984	XA10_v3.0	90.74	100	153	10605454	10605507	7e-10	67.9
brPb-841416	XbrPb-841416	A05	35.984	XA09_v3.0	90.74	100	153	15729939	15729992	7e-10	67.9
brPb-841416	XbrPb-841416	A05	35.984	XA09_v3.0	90.74	311	364	24877587	24877640	7e-10	67.9
brPb-841416	XbrPb-841416	A05	35.984	XA08_v3.0	90.74	100	153	878602	878549	7e-10	67.9
brPb-841416	XbrPb-841416	A05	35.984	XA02_v3.0	90.74	100	153	9954039	9954092	7e-10	67.9
brPb-841416	XbrPb-841416	A05	35.984	XA09_v3.0	90.91	100	154	13367651	13367597	2e-10	69.9
brPb-841416	XbrPb-841416	A05	35.984	XA06_v3.0	90.91	100	154	18160089	18160035	2e-10	69.9
brPb-841416	XbrPb-841416	A05	35.984	XA03_v3.0	90.91	100	154	7803529	7803583	2e-10	69.9
brPb-841416	XbrPb-841416	A05	35.984	XA05_v3.0	91.07	311	366	2937308	2937253	4e-11	71.9
brPb-841416	XbrPb-841416	A05	35.984	XA04_v3.0	91.11	322	366	1990714	1990758	6e-07	58
brPb-841416	XbrPb-841416	A05	35.984	XA04_v3.0	91.3	103	148	1990496	1990541	2e-07	60
brPb-841416	XbrPb-841416	A05	35.984	XA09_v3.0	91.32	100	364	8285963	8285699	7e-93	343
brPb-841416	XbrPb-841416	A05	35.984	XA01_v3.0	91.67	116	174	8571067	8571008	4e-11	71.9
brPb-841416	XbrPb-841416	A05	35.984	XA06_v3.0	91.84	103	150	26013009	26012961	6e-07	58
brPb-841416	XbrPb-841416	A05	35.984	XA09_v3.0	92.31	315	366	8515898	8515949	4e-11	71.9
brPb-841416	XbrPb-841416	A05	35.984	XA03_v3.0	92.31	315	366	16693387	16693437	1e-08	63.9
brPb-841416	XbrPb-841416	A05	35.984	XA02_v3.0	92.31	103	153	22984775	22984724	1e-08	63.9
brPb-841416	XbrPb-841416	A05	35.984	XA09_v3.0	92.45	103	155	8515688	8515740	1e-11	73.8
brPb-841416	XbrPb-841416	A05	35.984	XA10_v3.0	92.51	100	366	17107924	17107658	3e-101	371
brPb-841416	XbrPb-841416	A05	35.984	XA09_v3.0	93.33	116	160	24877392	24877436	3e-09	65.9
brPb-841416	XbrPb-841416	A05	35.984	XA04_v3.0	93.33	322	366	4020782	4020738	3e-09	65.9
brPb-841416	XbrPb-841416	A05	35.984	XA02_v3.0	93.48	321	366	17122523	17122478	7e-10	67.9
brPb-841416	XbrPb-841416	A05	35.984	XA04_v3.0	94.29	116	150	18291427	18291393	1e-05	54
brPb-841416	XbrPb-841416	A05	35.984	XA03_v3.0	94.29	116	150	5579786	5579752	1e-05	54
brPb-841416	XbrPb-841416	A05	35.984	XA02_v3.0	94.29	116	150	11646576	11646610	1e-05	54
brPb-841416	XbrPb-841416	A05	35.984	XA04_v3.0	94.34	103	155	4021000	4020948	4e-14	81.8
brPb-841416	XbrPb-841416	A05	35.984	XA09_v3.0	94.44	109	144	20845485	20845520	3e-06	56
brPb-841416	XbrPb-841416	A05	35.984	XA07_v3.0	94.74	329	366	17338280	17338243	2e-07	60
brPb-841416	XbrPb-841416	A05	35.984	XA03_v3.0	94.87	116	153	2775953	2775915	1e-05	54
brPb-841416	XbrPb-841416	A05	35.984	XA07_v3.0	95	116	155	5041469	5041508	1e-08	63.9
brPb-841416	XbrPb-841416	A05	35.984	XA05_v3.0	95.56	116	160	2937503	2937459	1e-11	73.8
brPb-841416	XbrPb-841416	A05	35.984	XA05_v3.0	95.56	321	365	16310003	16309959	1e-11	73.8
brPb-841416	XbrPb-841416	A05	35.984	XA09_v3.0	96	100	149	23091854	23091805	1e-14	83.8
brPb-841416	XbrPb-841416	A05	35.984	XA04_v3.0	96.77	440	470	4397596	4397566	1e-05	54
brPb-841416	XbrPb-841416	A05	35.984	XA07_v3.0	97.44	116	154	9663144	9663182	2e-10	69.9
brPb-841416	XbrPb-841416	A05	35.984	XA07_v3.0	97.44	116	153	12268296	12268334	4e-08	61.9
brPb-841416	XbrPb-841416	A05	35.984	XA07_v3.0	100	116	155	13207758	13207719	2e-13	79.8
brPb-807779	XbrPb-807779	A05	36.376	XA05_v3.0	96.84	95	569	18508364	18508838	0	823
brPb-807779	XbrPb-807779	A05	36.376	XA05_v3.0	97.04	129	567	18502720	18503158	0	767
brPb-662946	XbrPb-662946	A05	37.598	XA02_v3.0	80.63	115	367	17186958	17187210	1e-23	113
brPb-663320	XbrPb-663320	A05	37.598	XA11_v3.0	81.54	109	498	18106863	18106474	1e-50	202
brPb-662946	XbrPb-662946	A05	37.598	XA11_v3.0	81.63	114	603	18885105	18884616	4e-67	258
brPb-662946	XbrPb-662946	A05	37.598	XA11_v3.0	82	104	603	18106863	18106364	4e-73	278
brPb-663320	XbrPb-663320	A05	37.598	XA11_v3.0	82.11	119	498	18885105	18884726	3e-54	214
brPb-663320	XbrPb-663320	A05	37.598	XA02_v3.0	83.65	120	327	17186958	17187165	1e-32	143
brPb-662946	XbrPb-662946	A05	37.598	XA11_v3.0	85.29	453	520	5151706	5151639	3e-06	56
brPb-662946	XbrPb-662946	A05	37.598	XA11_v3.0	85.29	543	610	16532357	16532424	3e-06	56
brPb-662946	XbrPb-662946	A05	37.598	XA11_v3.0	85.54	543	625	19339267	19339185	2e-10	69.9
brPb-662946	XbrPb-662946	A05	37.598	XA07_v3.0	88.14	543	601	1729147	1729205	4e-08	61.9
brPb-662946	XbrPb-662946	A05	37.598	XA11_v3.0	88.14	543	601	5296572	5296630	4e-08	61.9
brPb-662946	XbrPb-662946	A05	37.598	XA02_v3.0	88.14	543	601	17706933	17706875	4e-08	61.9
brPb-662946	XbrPb-662946	A05	37.598	XA08_v3.0	88.14	543	601	19725714	19725656	4e-08	61.9
brPb-662946	XbrPb-662946	A05	37.598	XA11_v3.0	88.37	104	189	20463585	20463500	5e-17	91.7
brPb-663320	XbrPb-663320	A05	37.598	XA11_v3.0	88.37	109	194	20463585	20463500	3e-17	91.7
brPb-662946	XbrPb-662946	A05	37.598	XA11_v3.0	91.3	469	514	323454	323499	2e-07	60
brPb-662946	XbrPb-662946	A05	37.598	XA09_v3.0	91.36	259	617	18723037	18722679	8e-130	466
brPb-662946	XbrPb-662946	A05	37.598	XA11_v3.0	91.73	98	629	20000263	19999740	0	712
brPb-663320	XbrPb-663320	A05	37.598	XA09_v3.0	91.81	264	495	18723037	18722806	8e-83	309
brPb-662946	XbrPb-662946	A05	37.598	XA11_v3.0	93.22	99	629	19949526	19950056	0	767
brPb-662946	XbrPb-662946	A05	37.598	XA11_v3.0	93.49	369	629	17233943	17234203	9e-105	383
brPb-663320	XbrPb-663320	A05	37.598	XA11_v3.0	93.69	103	498	20000263	19999868	2e-166	587
brPb-663320	XbrPb-663320	A05	37.598	XA11_v3.0	93.92	104	498	19949526	19949920	4e-168	593
brPb-662946	XbrPb-662946	A05	37.598	XA07_v3.0	93.96	104	633	1610964	1611493	0	797
brPb-663320	XbrPb-663320	A05	37.598	XA07_v3.0	95.38	109	498	1610964	1611353	2e-179	630
brPb-663320	XbrPb-663320	A05	37.598	XA11_v3.0	96	374	498	17233943	17234067	2e-52	208
brPb-663320	XbrPb-663320	A05	37.598	XA11_v3.0	96.88	458	489	5151706	5151675	2e-06	56
brPb-662946	XbrPb-662946	A05	37.598	XA11_v3.0	97.37	111	148	17233671	17233708	7e-10	67.9
brPb-663320	XbrPb-663320	A05	37.598	XA11_v3.0	100	116	153	17233671	17233708	2e-12	75.8
brPb-660486	XbrPb-660486	A05	38.141	XA09_v3.0	88.89	171	260	25214286	25214197	1e-19	99.6
brPb-660486	XbrPb-660486	A05	38.141	XA09_v3.0	88.89	171	260	25219440	25219351	1e-19	99.6
brPb-660486	XbrPb-660486	A05	38.141	XA08_v3.0	90.7	171	256	4731102	4731187	5e-22	107
brPb-660486	XbrPb-660486	A05	38.141	XA05_v3.0	96.48	102	441	18284646	18284983	2e-144	513
brPb-670546	XbrPb-670546	A05	38.7827	XA05_v3.0	95.29	111	280	17596101	17595938	9e-73	276
brPb-670546	XbrPb-670546	A05	38.7827	XA05_v3.0	96.41	278	444	17595913	17595747	4e-75	283
brPb-658468	XbrPb-658468	A05	39.27	XA03_v3.0	89.45	100	355	24686500	24686245	6e-78	293
brPb-658468	XbrPb-658468	A05	39.27	XA05_v3.0	94.32	100	604	17646863	17646353	0	803
brPb-839815	XbrPb-839815	A05	39.8502	XA03_v3.0	89.19	260	333	13622564	13622634	1e-13	79.8
brPb-839815	XbrPb-839815	A05	39.8502	XA05_v3.0	93.1	147	204	7277371	7277314	7e-15	83.8
brPb-839815	XbrPb-839815	A05	39.8502	XA05_v3.0	95.28	298	424	7290197	7290072	7e-49	196
brPb-839815	XbrPb-839815	A05	39.8502	XA05_v3.0	98.53	95	298	7293149	7292947	5e-102	373
brPb-660237	XbrPb-660237	A05	40.101	XA05_v3.0	93.33	281	460	17595909	17595730	4e-72	274
brPb-660237	XbrPb-660237	A05	40.101	XA05_v3.0	95.29	110	279	17596101	17595938	1e-72	276
brPb-659114	XbrPb-659114	A05	40.5077	XA09_v3.0	92.31	99	163	16559568	16559504	9e-17	89.7
brPb-659114	XbrPb-659114	A05	40.5077	XA05_v3.0	97.31	97	356	9971299	9971556	1e-126	454
brPb-661887	XbrPb-661887	A05	41.079	XA01_v3.0	81.11	241	413	20267443	20267270	1e-08	63.9
brPb-661887	XbrPb-661887	A05	41.079	XA05_v3.0	98.91	96	555	6182958	6183417	0	872
brPb-659224	XbrPb-659224	A05	43.596	XA05_v3.0	99.48	96	477	9348661	9349042	0	741
brPb-659224	XbrPb-659224	A05	43.596	XA11_v3.0	100	545	599	18661179	18661125	2e-22	109
brPb-662228	XbrPb-662228	A05	43.6331	XA05_v3.0	95.38	95	394	7757429	7757731	2e-120	434
brPb-662228	XbrPb-662228	A05	43.6331	XA11_v3.0	100	496	547	18661179	18661128	1e-20	103
brPb-809393	XbrPb-809393	A05	43.884	XA08_v3.0	83.26	90	316	15480852	15480644	3e-42	174
brPb-809393	XbrPb-809393	A05	43.884	XA11_v3.0	92.73	476	530	18661179	18661125	9e-15	83.8
brPb-809393	XbrPb-809393	A05	43.884	XA11_v3.0	93.04	90	204	4199058	4198944	3e-39	165
brPb-809393	XbrPb-809393	A05	43.884	XA05_v3.0	99.69	90	408	10888651	10888333	1e-177	624
brPb-841413	XbrPb-841413	A05	44.0134	XA09_v3.0	84.62	414	504	3676039	3676128	3e-08	61.9
brPb-841413	XbrPb-841413	A05	44.0134	XA07_v3.0	84.8	306	498	13680887	13681084	1e-38	163
brPb-841413	XbrPb-841413	A05	44.0134	XA05_v3.0	96.91	218	541	5343500	5343819	1e-155	551
brPb-841413	XbrPb-841413	A05	44.0134	XA05_v3.0	97.62	99	182	5340749	5340832	5e-35	151
brPb-657933	XbrPb-657933	A05	44.065	XA08_v3.0	82.74	188	413	15480644	15480852	1e-38	163
brPb-657933	XbrPb-657933	A05	44.065	XA11_v3.0	92.17	299	413	4198944	4199058	6e-37	157
brPb-657933	XbrPb-657933	A05	44.065	XA05_v3.0	99.37	96	413	10888333	10888651	5e-173	609
brPb-671027	XbrPb-671027	A05	44.215	XA05_v3.0	92.2	95	376	10381694	10381413	2e-107	391
brPb-658694	XbrPb-658694	A05	45.1054	XA05_v3.0	85	99	389	11746594	11746886	7e-56	220
brPb-659095	XbrPb-659095	A05	45.1054	XA08_v3.0	85	622	701	17016009	17016088	1e-11	73.8
brPb-659095	XbrPb-659095	A05	45.1054	XA08_v3.0	85.67	97	389	17015512	17015802	1e-60	236
brPb-658694	XbrPb-658694	A05	45.1054	XA05_v3.0	96.63	439	527	11746952	11747040	1e-35	153
brPb-658694	XbrPb-658694	A05	45.1054	XA08_v3.0	97.06	99	677	17015512	17016086	0	1011
brPb-659095	XbrPb-659095	A05	45.1054	XA08_v3.0	97.75	455	543	17015852	17015940	6e-38	161
brPb-659095	XbrPb-659095	A05	45.1054	XA05_v3.0	98.02	97	701	11746594	11747197	0	1112
brPb-839251	XbrPb-839251	A05	46.2022	XA08_v3.0	82.82	100	326	15480852	15480644	6e-40	167
brPb-839251	XbrPb-839251	A05	46.2022	XA11_v3.0	92.17	100	214	4199058	4198944	6e-37	157
brPb-839251	XbrPb-839251	A05	46.2022	XA05_v3.0	99.06	100	418	10888651	10888333	1e-173	611
brPb-670950	XbrPb-670950	A05	47.2916	XA09_v3.0	91.84	163	211	19311535	19311583	2e-09	65.9
brPb-670950	XbrPb-670950	A05	47.2916	XA03_v3.0	95.71	100	589	19586664	19586175	0	813
brPb-670950	XbrPb-670950	A05	47.2916	XA07_v3.0	96.43	113	167	17931627	17931682	6e-16	87.7
brPb-662094	XbrPb-662094	A05	53.5946	XA11_v3.0	80.77	154	335	1211045	1210864	1e-14	83.8
brPb-662094	XbrPb-662094	A05	53.5946	XA11_v3.0	81.14	154	328	19379114	19378940	2e-15	85.7
brPb-662094	XbrPb-662094	A05	53.5946	XA09_v3.0	81.47	145	376	26429765	26429535	4e-23	111
brPb-662094	XbrPb-662094	A05	53.5946	XA01_v3.0	81.76	217	364	24268619	24268766	2e-13	79.8
brPb-662094	XbrPb-662094	A05	53.5946	XA09_v3.0	82.17	208	364	19119630	19119786	2e-16	89.7
brPb-662094	XbrPb-662094	A05	53.5946	XA02_v3.0	82.24	217	368	21775665	21775816	6e-16	87.7
brPb-662094	XbrPb-662094	A05	53.5946	XA05_v3.0	84.1	226	420	9066493	9066299	5e-32	141
brPb-662094	XbrPb-662094	A05	53.5946	XA06_v3.0	84.55	155	264	14944421	14944312	1e-14	83.8
brPb-662094	XbrPb-662094	A05	53.5946	XA07_v3.0	84.82	208	398	1646199	1646009	2e-34	149
brPb-662094	XbrPb-662094	A05	53.5946	XA07_v3.0	85.51	208	345	1636211	1636074	3e-24	115
brPb-662094	XbrPb-662094	A05	53.5946	XA11_v3.0	85.71	314	376	18277851	18277913	9e-06	54
brPb-662094	XbrPb-662094	A05	53.5946	XA06_v3.0	85.71	153	264	14804558	14804669	3e-18	95.6
brPb-662094	XbrPb-662094	A05	53.5946	XA07_v3.0	86.36	451	516	1635969	1635904	1e-07	60
brPb-662094	XbrPb-662094	A05	53.5946	XA05_v3.0	87.14	217	286	15011952	15012021	6e-10	67.9
brPb-662094	XbrPb-662094	A05	53.5946	XA01_v3.0	91.67	317	364	24278880	24278927	9e-09	63.9
brPb-662094	XbrPb-662094	A05	53.5946	XA02_v3.0	93.18	429	516	19673989	19674076	1e-29	133
brPb-662094	XbrPb-662094	A05	53.5946	XA11_v3.0	98.08	88	191	4671819	4671716	6e-47	190
brPb-663261	XbrPb-663261	A05	54.8176	XA01_v3.0	88.76	99	187	21512953	21512868	5e-18	93.7
brPb-657955	XbrPb-657955	A05	54.8176	XA05_v3.0	98.3	97	449	4690847	4690496	7e-157	555
brPb-663261	XbrPb-663261	A05	54.8176	XA05_v3.0	100	99	277	4690301	4690479	9e-97	355
brPb-809660	XbrPb-809660	A05	56.2606	XA05_v3.0	97.83	75	304	4834035	4834263	5e-114	412
brPb-839331	XbrPb-839331	A05	56.4333	XA11_v3.0	81.43	98	538	7476927	7477367	2e-56	222
brPb-808211	XbrPb-808211	A05	56.4333	XA11_v3.0	82.08	100	573	7476927	7477400	6e-69	264
brPb-808211	XbrPb-808211	A05	56.4333	XA11_v3.0	82.14	344	567	7462765	7462988	9e-28	127
brPb-657894	XbrPb-657894	A05	56.4333	XA11_v3.0	82.81	102	415	7476927	7477240	1e-47	192
brPb-662421	XbrPb-662421	A05	56.4333	XA11_v3.0	82.92	103	576	7476927	7477400	2e-78	295
brPb-662421	XbrPb-662421	A05	56.4333	XA03_v3.0	83.33	339	428	15611189	15611100	2e-07	60
brPb-839331	XbrPb-839331	A05	56.4333	XA03_v3.0	83.33	334	423	15611189	15611100	1e-07	60
brPb-808211	XbrPb-808211	A05	56.4333	XA03_v3.0	84.44	336	425	15611189	15611100	7e-10	67.9
brPb-657894	XbrPb-657894	A05	56.4333	XA11_v3.0	85.51	249	317	7462668	7462736	4e-07	58
brPb-662421	XbrPb-662421	A05	56.4333	XA03_v3.0	85.56	488	576	15611040	15610952	2e-07	60
brPb-808211	XbrPb-808211	A05	56.4333	XA03_v3.0	85.56	485	573	15611040	15610952	2e-07	60
brPb-839331	XbrPb-839331	A05	56.4333	XA11_v3.0	87.36	459	545	7462882	7462968	2e-15	85.7
brPb-662421	XbrPb-662421	A05	56.4333	XA11_v3.0	89.72	464	570	7462882	7462988	3e-27	125
brPb-662421	XbrPb-662421	A05	56.4333	XA05_v3.0	98.11	100	576	2847006	2847482	0	874
brPb-657894	XbrPb-657894	A05	56.4333	XA05_v3.0	98.61	99	458	2847006	2847365	0	682
brPb-839331	XbrPb-839331	A05	56.4333	XA05_v3.0	99.56	95	545	2847006	2847456	0	878
brPb-662421	XbrPb-662421	A05	56.4333	XA11_v3.0	100	644	696	18661179	18661127	3e-21	105
brPb-808211	XbrPb-808211	A05	56.4333	XA05_v3.0	100	97	573	2847006	2847482	0	946
brPb-808211	XbrPb-808211	A05	56.4333	XA11_v3.0	100	641	674	18661179	18661146	7e-10	67.9
brPb-839308	XbrPb-839308	A05	59.1276	XA03_v3.0	88.97	154	289	11598691	11598826	6e-35	151
brPb-839308	XbrPb-839308	A05	59.1276	XA01_v3.0	88.97	154	289	22845975	22845840	6e-35	151
brPb-839308	XbrPb-839308	A05	59.1276	XA05_v3.0	90.09	105	538	3359418	3359830	5e-137	490
brPb-659481	XbrPb-659481	A05	60.4181	XA01_v3.0	85.38	301	465	25991837	25992004	2e-31	139
brPb-659481	XbrPb-659481	A05	60.4181	XA01_v3.0	87.06	485	569	25992051	25992135	1e-14	83.8
brPb-659481	XbrPb-659481	A05	60.4181	XA03_v3.0	88.24	134	217	16208334	16208418	4e-14	81.8
brPb-659481	XbrPb-659481	A05	60.4181	XA01_v3.0	92.24	95	210	25991647	25991762	2e-37	159
brPb-659481	XbrPb-659481	A05	60.4181	XA05_v3.0	99.62	95	624	1933731	1933202	0	1037
brPb-670799	XbrPb-670799	A05	61.5607	XA10_v3.0	85.53	124	199	888580	888505	8e-09	63.9
brPb-670799	XbrPb-670799	A05	61.5607	XA05_v3.0	85.8	277	442	1933525	1933363	1e-32	143
brPb-670799	XbrPb-670799	A05	61.5607	XA03_v3.0	89.17	87	202	16208292	16208411	1e-23	113
brPb-670799	XbrPb-670799	A05	61.5607	XA05_v3.0	92.24	87	202	1933731	1933616	2e-37	159
brPb-670799	XbrPb-670799	A05	61.5607	XA01_v3.0	99.32	87	525	25991647	25992085	0	704
brPb-660131	XbrPb-660131	A05	62.3319	XA11_v3.0	92.06	158	220	7495866	7495804	9e-16	85.7
brPb-660131	XbrPb-660131	A05	62.3319	XA05_v3.0	99.17	101	220	2856202	2856083	5e-36	153
brPb-838667	XbrPb-838667	A05	64.5706	XA06_v3.0	80.6	268	401	3336771	3336638	1e-07	60
brPb-839027	XbrPb-839027	A05	64.5706	XA06_v3.0	80.6	267	400	3336771	3336638	1e-07	60
brPb-838667	XbrPb-838667	A05	64.5706	XA03_v3.0	83	260	359	3862	3763	7e-09	63.9
brPb-839027	XbrPb-839027	A05	64.5706	XA03_v3.0	83	259	358	3862	3763	9e-09	63.9
brPb-838667	XbrPb-838667	A05	64.5706	XA03_v3.0	83.78	259	369	26642522	26642412	4e-13	77.8
brPb-839027	XbrPb-839027	A05	64.5706	XA03_v3.0	83.78	258	368	26642522	26642412	6e-13	77.8
brPb-838667	XbrPb-838667	A05	64.5706	XA09_v3.0	83.91	268	354	10427079	10426993	3e-08	61.9
brPb-839027	XbrPb-839027	A05	64.5706	XA09_v3.0	83.91	267	353	10427079	10426993	4e-08	61.9
brPb-838667	XbrPb-838667	A05	64.5706	XA10_v3.0	84.21	265	359	10542507	10542601	1e-10	69.9
brPb-839027	XbrPb-839027	A05	64.5706	XA10_v3.0	84.21	264	358	10542507	10542601	1e-10	69.9
brPb-838667	XbrPb-838667	A05	64.5706	XA02_v3.0	84.33	268	401	965333	965466	1e-19	99.6
brPb-839027	XbrPb-839027	A05	64.5706	XA02_v3.0	84.33	267	400	965333	965466	2e-19	99.6
brPb-838667	XbrPb-838667	A05	64.5706	XA02_v3.0	84.93	226	371	13636711	13636566	2e-24	115
brPb-839027	XbrPb-839027	A05	64.5706	XA02_v3.0	84.93	225	370	13636711	13636566	3e-24	115
brPb-838667	XbrPb-838667	A05	64.5706	XA06_v3.0	84.96	259	371	22382547	22382659	1e-16	89.7
brPb-839027	XbrPb-839027	A05	64.5706	XA06_v3.0	84.96	258	370	22382547	22382659	2e-16	89.7
brPb-838667	XbrPb-838667	A05	64.5706	XA10_v3.0	87.69	334	398	526178	526242	2e-09	65.9
brPb-839027	XbrPb-839027	A05	64.5706	XA10_v3.0	87.69	333	397	526178	526242	2e-09	65.9
brPb-838667	XbrPb-838667	A05	64.5706	XA01_v3.0	92.23	103	398	24478747	24479042	2e-111	404
brPb-839027	XbrPb-839027	A05	64.5706	XA01_v3.0	92.23	102	397	24478747	24479042	2e-111	404
brPb-839027	XbrPb-839027	A05	64.5706	XA05_v3.0	98.46	87	475	2698582	2698194	0	724
brPb-838667	XbrPb-838667	A05	64.5706	XA05_v3.0	98.6	88	445	2698582	2698225	0	670
brPb-839027	XbrPb-839027	A05	64.5706	XA11_v3.0	100	544	589	18661179	18661134	4e-17	91.7
brPb-807798	XbrPb-807798	A05	64.8907	XA09_v3.0	83.54	213	291	27889250	27889172	8e-06	54
brPb-808842	XbrPb-808842	A05	64.8907	XA09_v3.0	83.54	208	286	27889250	27889172	7e-06	54
brPb-807798	XbrPb-807798	A05	64.8907	XA01_v3.0	85.71	190	252	12790711	12790773	8e-06	54
brPb-808842	XbrPb-808842	A05	64.8907	XA05_v3.0	92.2	81	426	1652986	1653331	9e-132	472
brPb-807798	XbrPb-807798	A05	64.8907	XA05_v3.0	97.69	86	431	1652986	1653331	4e-177	622
brPb-807798	XbrPb-807798	A05	64.8907	XA11_v3.0	100	499	544	18661179	18661134	4e-17	91.7
brPb-807926	XbrPb-807926	A05	66.1241	XA05_v3.0	96.5	102	444	1652989	1653331	1e-165	585
brPb-807926	XbrPb-807926	A05	66.1241	XA11_v3.0	100	512	565	18661179	18661126	6e-22	107
brPb-658795	XbrPb-658795	A05	68.002	XA05_v3.0	97.62	101	605	1830826	1831330	0	914
brPb-810005	XbrPb-810005	A05	68.002	XA05_v3.0	99.08	98	534	1830826	1831262	0	835
brPb-839825	XbrPb-839825	A05	69.7663	XA09_v3.0	91.07	105	160	31663668	31663723	4e-11	71.9
brPb-839825	XbrPb-839825	A05	69.7663	XA05_v3.0	96.51	404	628	1378339	1378111	1e-103	379
brPb-839825	XbrPb-839825	A05	69.7663	XA11_v3.0	98.63	97	169	18669153	18669081	9e-31	137
brPb-839825	XbrPb-839825	A05	69.7663	XA03_v3.0	98.68	97	172	16281531	16281456	1e-32	143
brPb-839825	XbrPb-839825	A05	69.7663	XA05_v3.0	99.64	97	372	1379604	1379328	1e-137	492
brPb-659298	XbrPb-659298	A05	70.8763	XA09_v3.0	91.07	98	153	31663668	31663723	4e-11	71.9
brPb-659298	XbrPb-659298	A05	70.8763	XA05_v3.0	93.89	397	621	1378339	1378111	7e-93	343
brPb-659298	XbrPb-659298	A05	70.8763	XA11_v3.0	98.63	90	162	18669153	18669081	8e-31	137
brPb-659298	XbrPb-659298	A05	70.8763	XA03_v3.0	98.68	90	165	16281531	16281456	1e-32	143
brPb-659298	XbrPb-659298	A05	70.8763	XA05_v3.0	99.64	90	365	1379604	1379328	1e-137	492
brPb-807965	XbrPb-807965	A05	73.0303	XA04_v3.0	87.5	371	490	17284937	17285056	2e-25	119
brPb-807965	XbrPb-807965	A05	73.0303	XA05_v3.0	97.24	97	241	1304576	1304432	1e-66	256
brPb-807965	XbrPb-807965	A05	73.0303	XA05_v3.0	98.62	273	490	1304400	1304183	1e-112	408
brPb-838953	XbrPb-838953	A05	73.3045	XA09_v3.0	91.07	553	608	31663723	31663668	4e-11	71.9
brPb-838953	XbrPb-838953	A05	73.3045	XA05_v3.0	96.51	85	309	1378111	1378339	1e-103	379
brPb-838953	XbrPb-838953	A05	73.3045	XA11_v3.0	98.63	544	616	18669081	18669153	9e-31	137
brPb-838953	XbrPb-838953	A05	73.3045	XA03_v3.0	98.68	541	616	16281456	16281531	1e-32	143
brPb-838953	XbrPb-838953	A05	73.3045	XA05_v3.0	99.64	341	616	1379328	1379604	1e-137	492
brPb-671300	XbrPb-671300	A05	81.9848	XA09_v3.0	83.95	276	356	34052659	34052739	6e-07	58
brPb-671300	XbrPb-671300	A05	81.9848	XA11_v3.0	84.21	269	363	11893566	11893472	2e-10	69.9
brPb-671300	XbrPb-671300	A05	81.9848	XA05_v3.0	90.57	100	632	323835	323310	0	654
brPb-658647	XbrPb-658647	A06	6.27818	XA01_v3.0	84.54	483	579	2193724	2193629	2e-09	65.9
brPb-658647	XbrPb-658647	A06	6.27818	XA05_v3.0	85.58	278	381	12063567	12063669	1e-13	79.8
brPb-658647	XbrPb-658647	A06	6.27818	XA08_v3.0	86.08	484	562	15706803	15706881	1e-10	69.9
brPb-658647	XbrPb-658647	A06	6.27818	XA08_v3.0	88.04	242	450	20079974	20080182	1e-54	216
brPb-658647	XbrPb-658647	A06	6.27818	XA04_v3.0	88.14	522	579	9472964	9472906	9e-06	54
brPb-658647	XbrPb-658647	A06	6.27818	XA05_v3.0	89.29	524	579	14403458	14403513	9e-09	63.9
brPb-658647	XbrPb-658647	A06	6.27818	XA08_v3.0	89.47	94	207	20079686	20079798	1e-26	123
brPb-658647	XbrPb-658647	A06	6.27818	XA02_v3.0	89.58	522	569	19771792	19771839	2e-06	56
brPb-658647	XbrPb-658647	A06	6.27818	XA08_v3.0	90.91	536	579	17250320	17250363	2e-06	56
brPb-658647	XbrPb-658647	A06	6.27818	XA09_v3.0	91.11	535	579	30558793	30558749	5e-07	58
brPb-658647	XbrPb-658647	A06	6.27818	XA03_v3.0	91.67	522	569	6162452	6162405	9e-09	63.9
brPb-658647	XbrPb-658647	A06	6.27818	XA06_v3.0	92	522	570	16105496	16105447	1e-07	60
brPb-658647	XbrPb-658647	A06	6.27818	XA05_v3.0	92.16	522	572	21711679	21711729	1e-10	69.9
brPb-658647	XbrPb-658647	A06	6.27818	XA05_v3.0	92.16	522	572	21711966	21712016	1e-10	69.9
brPb-658647	XbrPb-658647	A06	6.27818	XA02_v3.0	92.31	537	575	16844662	16844700	9e-06	54
brPb-658647	XbrPb-658647	A06	6.27818	XA04_v3.0	92.31	534	572	17306665	17306627	9e-06	54
brPb-658647	XbrPb-658647	A06	6.27818	XA05_v3.0	92.68	531	571	2030189	2030229	5e-07	58
brPb-658647	XbrPb-658647	A06	6.27818	XA03_v3.0	94.29	545	579	12340173	12340139	9e-06	54
brPb-658647	XbrPb-658647	A06	6.27818	XA09_v3.0	94.29	545	579	21253213	21253247	9e-06	54
brPb-658647	XbrPb-658647	A06	6.27818	XA09_v3.0	94.44	537	572	4816393	4816358	2e-06	56
brPb-658647	XbrPb-658647	A06	6.27818	XA06_v3.0	94.59	535	571	14991275	14991239	5e-07	58
brPb-658647	XbrPb-658647	A06	6.27818	XA02_v3.0	95.12	531	571	24464997	24465037	2e-09	65.9
brPb-658647	XbrPb-658647	A06	6.27818	XA06_v3.0	98.37	94	582	770719	770228	0	908
brPb-670445	XbrPb-670445	A06	9.662	XA06_v3.0	81.93	95	252	612894	612733	1e-15	85.7
brPb-670445	XbrPb-670445	A06	9.662	XA05_v3.0	93.33	95	139	12296702	12296746	1e-09	65.9
brPb-670445	XbrPb-670445	A06	9.662	XA02_v3.0	94.29	95	129	14102938	14102904	5e-06	54
brPb-670445	XbrPb-670445	A06	9.662	XA02_v3.0	94.29	95	129	17747963	17747929	5e-06	54
brPb-670445	XbrPb-670445	A06	9.662	XA02_v3.0	94.74	95	132	4926741	4926778	8e-08	60
brPb-670445	XbrPb-670445	A06	9.662	XA09_v3.0	94.74	95	132	13594488	13594525	8e-08	60
brPb-670445	XbrPb-670445	A06	9.662	XA06_v3.0	95.24	95	136	613269	613228	3e-10	67.9
brPb-670445	XbrPb-670445	A06	9.662	XA08_v3.0	95.24	95	136	20290366	20290407	3e-10	67.9
brPb-670445	XbrPb-670445	A06	9.662	XA06_v3.0	96.88	98	129	24677140	24677171	1e-06	56
brPb-670445	XbrPb-670445	A06	9.662	XA03_v3.0	97.14	95	129	9152948	9152914	2e-08	61.9
brPb-670445	XbrPb-670445	A06	9.662	XA03_v3.0	97.14	95	129	28083498	28083464	2e-08	61.9
brPb-670445	XbrPb-670445	A06	9.662	XA08_v3.0	97.14	95	129	9975045	9975079	2e-08	61.9
brPb-670445	XbrPb-670445	A06	9.662	XA10_v3.0	97.14	95	129	7361675	7361709	2e-08	61.9
brPb-670445	XbrPb-670445	A06	9.662	XA02_v3.0	97.14	95	129	5184317	5184351	2e-08	61.9
brPb-670445	XbrPb-670445	A06	9.662	XA02_v3.0	97.14	95	129	5190307	5190341	2e-08	61.9
brPb-670445	XbrPb-670445	A06	9.662	XA02_v3.0	97.14	95	129	14103064	14103030	2e-08	61.9
brPb-670445	XbrPb-670445	A06	9.662	XA09_v3.0	97.14	95	129	21233071	21233037	2e-08	61.9
brPb-670445	XbrPb-670445	A06	9.662	XA01_v3.0	97.14	95	129	4642753	4642787	2e-08	61.9
brPb-670445	XbrPb-670445	A06	9.662	XA05_v3.0	97.3	95	131	3751335	3751299	1e-09	65.9
brPb-670445	XbrPb-670445	A06	9.662	XA05_v3.0	97.37	95	132	20873203	20873240	3e-10	67.9
brPb-670445	XbrPb-670445	A06	9.662	XA03_v3.0	97.37	95	132	22741742	22741705	3e-10	67.9
brPb-670445	XbrPb-670445	A06	9.662	XA04_v3.0	97.44	95	133	18611862	18611900	9e-11	69.9
brPb-670445	XbrPb-670445	A06	9.662	XA06_v3.0	97.67	95	137	613081	613039	4e-13	77.8
brPb-670445	XbrPb-670445	A06	9.662	XA05_v3.0	100	95	140	12296890	12296935	2e-17	91.7
brPb-670445	XbrPb-670445	A06	9.662	XA05_v3.0	100	95	131	12297076	12297112	6e-12	73.8
brPb-670445	XbrPb-670445	A06	9.662	XA06_v3.0	100	95	134	621223	621184	9e-14	79.8
brPb-670445	XbrPb-670445	A06	9.662	XA06_v3.0	100	95	124	621415	621386	8e-08	60
brPb-670445	XbrPb-670445	A06	9.662	XA04_v3.0	100	95	133	14316560	14316598	4e-13	77.8
brPb-670445	XbrPb-670445	A06	9.662	XA07_v3.0	100	95	131	10970745	10970709	6e-12	73.8
brPb-670445	XbrPb-670445	A06	9.662	XA03_v3.0	100	95	130	20896972	20896937	2e-11	71.9
brPb-808360	XbrPb-808360	A06	11.274	XA09_v3.0	83.02	105	210	14218507	14218612	5e-10	67.9
brPb-808360	XbrPb-808360	A06	11.274	XA09_v3.0	83.77	97	377	31077669	31077362	2e-58	228
brPb-808360	XbrPb-808360	A06	11.274	XA01_v3.0	83.97	95	250	2375360	2375515	4e-23	111
brPb-808360	XbrPb-808360	A06	11.274	XA02_v3.0	87.01	143	219	5738470	5738394	9e-12	73.8
brPb-808360	XbrPb-808360	A06	11.274	XA07_v3.0	87.95	294	375	6384490	6384572	5e-13	77.8
brPb-808360	XbrPb-808360	A06	11.274	XA08_v3.0	88.11	95	237	8691651	8691509	2e-34	149
brPb-808360	XbrPb-808360	A06	11.274	XA04_v3.0	90.91	97	195	10068901	10068803	3e-27	125
brPb-808360	XbrPb-808360	A06	11.274	XA10_v3.0	91.55	149	219	8158920	8158850	9e-18	93.7
brPb-808360	XbrPb-808360	A06	11.274	XA08_v3.0	91.86	97	424	18282364	18282021	9e-126	452
brPb-808360	XbrPb-808360	A06	11.274	XA07_v3.0	92.53	97	270	6384271	6384444	2e-62	242
brPb-808360	XbrPb-808360	A06	11.274	XA06_v3.0	97.26	97	424	1055183	1055511	4e-162	573
brPb-808360	XbrPb-808360	A06	11.274	XA11_v3.0	100	492	535	18661179	18661136	6e-16	87.7
brPb-658402	XbrPb-658402	A06	11.423	XA09_v3.0	85.11	61	154	31077362	31077455	2e-12	75.8
brPb-658402	XbrPb-658402	A06	11.423	XA02_v3.0	87.68	287	424	13207385	13207521	6e-31	137
brPb-658402	XbrPb-658402	A06	11.423	XA06_v3.0	93.33	14	148	1055511	1055377	7e-49	196
brPb-658402	XbrPb-658402	A06	11.423	XA08_v3.0	96.08	14	115	18282021	18282122	4e-41	170
brPb-660912	XbrPb-660912	A06	16.397	XA06_v3.0	92.57	96	441	1527706	1528053	2e-114	414
brPb-658746	XbrPb-658746	A06	17.185	XA06_v3.0	92	88	212	1528079	1527957	4e-39	163
brPb-661213	XbrPb-661213	A06	17.244	XA06_v3.0	96.09	279	457	1527903	1528079	5e-78	293
brPb-661213	XbrPb-661213	A06	17.244	XA06_v3.0	97.52	102	219	1527706	1527826	2e-53	212
brPb-661213	XbrPb-661213	A06	17.244	XA11_v3.0	100	525	575	18661179	18661129	4e-20	101
brPb-658027	XbrPb-658027	A06	19.3767	XA07_v3.0	84.93	402	471	657646	657718	1e-05	54
brPb-658027	XbrPb-658027	A06	19.3767	XA08_v3.0	96.77	412	442	17234943	17234973	1e-05	54
brPb-658027	XbrPb-658027	A06	19.3767	XA06_v3.0	98.77	95	338	1979540	1979300	8e-102	373
brPb-658027	XbrPb-658027	A06	19.3767	XA06_v3.0	100	380	639	1979267	1979008	1e-128	462
brPb-658152	XbrPb-658152	A06	22.0234	XA06_v3.0	98.47	84	344	1979008	1979267	2e-117	424
brPb-808844	XbrPb-808844	A06	28.3305	XA07_v3.0	87.27	232	286	10686542	10686596	5e-06	54
brPb-808844	XbrPb-808844	A06	28.3305	XA08_v3.0	89.24	139	296	930399	930242	1e-43	178
brPb-808844	XbrPb-808844	A06	28.3305	XA09_v3.0	90.68	126	286	1505470	1505310	4e-50	200
brPb-808844	XbrPb-808844	A06	28.3305	XA07_v3.0	91.07	140	195	10686438	10686493	2e-11	71.9
brPb-808844	XbrPb-808844	A06	28.3305	XA06_v3.0	97.45	89	363	2718224	2717950	3e-137	490
brPb-657632	XbrPb-657632	A06	29.4624	XA06_v3.0	94.06	359	459	2412710	2412610	1e-35	153
brPb-657632	XbrPb-657632	A06	29.4624	XA06_v3.0	96.19	103	312	2412918	2412709	6e-96	353
brPb-838675	XbrPb-838675	A06	29.4624	XA06_v3.0	98.38	102	410	2412610	2412918	3e-162	573
brPb-839214	XbrPb-839214	A06	29.4624	XA06_v3.0	98.38	96	404	2412918	2412610	3e-162	573
brPb-839214	XbrPb-839214	A06	29.4624	XA11_v3.0	100	472	525	18661179	18661126	6e-22	107
brPb-671060	XbrPb-671060	A06	30.9163	XA06_v3.0	96.12	90	448	2826497	2826856	1e-170	601
brPb-809719	XbrPb-809719	A06	30.9163	XA06_v3.0	96.77	84	516	2826921	2826497	0	753
brPb-660405	XbrPb-660405	A06	30.9163	XA06_v3.0	97.65	100	522	2826921	2826497	0	743
brPb-662153	XbrPb-662153	A06	30.9163	XA06_v3.0	97.89	96	518	2826497	2826921	0	751
brPb-840355	XbrPb-840355	A06	30.9163	XA06_v3.0	97.89	99	521	2826497	2826921	0	751
brPb-840757	XbrPb-840757	A06	31.317	XA08_v3.0	90.7	294	336	19160192	19160150	7e-06	54
brPb-840757	XbrPb-840757	A06	31.317	XA06_v3.0	98.55	103	378	2521667	2521392	7e-145	515
brPb-840757	XbrPb-840757	A06	31.317	XA11_v3.0	100	446	499	18661179	18661126	6e-22	107
brPb-662278	XbrPb-662278	A06	32.9451	XA06_v3.0	98.59	91	442	2826921	2826567	0	650
brPb-658968	XbrPb-658968	A06	36.3867	XA06_v3.0	85.51	496	627	5353887	5354024	2e-28	129
brPb-671014	XbrPb-671014	A06	36.3867	XA06_v3.0	90.58	488	619	5353887	5354023	5e-38	161
brPb-661245	XbrPb-661245	A06	36.3867	XA06_v3.0	94.94	99	270	5354064	5353887	6e-72	274
brPb-658968	XbrPb-658968	A06	36.3867	XA01_v3.0	95.56	170	214	13159749	13159705	1e-11	73.8
brPb-661245	XbrPb-661245	A06	36.3867	XA01_v3.0	95.56	552	596	13159705	13159749	1e-11	73.8
brPb-671014	XbrPb-671014	A06	36.3867	XA01_v3.0	95.56	162	206	13159749	13159705	1e-11	73.8
brPb-660578	XbrPb-660578	A06	36.3867	XA11_v3.0	97.06	653	686	18661179	18661146	4e-08	61.9
brPb-658968	XbrPb-658968	A06	36.3867	XA06_v3.0	97.13	158	471	5353549	5353861	4e-153	543
brPb-661245	XbrPb-661245	A06	36.3867	XA06_v3.0	97.77	295	608	5353861	5353549	7e-158	559
brPb-671014	XbrPb-671014	A06	36.3867	XA06_v3.0	97.77	150	463	5353549	5353861	6e-158	559
brPb-660578	XbrPb-660578	A06	36.3867	XA06_v3.0	99.79	114	585	5317710	5317238	0	880
brPb-670236	XbrPb-670236	A06	36.409	XA08_v3.0	93.18	184	227	974595	974552	6e-09	63.9
brPb-670236	XbrPb-670236	A06	36.409	XA09_v3.0	95.24	187	228	1595283	1595242	4e-10	67.9
brPb-670236	XbrPb-670236	A06	36.409	XA06_v3.0	98.2	97	374	2899548	2899271	3e-146	519
brPb-658137	XbrPb-658137	A06	36.817	XA09_v3.0	92.64	103	262	1834662	1834824	4e-57	224
brPb-658137	XbrPb-658137	A06	36.817	XA06_v3.0	93.45	103	497	5370405	5370026	7e-170	599
brPb-658137	XbrPb-658137	A06	36.817	XA08_v3.0	93.79	103	263	1276802	1276962	7e-62	240
brPb-658137	XbrPb-658137	A06	36.817	XA09_v3.0	94.12	379	497	1834942	1835060	6e-44	180
brPb-658137	XbrPb-658137	A06	36.817	XA08_v3.0	94.39	379	485	1277038	1277144	3e-39	165
brPb-658137	XbrPb-658137	A06	36.817	XA11_v3.0	100	568	622	18661179	18661125	2e-22	109
brPb-660122	XbrPb-660122	A06	37.51	XA08_v3.0	86.63	108	275	974221	974392	4e-34	147
brPb-660122	XbrPb-660122	A06	37.51	XA09_v3.0	91.45	102	253	1595068	1595219	1e-49	198
brPb-660122	XbrPb-660122	A06	37.51	XA06_v3.0	93.48	102	285	2899095	2899272	9e-72	272
brPb-661746	XbrPb-661746	A06	37.592	XA08_v3.0	82.99	89	319	974215	974455	1e-32	143
brPb-661746	XbrPb-661746	A06	37.592	XA09_v3.0	92.52	89	235	1595068	1595214	4e-51	204
brPb-661746	XbrPb-661746	A06	37.592	XA09_v3.0	95.24	419	460	1595242	1595283	5e-10	67.9
brPb-661746	XbrPb-661746	A06	37.592	XA06_v3.0	95.45	89	550	2899095	2899548	0	765
brPb-809008	XbrPb-809008	A06	37.638	XA08_v3.0	82.99	316	546	974455	974215	1e-32	143
brPb-809008	XbrPb-809008	A06	37.638	XA09_v3.0	92.52	400	546	1595214	1595068	4e-51	204
brPb-809008	XbrPb-809008	A06	37.638	XA09_v3.0	95.24	175	216	1595283	1595242	6e-10	67.9
brPb-809008	XbrPb-809008	A06	37.638	XA06_v3.0	96.54	85	546	2899548	2899095	0	795
brPb-809008	XbrPb-809008	A06	37.638	XA11_v3.0	100	615	659	18661179	18661135	2e-16	89.7
brPb-670303	XbrPb-670303	A06	37.9402	XA06_v3.0	89.08	95	213	3035484	3035602	9e-30	133
brPb-670303	XbrPb-670303	A06	37.9402	XA06_v3.0	92.45	260	365	3035891	3035996	6e-34	147
brPb-670303	XbrPb-670303	A06	37.9402	XA09_v3.0	93.41	97	460	1686634	1686996	3e-147	523
brPb-808136	XbrPb-808136	A06	39.1295	XA09_v3.0	85.71	104	426	1687410	1687738	2e-71	272
brPb-808136	XbrPb-808136	A06	39.1295	XA06_v3.0	87.23	104	426	3036564	3036892	2e-83	311
brPb-808136	XbrPb-808136	A06	39.1295	XA11_v3.0	100	498	551	18661179	18661126	6e-22	107
brPb-840102	XbrPb-840102	A06	39.9664	XA09_v3.0	80.77	427	556	27559948	27560077	2e-07	60
brPb-840102	XbrPb-840102	A06	39.9664	XA09_v3.0	87.27	400	564	1912663	1912824	1e-36	157
brPb-840102	XbrPb-840102	A06	39.9664	XA09_v3.0	90	104	213	1912368	1912477	6e-29	131
brPb-840102	XbrPb-840102	A06	39.9664	XA09_v3.0	93.22	317	375	1912565	1912623	3e-15	85.7
brPb-840102	XbrPb-840102	A06	39.9664	XA06_v3.0	97.11	95	785	5234748	5234059	0	1237
brPb-809259	XbrPb-809259	A06	40.318	XA09_v3.0	92.64	431	590	1834824	1834662	4e-57	224
brPb-809259	XbrPb-809259	A06	40.318	XA06_v3.0	93.45	196	590	5370026	5370405	7e-170	599
brPb-809259	XbrPb-809259	A06	40.318	XA08_v3.0	93.79	430	590	1276962	1276802	7e-62	240
brPb-809259	XbrPb-809259	A06	40.318	XA09_v3.0	94.12	196	314	1835060	1834942	6e-44	180
brPb-809259	XbrPb-809259	A06	40.318	XA08_v3.0	94.39	208	314	1277144	1277038	3e-39	165
brPb-663449	XbrPb-663449	A06	41.118	XA09_v3.0	92.64	97	256	1834662	1834824	4e-57	224
brPb-663449	XbrPb-663449	A06	41.118	XA06_v3.0	93.45	97	491	5370405	5370026	6e-170	599
brPb-663449	XbrPb-663449	A06	41.118	XA08_v3.0	93.79	97	257	1276802	1276962	7e-62	240
brPb-663449	XbrPb-663449	A06	41.118	XA09_v3.0	94.12	373	491	1834942	1835060	5e-44	180
brPb-663449	XbrPb-663449	A06	41.118	XA08_v3.0	94.39	373	479	1277038	1277144	3e-39	165
brPb-662605	XbrPb-662605	A06	41.827	XA11_v3.0	79.77	437	609	6417382	6417554	3e-09	65.9
brPb-662605	XbrPb-662605	A06	41.827	XA06_v3.0	96.77	156	247	4720826	4720918	1e-35	153
brPb-662605	XbrPb-662605	A06	41.827	XA06_v3.0	97.7	262	609	15697727	15697380	3e-178	626
brPb-662605	XbrPb-662605	A06	41.827	XA06_v3.0	99.61	100	609	4713738	4714247	0	995
brPb-670835	XbrPb-670835	A06	47.2044	XA06_v3.0	97.71	90	351	6749528	6749267	6e-135	482
brPb-839838	XbrPb-839838	A06	47.762	XA06_v3.0	85.29	632	733	3793009	3793110	5e-17	91.7
brPb-839838	XbrPb-839838	A06	47.762	XA06_v3.0	96.46	95	743	3789146	3789786	0	1098
brPb-659920	XbrPb-659920	A06	47.762	XA06_v3.0	98.99	83	380	3789146	3789443	2e-160	567
brPb-659596	XbrPb-659596	A06	50.0748	XA09_v3.0	89.19	271	418	3764788	3764935	8e-40	167
brPb-659596	XbrPb-659596	A06	50.0748	XA09_v3.0	90.45	78	249	3764613	3764789	2e-53	212
[truncated: 16,430 more rows]
