# Supplementary material for: A consensus map of rapeseed (Brassica napus L.) based on diversity array technology markers: applications in genetic dissection of qualitative and quantitative traits
Source: BMC Genomics. 2013 Apr 23;14:277. doi: 10.1186/1471-2164-14-277 (PMC3641989; doi:10.1186/1471-2164-14-277)
Supplement: Additional file 8 — Sequence identities of DArT clones with the genome scaffold of Brassica oleracea. [file 1471-2164-14-277-S8.xls]

## Sheet: Physical map positions of DArT
Additional file 8: Sequence identities of DArT clones with the genome scaffold of Brassica oleracea. Labelled scaffold represent to unidentified linkage groups.
DArT clone ID	DArT locus	Chromosomal location	B olerace scaffold	Position	Sequence identity (%)	Alignment length (bp)	Mismatches	Gap openings	DArT sequence start (bp)	DArT sequence end (bp)	Physical map location of B oleracea (start coordinate)	Physical map location (end coordinate)	E-value	Bit score
brPb-657964	XbrPb-657964	C3	#N/A	#N/A	89.96	498	37	6	95	583	3258600	3259093	5e-157	557
brPb-657964	XbrPb-657964	C3	#N/A	#N/A	94.93	355	16	2	232	585	3245851	3246204	2e-153	545
brPb-657964	XbrPb-657964	C3	#N/A	#N/A	93.55	124	5	2	95	215	3245724	3245847	4e-40	168
brPb-657964	XbrPb-657964	C9	#N/A	#N/A	88.8	125	14	0	459	583	49212172	49212048	2e-30	137
brPb-657964	XbrPb-657964	C9	#N/A	#N/A	88.19	127	13	1	98	222	49212718	49212592	1e-27	127
brPb-657964	XbrPb-657964	C9	#N/A	#N/A	88.99	109	12	0	275	383	49212376	49212268	9e-26	121
brPb-657964	XbrPb-657964	C2	#N/A	#N/A	89.39	66	7	0	98	163	45777269	45777204	5e-12	75.8
brPb-657968	XbrPb-657968	C5	#N/A	#N/A	94.24	295	11	1	104	392	33876945	33877239	1e-125	452
brPb-657968	XbrPb-657968	C3	#N/A	#N/A	86.49	74	10	0	123	196	28823112	28823039	9e-10	67.9
brPb-657974	XbrPb-657974	C3	#N/A	#N/A	96.45	563	18	2	98	659	22998492	22999053	0	942
brPb-657974	XbrPb-657974	C5	#N/A	#N/A	87.84	255	28	1	98	349	44598411	44598157	3e-66	256
brPb-657974	XbrPb-657974	C5	#N/A	#N/A	92.11	114	6	2	388	498	44598128	44598015	1e-31	141
brPb-657974	XbrPb-657974	C5	#N/A	#N/A	94.05	84	5	0	576	659	44597940	44597857	2e-27	127
brPb-657974	XbrPb-657974	C1	#N/A	#N/A	88.46	208	24	0	99	306	42048066	42047859	4e-56	222
brPb-657974	XbrPb-657974	C1	#N/A	#N/A	88.65	141	14	2	418	557	42047746	42047607	2e-30	137
brPb-657974	XbrPb-657974	C1	#N/A	#N/A	87.39	111	14	0	551	661	42047602	42047492	4e-22	109
brPb-657974	XbrPb-657974	C9	#N/A	#N/A	87.8	123	15	0	100	222	19368653	19368531	6e-27	125
brPb-657974	XbrPb-657974	Scaffold00629	#N/A	#N/A	81.42	183	34	0	98	280	170303	170485	2e-17	93.7
brPb-657979	XbrPb-657979	C2	#N/A	#N/A	97.83	184	2	1	341	522	43223966	43224149	7e-88	327
brPb-657979	XbrPb-657979	C2	#N/A	#N/A	96.55	145	4	1	97	240	43223728	43223872	4e-49	198
brPb-657981	XbrPb-657981	C3	A03	82.0542	90.54	539	32	5	102	627	23567963	23568495	0	652
brPb-657981	XbrPb-657981	C3	A03	82.0542	86.44	236	28	1	171	402	25389530	25389765	3e-53	212
brPb-657981	XbrPb-657981	C3	A03	82.0542	89.39	66	6	1	486	550	64158784	64158719	1e-09	67.9
brPb-657981	XbrPb-657981	C3	A03	82.0542	87.69	65	8	0	485	549	3310553	3310617	5e-09	65.9
brPb-657981	XbrPb-657981	C1	A03	82.0542	85.71	182	26	0	224	405	39229354	39229173	7e-36	155
brPb-657981	XbrPb-657981	C1	A03	82.0542	86.6	97	11	1	485	581	40576548	40576454	2e-14	83.8
brPb-657981	XbrPb-657981	C1	A03	82.0542	90.74	54	5	0	492	545	1650946	1650893	1e-09	67.9
brPb-657981	XbrPb-657981	C1	A03	82.0542	85.39	89	11	1	485	573	34827120	34827206	1e-09	67.9
brPb-657981	XbrPb-657981	C7	A03	82.0542	88.24	102	7	1	485	581	32456600	32456499	1e-21	107
brPb-657981	XbrPb-657981	C7	A03	82.0542	88.29	111	11	2	487	595	45420166	45420056	9e-20	101
brPb-657981	XbrPb-657981	C7	A03	82.0542	86.21	87	7	1	497	578	46673235	46673149	1e-12	77.8
brPb-657981	XbrPb-657981	C8	A03	82.0542	85.45	110	11	1	477	581	38436335	38436226	9e-17	91.7
brPb-657981	XbrPb-657981	C8	A03	82.0542	83.06	124	19	1	458	581	23024351	23024230	2e-11	73.8
brPb-657981	XbrPb-657981	C8	A03	82.0542	85.15	101	9	2	486	581	31870381	31870480	2e-11	73.8
brPb-657981	XbrPb-657981	C8	A03	82.0542	84.78	92	14	0	459	550	31896895	31896804	8e-11	71.9
brPb-657981	XbrPb-657981	C8	A03	82.0542	81.06	132	16	1	459	581	38769760	38769629	8e-11	71.9
brPb-657981	XbrPb-657981	C8	A03	82.0542	84.21	95	15	0	480	574	31279061	31279155	3e-10	69.9
brPb-657981	XbrPb-657981	C8	A03	82.0542	88.24	68	5	1	513	580	22047952	22048016	1e-09	67.9
brPb-657981	XbrPb-657981	C8	A03	82.0542	97.37	38	1	0	544	581	39457159	39457122	1e-09	67.9
brPb-657981	XbrPb-657981	C2	A03	82.0542	88.1	84	10	0	459	542	3903156	3903073	1e-15	87.7
brPb-657981	XbrPb-657981	C2	A03	82.0542	84.25	127	14	2	460	581	49054274	49054149	5e-15	85.7
brPb-657981	XbrPb-657981	C2	A03	82.0542	89.66	58	6	0	487	544	1521788	1521731	1e-09	67.9
brPb-657981	XbrPb-657981	C4	A03	82.0542	85.29	102	10	1	485	581	52762387	52762286	2e-14	83.8
brPb-657981	XbrPb-657981	C4	A03	82.0542	84.68	111	11	2	477	581	46981805	46981695	1e-12	77.8
brPb-657981	XbrPb-657981	C5	A03	82.0542	84.55	110	11	2	477	581	9598179	9598287	5e-12	75.8
brPb-657981	XbrPb-657981	C5	A03	82.0542	85.06	87	13	0	459	545	45315522	45315436	3e-10	69.9
brPb-657981	XbrPb-657981	C5	A03	82.0542	85.37	82	7	1	504	580	44815224	44815143	1e-09	67.9
brPb-657982	XbrPb-657982	C3	#N/A	#N/A	94.38	267	13	1	87	353	32156062	32155798	4e-111	404
brPb-657982	XbrPb-657982	C3	#N/A	#N/A	100	50	0	0	538	587	32155622	32155573	3e-19	99.6
brPb-657985	XbrPb-657985	C9	#N/A	#N/A	94.31	404	18	3	134	536	38256507	38256108	3e-173	611
brPb-657985	XbrPb-657985	C9	#N/A	#N/A	91.27	275	17	3	263	534	38257225	38256955	4e-95	351
brPb-657985	XbrPb-657985	C9	#N/A	#N/A	96.55	87	3	0	33	119	38256593	38256507	3e-34	149
brPb-657985	XbrPb-657985	C9	#N/A	#N/A	86.71	143	8	2	100	241	38257375	38257243	5e-30	135
brPb-657985	XbrPb-657985	C9	#N/A	#N/A	97.96	49	1	0	33	81	38255748	38255700	3e-16	89.7
brPb-657985	XbrPb-657985	C6	#N/A	#N/A	89.23	65	7	0	272	336	27976132	27976196	1e-11	73.8
brPb-657991	XbrPb-657991	C2	#N/A	#N/A	99.05	105	1	0	102	206	8288698	8288594	8e-50	200
brPb-657991	XbrPb-657991	C2	#N/A	#N/A	96.97	99	3	0	206	304	8288579	8288481	2e-41	172
brPb-657991	XbrPb-657991	C9	#N/A	#N/A	93.26	89	6	0	103	191	41930250	41930338	2e-28	129
brPb-657991	XbrPb-657991	C9	#N/A	#N/A	100	37	0	0	268	304	41930443	41930479	1e-11	73.8
brPb-657996	XbrPb-657996	C9	#N/A	#N/A	92.34	444	27	3	101	543	7891775	7892212	4e-154	547
brPb-657996	XbrPb-657996	C7	#N/A	#N/A	93.33	105	7	0	172	276	46876733	46876629	2e-35	153
brPb-657996	XbrPb-657996	C7	#N/A	#N/A	97.37	76	1	1	469	543	46876463	46876388	1e-27	127
brPb-657996	XbrPb-657996	C7	#N/A	#N/A	87.84	74	9	0	385	458	46876549	46876476	5e-12	75.8
brPb-657998	XbrPb-657998	Scaffold01186	#N/A	#N/A	97.34	338	8	1	362	699	21813	21477	1e-142	509
brPb-657998	XbrPb-657998	Scaffold01186	#N/A	#N/A	91.4	221	14	1	90	310	22080	21865	2e-63	246
brPb-657998	XbrPb-657998	C7	#N/A	#N/A	92.86	266	15	3	433	697	2350626	2350888	8e-82	307
brPb-657998	XbrPb-657998	C7	#N/A	#N/A	97.83	46	1	0	364	409	5891470	5891515	2e-14	83.8
brPb-657998	XbrPb-657998	C7	#N/A	#N/A	95.65	46	2	0	362	407	2350555	2350600	5e-12	75.8
brPb-657998	XbrPb-657998	C7	#N/A	#N/A	88.31	77	7	1	619	693	5891700	5891776	5e-12	75.8
brPb-657998	XbrPb-657998	C7	#N/A	#N/A	100	35	0	0	276	310	2350472	2350506	3e-10	69.9
brPb-657998	XbrPb-657998	C7	#N/A	#N/A	100	35	0	0	276	310	46474395	46474429	3e-10	69.9
brPb-657998	XbrPb-657998	C7	#N/A	#N/A	100	35	0	0	276	310	46475871	46475905	3e-10	69.9
brPb-657998	XbrPb-657998	C7	#N/A	#N/A	93.33	45	3	0	362	406	6002391	6002435	5e-09	65.9
brPb-657998	XbrPb-657998	C8	#N/A	#N/A	85.5	262	31	4	424	683	36971781	36971525	3e-35	153
brPb-657998	XbrPb-657998	C8	#N/A	#N/A	85.53	152	19	1	90	241	11337398	11337546	2e-26	123
brPb-657998	XbrPb-657998	C8	#N/A	#N/A	87.23	94	12	0	90	183	3356254	3356347	8e-17	91.7
brPb-657998	XbrPb-657998	C3	#N/A	#N/A	91.3	115	7	2	424	538	48505667	48505778	6e-30	135
brPb-657998	XbrPb-657998	C3	#N/A	#N/A	85.71	98	14	0	502	599	17999318	17999221	2e-14	83.8
brPb-657998	XbrPb-657998	C3	#N/A	#N/A	87.21	86	11	0	98	183	49196839	49196754	2e-14	83.8
brPb-657998	XbrPb-657998	C3	#N/A	#N/A	88.64	88	7	2	471	555	42776178	42776265	8e-14	81.8
brPb-657998	XbrPb-657998	C3	#N/A	#N/A	91.07	56	5	0	128	183	13456023	13455968	8e-11	71.9
brPb-657998	XbrPb-657998	C3	#N/A	#N/A	100	33	0	0	276	308	35819762	35819794	5e-09	65.9
brPb-657998	XbrPb-657998	Scaffold01277	#N/A	#N/A	85.53	152	19	1	90	241	13539	13391	2e-26	123
brPb-657998	XbrPb-657998	C1	#N/A	#N/A	86.76	136	16	1	471	604	35909421	35909286	9e-26	121
brPb-657998	XbrPb-657998	C1	#N/A	#N/A	87.2	125	10	3	424	547	33964908	33965027	2e-20	103
brPb-657998	XbrPb-657998	C1	#N/A	#N/A	93.33	45	3	0	362	406	37999549	37999593	5e-09	65.9
brPb-657998	XbrPb-657998	Scaffold01143	#N/A	#N/A	83.61	122	17	1	120	241	23369	23487	3e-13	79.8
brPb-657998	XbrPb-657998	C9	#N/A	#N/A	83.61	122	17	1	120	241	18077005	18077123	3e-13	79.8
brPb-657998	XbrPb-657998	C9	#N/A	#N/A	92	50	4	0	104	153	25096926	25096877	1e-09	67.9
brPb-657998	XbrPb-657998	C6	#N/A	#N/A	81.51	146	24	1	99	244	22249922	22249780	8e-11	71.9
brPb-657998	XbrPb-657998	Scaffold31272	#N/A	#N/A	88.52	61	7	0	120	180	189	129	5e-09	65.9
brPb-657998	XbrPb-657998	C2	#N/A	#N/A	93.33	45	3	0	362	406	14051826	14051782	5e-09	65.9
brPb-657998	XbrPb-657998	C2	#N/A	#N/A	81.29	139	23	1	100	238	28388063	28387928	5e-09	65.9
brPb-657998	XbrPb-657998	C2	#N/A	#N/A	88.52	61	7	0	120	180	38042174	38042114	5e-09	65.9
brPb-657998	XbrPb-657998	C2	#N/A	#N/A	88.52	61	7	0	120	180	42006919	42006979	5e-09	65.9
brPb-658007	XbrPb-658007	C2	#N/A	#N/A	96.88	224	7	0	350	573	13476833	13476610	2e-106	389
brPb-658007	XbrPb-658007	C2	#N/A	#N/A	93.81	194	12	0	134	327	13477028	13476835	1e-76	289
brPb-658007	XbrPb-658007	C2	#N/A	#N/A	95	100	5	0	33	132	13477153	13477054	4e-37	159
brPb-658010	XbrPb-658010	C2	#N/A	#N/A	92.2	500	28	7	154	647	2569723	2569229	9e-171	603
brPb-658010	XbrPb-658010	C9	#N/A	#N/A	92.31	130	10	0	193	322	50245649	50245778	4e-43	178
brPb-658010	XbrPb-658010	C9	#N/A	#N/A	93.68	95	3	1	553	647	50246010	50246101	1e-30	137
brPb-658010	XbrPb-658010	C9	#N/A	#N/A	89.47	114	12	0	381	494	50245849	50245962	9e-29	131
brPb-658011	XbrPb-658011	C2	A02	30.244	95.49	288	7	1	228	509	24175556	24175269	8e-131	470
brPb-658011	XbrPb-658011	C2	A02	30.244	96.9	129	3	1	108	236	24184505	24184378	2e-54	216
brPb-658011	XbrPb-658011	C2	A02	30.244	97.83	46	1	0	335	380	4117690	4117735	2e-14	83.8
brPb-658014	XbrPb-658014	C4	#N/A	#N/A	83.57	280	38	4	377	654	7321801	7322074	2e-39	167
brPb-658014	XbrPb-658014	C4	#N/A	#N/A	90.53	95	8	1	219	313	7321587	7321680	3e-22	109
brPb-658016	XbrPb-658016	C4	#N/A	#N/A	90	320	25	3	272	585	46559660	46559342	4e-99	365
brPb-658016	XbrPb-658016	C4	#N/A	#N/A	91.81	171	11	2	99	266	46559854	46559684	8e-54	214
brPb-658016	XbrPb-658016	C4	#N/A	#N/A	81.5	173	32	0	411	583	5404195	5404023	3e-16	89.7
brPb-658016	XbrPb-658016	C4	#N/A	#N/A	82.47	154	24	1	108	258	5404405	5404252	1e-15	87.7
brPb-658016	XbrPb-658016	C1	#N/A	#N/A	87.81	320	33	2	272	585	8052688	8053007	8e-85	317
brPb-658016	XbrPb-658016	C1	#N/A	#N/A	90.64	171	13	2	99	266	8052494	8052664	5e-49	198
brPb-658016	XbrPb-658016	C9	#N/A	#N/A	88.11	143	17	0	399	541	24183753	24183611	4e-34	149
brPb-658016	XbrPb-658016	C9	#N/A	#N/A	96.61	59	2	0	272	330	24183920	24183862	9e-20	101
brPb-658016	XbrPb-658016	C9	#N/A	#N/A	85.47	117	14	1	153	266	24184061	24183945	2e-17	93.7
brPb-658016	XbrPb-658016	C5	#N/A	#N/A	85.98	107	15	0	477	583	29932177	29932071	2e-17	93.7
brPb-658018	XbrPb-658018	C9	A10	82.593	97.86	373	8	0	90	462	54367063	54366691	0	676
brPb-658018	XbrPb-658018	C2	A10	82.593	92.93	368	26	0	93	460	403630	403997	6e-147	523
brPb-658018	XbrPb-658018	Scaffold03663	A10	82.593	92.64	367	21	1	94	460	807	447	1e-144	515
brPb-658018	XbrPb-658018	Scaffold01214	A10	82.593	92.64	367	21	1	94	460	4315	3955	1e-144	515
brPb-658018	XbrPb-658018	C3	A10	82.593	89.39	245	26	0	93	337	401278	401522	1e-73	280
brPb-658018	XbrPb-658018	C3	A10	82.593	90.65	107	10	0	354	460	401524	401630	2e-29	133
brPb-658019	XbrPb-658019	C3	#N/A	#N/A	95.18	456	22	0	99	554	24972272	24972727	0	729
brPb-658019	XbrPb-658019	C1	#N/A	#N/A	93.01	186	13	0	99	284	39777939	39777754	2e-69	266
brPb-658019	XbrPb-658019	C1	#N/A	#N/A	90.48	147	14	0	412	558	39777623	39777477	1e-43	180
brPb-658022	XbrPb-658022	C1	#N/A	#N/A	92.11	469	34	3	107	575	37499821	37500286	8e-162	573
brPb-658022	XbrPb-658022	C1	#N/A	#N/A	93.77	321	20	0	289	609	37449744	37450064	4e-133	478
brPb-658022	XbrPb-658022	C1	#N/A	#N/A	92.48	306	23	0	289	594	37502079	37502384	5e-117	424
brPb-658022	XbrPb-658022	C1	#N/A	#N/A	89.57	393	37	3	190	581	31550109	31550498	1e-111	406
brPb-658022	XbrPb-658022	C1	#N/A	#N/A	90.36	363	31	3	190	551	23777487	23777128	1e-105	387
brPb-658022	XbrPb-658022	C1	#N/A	#N/A	91.07	336	29	1	247	581	24837354	24837019	1e-99	367
brPb-658022	XbrPb-658022	C1	#N/A	#N/A	88.67	309	32	1	289	597	27890734	27890429	5e-89	331
brPb-658022	XbrPb-658022	C1	#N/A	#N/A	87.57	362	44	1	248	608	26833218	26832857	2e-79	299
brPb-658022	XbrPb-658022	C1	#N/A	#N/A	87.08	356	44	2	247	602	14145440	14145087	7e-73	278
brPb-658022	XbrPb-658022	C1	#N/A	#N/A	86.74	362	47	1	248	608	34447652	34447291	3e-72	276
brPb-658022	XbrPb-658022	C1	#N/A	#N/A	86.69	293	39	0	289	581	16727181	16727473	4e-71	272
brPb-658022	XbrPb-658022	C1	#N/A	#N/A	88.1	311	37	0	247	557	30481005	30480695	2e-70	270
brPb-658022	XbrPb-658022	C1	#N/A	#N/A	86.01	293	41	0	289	581	14838549	14838841	3e-66	256
brPb-658022	XbrPb-658022	C1	#N/A	#N/A	86.71	316	40	1	247	562	35667161	35666848	1e-65	254
brPb-658022	XbrPb-658022	C1	#N/A	#N/A	86.5	274	37	0	289	562	17028017	17027744	2e-64	250
brPb-658022	XbrPb-658022	C1	#N/A	#N/A	86.62	269	36	0	289	557	30332353	30332085	6e-64	248
brPb-658022	XbrPb-658022	C1	#N/A	#N/A	86.82	311	39	1	247	557	24691755	24691447	1e-62	244
brPb-658022	XbrPb-658022	C1	#N/A	#N/A	86.67	255	34	0	289	543	19275603	19275857	2e-60	236
brPb-658022	XbrPb-658022	C1	#N/A	#N/A	86.67	255	34	0	289	543	24802170	24801916	2e-60	236
brPb-658022	XbrPb-658022	C1	#N/A	#N/A	86.75	249	33	0	295	543	19294583	19294831	4e-59	232
brPb-658022	XbrPb-658022	C1	#N/A	#N/A	86.43	258	34	1	289	545	15462463	15462720	2e-57	226
brPb-658022	XbrPb-658022	C1	#N/A	#N/A	92.17	166	13	0	431	596	37469226	37469391	2e-57	226
brPb-658022	XbrPb-658022	C1	#N/A	#N/A	87.25	298	36	2	250	545	8029773	8030070	1e-55	220
brPb-658022	XbrPb-658022	C1	#N/A	#N/A	85.49	255	37	0	289	543	37428078	37428332	3e-53	212
brPb-658022	XbrPb-658022	C1	#N/A	#N/A	86.36	242	32	1	313	553	21164678	21164919	1e-52	210
brPb-658022	XbrPb-658022	C1	#N/A	#N/A	91.36	162	13	1	103	263	37449564	37449725	3e-50	202
brPb-658022	XbrPb-658022	C1	#N/A	#N/A	91.71	181	13	1	247	427	18865781	18865959	3e-47	192
brPb-658022	XbrPb-658022	C1	#N/A	#N/A	95.54	112	5	0	289	400	22605446	22605335	3e-44	182
brPb-658022	XbrPb-658022	C1	#N/A	#N/A	88.57	175	16	2	105	279	37468947	37469117	2e-42	176
brPb-658022	XbrPb-658022	C1	#N/A	#N/A	90.65	139	13	0	289	427	9288285	9288147	3e-41	172
brPb-658022	XbrPb-658022	C1	#N/A	#N/A	88.62	246	19	7	103	345	30318083	30317844	3e-41	172
brPb-658022	XbrPb-658022	C1	#N/A	#N/A	90.51	137	13	0	291	427	32921589	32921453	5e-40	168
brPb-658022	XbrPb-658022	C1	#N/A	#N/A	93.1	116	8	0	289	404	15475420	15475305	2e-39	167
brPb-658022	XbrPb-658022	C1	#N/A	#N/A	93.1	116	8	0	289	404	24784477	24784592	2e-39	167
brPb-658022	XbrPb-658022	C1	#N/A	#N/A	93.51	154	9	1	244	396	37479728	37479575	7e-39	165
brPb-658022	XbrPb-658022	C1	#N/A	#N/A	93.48	138	7	1	247	384	22682585	22682450	3e-38	163
brPb-658022	XbrPb-658022	C1	#N/A	#N/A	84.4	218	34	0	364	581	28906090	28905873	3e-38	163
brPb-658022	XbrPb-658022	C1	#N/A	#N/A	86.71	173	23	0	390	562	15435867	15436039	1e-37	161
brPb-658022	XbrPb-658022	C1	#N/A	#N/A	92.92	113	8	0	289	401	19227211	19227323	1e-37	161
brPb-658022	XbrPb-658022	C1	#N/A	#N/A	92.92	113	8	0	289	401	23418104	23417992	1e-37	161
brPb-658022	XbrPb-658022	C1	#N/A	#N/A	92.24	116	9	0	289	404	22621824	22621939	4e-37	159
brPb-658022	XbrPb-658022	C1	#N/A	#N/A	89.29	140	15	0	442	581	30317754	30317615	4e-37	159
brPb-658022	XbrPb-658022	C1	#N/A	#N/A	83.19	232	39	0	326	557	34736996	34737227	1e-34	151
brPb-658022	XbrPb-658022	C1	#N/A	#N/A	93.94	99	6	0	292	390	37469128	37469226	4e-34	149
brPb-658022	XbrPb-658022	C1	#N/A	#N/A	82.45	245	43	0	299	543	20200566	20200810	7e-33	145
brPb-658022	XbrPb-658022	C1	#N/A	#N/A	86.71	173	21	2	103	275	37501796	37501966	7e-33	145
brPb-658022	XbrPb-658022	C1	#N/A	#N/A	97.33	75	2	0	299	373	20558081	20558007	3e-29	133
brPb-658022	XbrPb-658022	C1	#N/A	#N/A	86.52	141	19	0	457	597	37479516	37479376	4e-28	129
brPb-658022	XbrPb-658022	C1	#N/A	#N/A	88.89	117	12	1	289	404	37458307	37458423	1e-25	121
brPb-658022	XbrPb-658022	C1	#N/A	#N/A	94.05	84	4	1	289	372	33746388	33746306	4e-25	119
brPb-658022	XbrPb-658022	C1	#N/A	#N/A	92.68	82	6	0	290	371	17379358	17379277	6e-24	115
brPb-658022	XbrPb-658022	C1	#N/A	#N/A	89	100	11	0	463	562	12876813	12876912	9e-23	111
brPb-658022	XbrPb-658022	C1	#N/A	#N/A	87.5	112	14	0	470	581	20397672	20397783	9e-23	111
brPb-658022	XbrPb-658022	C1	#N/A	#N/A	84.46	148	23	0	366	513	22185129	22185276	9e-23	111
brPb-658022	XbrPb-658022	C1	#N/A	#N/A	88.89	99	11	0	459	557	33422593	33422691	4e-22	109
brPb-658022	XbrPb-658022	C1	#N/A	#N/A	90.7	86	7	1	289	373	18733481	18733566	4e-19	99.6
brPb-658022	XbrPb-658022	C1	#N/A	#N/A	90.7	86	7	1	289	373	33349501	33349586	4e-19	99.6
brPb-658022	XbrPb-658022	C1	#N/A	#N/A	91.25	80	6	1	295	373	38827290	38827211	6e-18	95.6
brPb-658022	XbrPb-658022	C1	#N/A	#N/A	89.16	83	9	0	289	371	19133264	19133346	2e-17	93.7
brPb-658022	XbrPb-658022	C1	#N/A	#N/A	90.54	74	7	0	300	373	37597215	37597142	9e-17	91.7
brPb-658022	XbrPb-658022	C1	#N/A	#N/A	88.31	77	9	0	480	556	9288010	9287934	8e-14	81.8
brPb-658022	XbrPb-658022	C1	#N/A	#N/A	88.16	76	9	0	298	373	37615478	37615403	3e-13	79.8
brPb-658022	XbrPb-658022	C1	#N/A	#N/A	95.74	47	2	0	327	373	18666644	18666598	1e-12	77.8
brPb-658022	XbrPb-658022	C1	#N/A	#N/A	86.75	83	11	0	289	371	26385234	26385316	1e-12	77.8
brPb-658022	XbrPb-658022	C1	#N/A	#N/A	92.54	67	3	2	214	279	27890812	27890747	1e-12	77.8
brPb-658022	XbrPb-658022	C1	#N/A	#N/A	91.38	58	5	0	301	358	19717127	19717070	5e-12	75.8
brPb-658022	XbrPb-658022	C1	#N/A	#N/A	88.46	78	8	1	297	373	25638135	25638212	5e-12	75.8
brPb-658022	XbrPb-658022	C1	#N/A	#N/A	87.67	73	9	0	299	371	38425473	38425545	2e-11	73.8
brPb-658022	XbrPb-658022	C1	#N/A	#N/A	91.07	56	5	0	103	158	16399068	16399013	8e-11	71.9
brPb-658022	XbrPb-658022	C1	#N/A	#N/A	84.21	95	15	0	463	557	19386947	19387041	3e-10	69.9
brPb-658022	XbrPb-658022	C1	#N/A	#N/A	88.16	76	4	2	299	372	21302153	21302081	3e-10	69.9
brPb-658022	XbrPb-658022	C1	#N/A	#N/A	86.49	74	10	0	299	372	19937229	19937156	1e-09	67.9
brPb-658022	XbrPb-658022	C1	#N/A	#N/A	100	33	0	0	327	359	14861739	14861771	5e-09	65.9
brPb-658022	XbrPb-658022	C1	#N/A	#N/A	88.52	61	7	0	344	404	14931116	14931176	5e-09	65.9
brPb-658022	XbrPb-658022	C1	#N/A	#N/A	100	33	0	0	247	279	15435726	15435758	5e-09	65.9
brPb-658022	XbrPb-658022	C1	#N/A	#N/A	100	33	0	0	328	360	19710149	19710181	5e-09	65.9
brPb-658022	XbrPb-658022	C1	#N/A	#N/A	86.96	69	9	0	289	357	19747475	19747543	5e-09	65.9
brPb-658022	XbrPb-658022	C1	#N/A	#N/A	100	33	0	0	328	360	21193934	21193966	5e-09	65.9
brPb-658022	XbrPb-658022	C1	#N/A	#N/A	100	33	0	0	247	279	24802215	24802183	5e-09	65.9
brPb-658022	XbrPb-658022	C1	#N/A	#N/A	85.71	77	11	0	505	581	26907204	26907128	5e-09	65.9
brPb-658022	XbrPb-658022	C2	#N/A	#N/A	93.71	350	21	1	247	595	9131901	9131552	3e-127	458
brPb-658022	XbrPb-658022	C2	#N/A	#N/A	91.39	337	24	4	190	523	43958146	43957812	4e-96	355
brPb-658022	XbrPb-658022	C2	#N/A	#N/A	88.83	349	39	0	249	597	45031290	45030942	9e-91	337
brPb-658022	XbrPb-658022	C2	#N/A	#N/A	88.6	351	40	0	247	597	45023880	45024230	1e-89	333
brPb-658022	XbrPb-658022	C2	#N/A	#N/A	92.2	282	18	3	190	470	19163077	19163355	2e-88	329
brPb-658022	XbrPb-658022	C2	#N/A	#N/A	88.35	309	36	0	289	597	36426207	36426515	8e-88	327
brPb-658022	XbrPb-658022	C2	#N/A	#N/A	89.42	274	29	0	289	562	40342302	40342575	1e-83	313
brPb-658022	XbrPb-658022	C2	#N/A	#N/A	87.29	362	46	0	247	608	33529083	33529444	8e-82	307
brPb-658022	XbrPb-658022	C2	#N/A	#N/A	88.64	273	31	0	290	562	36939383	36939655	3e-78	295
brPb-658022	XbrPb-658022	C2	#N/A	#N/A	88.35	266	31	0	292	557	28386100	28385835	4e-74	281
brPb-658022	XbrPb-658022	C2	#N/A	#N/A	86.41	309	42	0	289	597	13693775	13693467	2e-73	280
brPb-658022	XbrPb-658022	C2	#N/A	#N/A	85.8	317	45	0	292	608	31205347	31205031	4e-71	272
brPb-658022	XbrPb-658022	C2	#N/A	#N/A	87.59	274	31	1	289	562	27423870	27424140	2e-70	270
brPb-658022	XbrPb-658022	C2	#N/A	#N/A	87.78	311	36	1	247	557	24137756	24138064	7e-70	268
brPb-658022	XbrPb-658022	C2	#N/A	#N/A	87.18	273	35	0	290	562	24724658	24724930	1e-68	264
brPb-658022	XbrPb-658022	C2	#N/A	#N/A	87.36	269	34	0	289	557	47053450	47053718	1e-68	264
brPb-658022	XbrPb-658022	C2	#N/A	#N/A	89.47	228	23	1	289	515	9569060	9569287	1e-65	254
brPb-658022	XbrPb-658022	C2	#N/A	#N/A	85.96	292	41	0	289	580	29877005	29876714	1e-65	254
brPb-658022	XbrPb-658022	C2	#N/A	#N/A	85	320	48	0	289	608	43781325	43781644	1e-65	254
brPb-658022	XbrPb-658022	C2	#N/A	#N/A	87.04	270	34	1	289	557	31140043	31139774	2e-64	250
brPb-658022	XbrPb-658022	C2	#N/A	#N/A	87.11	256	33	0	302	557	22427466	22427721	2e-63	246
brPb-658022	XbrPb-658022	C2	#N/A	#N/A	87.46	311	38	1	247	557	34401323	34401632	2e-63	246
brPb-658022	XbrPb-658022	C2	#N/A	#N/A	87.5	296	36	1	244	538	32351807	32352102	4e-59	232
brPb-658022	XbrPb-658022	C2	#N/A	#N/A	84.93	292	44	0	290	581	17504493	17504784	1e-58	230
brPb-658022	XbrPb-658022	C2	#N/A	#N/A	87.71	293	33	2	247	538	27438388	27438678	6e-58	228
brPb-658022	XbrPb-658022	C2	#N/A	#N/A	84.01	319	51	0	290	608	38469085	38469403	6e-58	228
brPb-658022	XbrPb-658022	C2	#N/A	#N/A	86.21	261	35	1	298	557	29062466	29062726	9e-57	224
brPb-658022	XbrPb-658022	C2	#N/A	#N/A	84.98	293	43	1	316	608	35540511	35540802	9e-57	224
brPb-658022	XbrPb-658022	C2	#N/A	#N/A	86.27	255	34	1	289	542	25401665	25401919	1e-55	220
brPb-658022	XbrPb-658022	C2	#N/A	#N/A	84.76	269	41	0	289	557	16353144	16353412	5e-52	208
brPb-658022	XbrPb-658022	C2	#N/A	#N/A	84.76	269	41	0	289	557	35705498	35705766	5e-52	208
brPb-658022	XbrPb-658022	C2	#N/A	#N/A	85	260	34	1	289	543	26725348	26725607	2e-51	206
brPb-658022	XbrPb-658022	C2	#N/A	#N/A	85.85	311	43	1	247	557	48328255	48327946	2e-51	206
brPb-658022	XbrPb-658022	C2	#N/A	#N/A	83.92	286	46	0	323	608	30384624	30384339	3e-50	202
brPb-658022	XbrPb-658022	C2	#N/A	#N/A	88.65	185	21	0	300	484	30475663	30475847	1e-49	200
brPb-658022	XbrPb-658022	C2	#N/A	#N/A	87.32	205	26	0	289	493	33803782	33803578	1e-49	200
brPb-658022	XbrPb-658022	C2	#N/A	#N/A	93.13	131	9	0	297	427	39390170	39390040	5e-46	188
brPb-658022	XbrPb-658022	C2	#N/A	#N/A	85.33	225	33	0	333	557	34688911	34688687	8e-45	184
brPb-658022	XbrPb-658022	C2	#N/A	#N/A	91.24	137	12	0	289	425	35992592	35992456	2e-42	176
brPb-658022	XbrPb-658022	C2	#N/A	#N/A	91.23	171	13	1	247	417	29697381	29697213	7e-42	174
brPb-658022	XbrPb-658022	C2	#N/A	#N/A	85	220	33	0	343	562	43677118	43677337	7e-42	174
brPb-658022	XbrPb-658022	C2	#N/A	#N/A	85.71	196	28	0	322	517	11739830	11740025	2e-39	167
brPb-658022	XbrPb-658022	C2	#N/A	#N/A	93.1	116	8	0	289	404	26047009	26047124	2e-39	167
brPb-658022	XbrPb-658022	C2	#N/A	#N/A	91.82	159	12	1	247	404	43676955	43677113	2e-39	167
brPb-658022	XbrPb-658022	C2	#N/A	#N/A	89.93	139	14	0	459	597	29697189	29697051	7e-39	165
brPb-658022	XbrPb-658022	C2	#N/A	#N/A	90.23	133	13	0	465	597	28494710	28494842	1e-37	161
brPb-658022	XbrPb-658022	C2	#N/A	#N/A	93.1	116	7	1	289	404	28438851	28438737	4e-37	159
brPb-658022	XbrPb-658022	C2	#N/A	#N/A	89.21	139	15	0	459	597	19019610	19019748	2e-36	157
brPb-658022	XbrPb-658022	C2	#N/A	#N/A	85.71	182	26	0	289	470	38987468	38987287	7e-36	155
brPb-658022	XbrPb-658022	C2	#N/A	#N/A	88.28	145	17	0	464	608	30475849	30475993	3e-35	153
brPb-658022	XbrPb-658022	C2	#N/A	#N/A	91.38	116	10	0	289	404	12286137	12286022	1e-34	151
brPb-658022	XbrPb-658022	C2	#N/A	#N/A	91.3	115	10	0	290	404	34453715	34453829	4e-34	149
brPb-658022	XbrPb-658022	C2	#N/A	#N/A	83.12	231	39	0	378	608	38992376	38992606	4e-34	149
brPb-658022	XbrPb-658022	C2	#N/A	#N/A	94.4	125	4	1	249	373	19019402	19019523	2e-33	147
brPb-658022	XbrPb-658022	C2	#N/A	#N/A	92.71	96	7	0	289	384	33348817	33348912	6e-30	135
brPb-658022	XbrPb-658022	C2	#N/A	#N/A	90.52	116	10	1	289	404	35768291	35768405	6e-30	135
brPb-658022	XbrPb-658022	C2	#N/A	#N/A	96.46	113	3	1	247	358	39693018	39693130	1e-28	131
brPb-658022	XbrPb-658022	C2	#N/A	#N/A	96.1	77	3	0	295	371	36160574	36160498	4e-28	129
brPb-658022	XbrPb-658022	C2	#N/A	#N/A	96	75	3	0	299	373	33387160	33387086	6e-27	125
brPb-658022	XbrPb-658022	C2	#N/A	#N/A	85.71	147	21	0	411	557	36806698	36806844	6e-27	125
brPb-658022	XbrPb-658022	C2	#N/A	#N/A	88.14	118	14	0	464	581	19462560	19462677	2e-26	123
brPb-658022	XbrPb-658022	C2	#N/A	#N/A	88.6	114	13	0	289	402	34379796	34379683	2e-26	123
brPb-658022	XbrPb-658022	C2	#N/A	#N/A	86.55	119	16	0	463	581	29709082	29709200	4e-22	109
brPb-658022	XbrPb-658022	C2	#N/A	#N/A	90.8	87	8	0	290	376	31511846	31511932	4e-22	109
brPb-658022	XbrPb-658022	C2	#N/A	#N/A	93.33	75	5	0	299	373	35373001	35372927	4e-22	109
brPb-658022	XbrPb-658022	C2	#N/A	#N/A	93.51	77	3	1	299	373	34872824	34872748	1e-21	107
brPb-658022	XbrPb-658022	C2	#N/A	#N/A	91.2	125	10	1	250	373	42718361	42718237	4e-19	99.6
brPb-658022	XbrPb-658022	C2	#N/A	#N/A	92.31	78	5	1	297	373	42853795	42853718	4e-19	99.6
brPb-658022	XbrPb-658022	C2	#N/A	#N/A	90.59	85	7	1	290	373	30334954	30335038	1e-18	97.6
brPb-658022	XbrPb-658022	C2	#N/A	#N/A	90.59	85	7	1	290	373	38480730	38480646	1e-18	97.6
brPb-658022	XbrPb-658022	C2	#N/A	#N/A	91.25	80	6	1	295	373	12869500	12869579	6e-18	95.6
brPb-658022	XbrPb-658022	C2	#N/A	#N/A	82.64	144	25	0	459	602	12285977	12285834	1e-15	87.7
brPb-658022	XbrPb-658022	C2	#N/A	#N/A	91.18	68	6	0	299	366	34804539	34804472	1e-15	87.7
brPb-658022	XbrPb-658022	C2	#N/A	#N/A	88.51	87	9	1	290	375	29256784	29256870	5e-15	85.7
brPb-658022	XbrPb-658022	C2	#N/A	#N/A	89.33	75	8	0	299	373	30837688	30837614	5e-15	85.7
brPb-658022	XbrPb-658022	C2	#N/A	#N/A	89.68	126	11	2	250	373	32873888	32873763	5e-15	85.7
brPb-658022	XbrPb-658022	C2	#N/A	#N/A	89.74	78	7	1	297	373	27429962	27430039	2e-14	83.8
brPb-658022	XbrPb-658022	C2	#N/A	#N/A	88.37	86	9	1	289	373	34238456	34238541	2e-14	83.8
brPb-658022	XbrPb-658022	C2	#N/A	#N/A	88.37	86	9	1	289	373	34441938	34442023	2e-14	83.8
brPb-658022	XbrPb-658022	C2	#N/A	#N/A	88.37	86	9	1	289	373	42454544	42454459	2e-14	83.8
brPb-658022	XbrPb-658022	C2	#N/A	#N/A	88.31	77	9	0	299	375	35739482	35739558	8e-14	81.8
brPb-658022	XbrPb-658022	C2	#N/A	#N/A	86.72	128	13	2	247	373	24936937	24936813	3e-13	79.8
brPb-658022	XbrPb-658022	C2	#N/A	#N/A	89.47	76	7	1	298	372	42873907	42873982	3e-13	79.8
brPb-658022	XbrPb-658022	C2	#N/A	#N/A	97.67	43	1	0	334	376	31159956	31159998	1e-12	77.8
brPb-658022	XbrPb-658022	C2	#N/A	#N/A	86.75	83	11	0	289	371	34798770	34798688	1e-12	77.8
brPb-658022	XbrPb-658022	C2	#N/A	#N/A	95.74	47	2	0	327	373	39618438	39618392	1e-12	77.8
brPb-658022	XbrPb-658022	C2	#N/A	#N/A	95.74	47	2	0	327	373	43924097	43924051	1e-12	77.8
brPb-658022	XbrPb-658022	C2	#N/A	#N/A	84.69	98	15	0	460	557	25401933	25402030	5e-12	75.8
brPb-658022	XbrPb-658022	C2	#N/A	#N/A	97.56	41	1	0	289	329	33122789	33122749	2e-11	73.8
brPb-658022	XbrPb-658022	C2	#N/A	#N/A	93.62	47	3	0	327	373	31854542	31854496	3e-10	69.9
brPb-658022	XbrPb-658022	C2	#N/A	#N/A	94.12	51	2	1	322	371	33198352	33198302	3e-10	69.9
brPb-658022	XbrPb-658022	C2	#N/A	#N/A	100	34	0	0	327	360	33761003	33761036	1e-09	67.9
brPb-658022	XbrPb-658022	C2	#N/A	#N/A	100	33	0	0	247	279	13693820	13693788	5e-09	65.9
brPb-658022	XbrPb-658022	C2	#N/A	#N/A	100	33	0	0	247	279	22427425	22427457	5e-09	65.9
brPb-658022	XbrPb-658022	C2	#N/A	#N/A	100	33	0	0	247	279	24724614	24724646	5e-09	65.9
brPb-658022	XbrPb-658022	C2	#N/A	#N/A	100	33	0	0	327	359	26397755	26397787	5e-09	65.9
brPb-658022	XbrPb-658022	C2	#N/A	#N/A	88	75	5	2	299	372	28351579	28351508	5e-09	65.9
brPb-658022	XbrPb-658022	C2	#N/A	#N/A	100	33	0	0	247	279	29062417	29062449	5e-09	65.9
brPb-658022	XbrPb-658022	C2	#N/A	#N/A	100	33	0	0	327	359	30141398	30141430	5e-09	65.9
brPb-658022	XbrPb-658022	C2	#N/A	#N/A	100	33	0	0	328	360	30153676	30153644	5e-09	65.9
brPb-658022	XbrPb-658022	C2	#N/A	#N/A	86.3	73	10	0	299	371	34063949	34063877	5e-09	65.9
brPb-658022	XbrPb-658022	C2	#N/A	#N/A	100	33	0	0	247	279	38469041	38469073	5e-09	65.9
brPb-658022	XbrPb-658022	C2	#N/A	#N/A	100	33	0	0	247	279	43781278	43781310	5e-09	65.9
brPb-658022	XbrPb-658022	Scaffold03324	#N/A	#N/A	92.01	363	27	2	190	551	822	1183	8e-116	420
brPb-658022	XbrPb-658022	C5	#N/A	#N/A	91.54	319	27	0	290	608	23024659	23024341	3e-115	418
brPb-658022	XbrPb-658022	C5	#N/A	#N/A	92.06	315	24	1	289	602	23735230	23734916	3e-115	418
brPb-658022	XbrPb-658022	C5	#N/A	#N/A	92.42	277	21	0	305	581	23215442	23215166	2e-104	383
brPb-658022	XbrPb-658022	C5	#N/A	#N/A	89.29	392	39	3	214	603	13883770	13884160	1e-99	367
brPb-658022	XbrPb-658022	C5	#N/A	#N/A	89.64	309	31	1	249	557	24173490	24173183	7e-79	297
brPb-658022	XbrPb-658022	C5	#N/A	#N/A	88.1	336	39	1	247	581	14686362	14686697	7e-76	287
brPb-658022	XbrPb-658022	C5	#N/A	#N/A	92.68	205	15	0	391	595	23808247	23808043	7e-76	287
brPb-658022	XbrPb-658022	C5	#N/A	#N/A	88.1	269	32	0	289	557	37692787	37693055	2e-73	280
brPb-658022	XbrPb-658022	C5	#N/A	#N/A	85	420	60	2	190	608	12435673	12435256	7e-73	278
brPb-658022	XbrPb-658022	C5	#N/A	#N/A	88.67	256	29	0	290	545	28366506	28366761	7e-73	278
brPb-658022	XbrPb-658022	C5	#N/A	#N/A	87.46	327	41	0	255	581	36683579	36683905	2e-70	270
brPb-658022	XbrPb-658022	C5	#N/A	#N/A	87.62	307	35	1	247	553	17989884	17990187	7e-70	268
brPb-658022	XbrPb-658022	C5	#N/A	#N/A	90.11	273	26	1	244	515	16190305	16190577	3e-69	266
brPb-658022	XbrPb-658022	C5	#N/A	#N/A	87.34	316	39	1	247	562	18381064	18380750	4e-68	262
brPb-658022	XbrPb-658022	C5	#N/A	#N/A	87.31	268	34	0	290	557	24202710	24202443	4e-68	262
brPb-658022	XbrPb-658022	C5	#N/A	#N/A	89.01	282	30	1	248	528	27741909	27742190	2e-67	260
brPb-658022	XbrPb-658022	C5	#N/A	#N/A	87.46	311	39	0	247	557	13252230	13251920	1e-65	254
brPb-658022	XbrPb-658022	C5	#N/A	#N/A	85	320	48	0	289	608	34546571	34546890	1e-65	254
brPb-658022	XbrPb-658022	C5	#N/A	#N/A	88	225	27	0	329	553	21938208	21938432	4e-59	232
brPb-658022	XbrPb-658022	C5	#N/A	#N/A	85.4	274	40	0	289	562	19504057	19504330	2e-57	226
brPb-658022	XbrPb-658022	C5	#N/A	#N/A	84.08	314	50	0	289	602	27055200	27055513	2e-57	226
brPb-658022	XbrPb-658022	C5	#N/A	#N/A	85.53	311	43	1	247	557	22655071	22654763	3e-53	212
brPb-658022	XbrPb-658022	C5	#N/A	#N/A	84.46	251	39	0	289	539	35723591	35723341	5e-46	188
brPb-658022	XbrPb-658022	C5	#N/A	#N/A	85	220	24	1	338	557	10560039	10559829	3e-44	182
brPb-658022	XbrPb-658022	C5	#N/A	#N/A	94.83	116	6	0	289	404	22413697	22413812	3e-44	182
brPb-658022	XbrPb-658022	C5	#N/A	#N/A	93.97	116	7	0	289	404	22676211	22676326	7e-42	174
brPb-658022	XbrPb-658022	C5	#N/A	#N/A	93.97	116	7	0	289	404	30814385	30814270	7e-42	174
brPb-658022	XbrPb-658022	C5	#N/A	#N/A	91.18	136	12	0	290	425	33170022	33170157	7e-42	174
brPb-658022	XbrPb-658022	C5	#N/A	#N/A	91.67	156	12	1	249	404	15902100	15901946	2e-39	167
brPb-658022	XbrPb-658022	C5	#N/A	#N/A	88.14	177	18	3	103	279	23735422	23735249	1e-37	161
brPb-658022	XbrPb-658022	C5	#N/A	#N/A	97.73	88	2	0	289	376	26569609	26569696	4e-37	159
brPb-658022	XbrPb-658022	C5	#N/A	#N/A	95.7	93	4	0	289	381	22006342	22006250	3e-35	153
brPb-658022	XbrPb-658022	C5	#N/A	#N/A	88.97	136	15	0	290	425	27233085	27232950	1e-34	151
brPb-658022	XbrPb-658022	C5	#N/A	#N/A	91.3	115	10	0	290	404	15868770	15868656	4e-34	149
brPb-658022	XbrPb-658022	C5	#N/A	#N/A	91.23	114	10	0	291	404	22029660	22029547	2e-33	147
brPb-658022	XbrPb-658022	C5	#N/A	#N/A	96.63	89	2	1	289	376	14904842	14904930	7e-33	145
brPb-658022	XbrPb-658022	C5	#N/A	#N/A	90.43	115	11	0	290	404	22177753	22177639	1e-31	141
brPb-658022	XbrPb-658022	C5	#N/A	#N/A	97.47	79	2	0	293	371	28809607	28809685	1e-31	141
brPb-658022	XbrPb-658022	C5	#N/A	#N/A	84.24	184	29	0	360	543	19319470	19319653	6e-30	135
brPb-658022	XbrPb-658022	C5	#N/A	#N/A	88.15	135	14	2	103	236	23808380	23808247	6e-27	125
brPb-658022	XbrPb-658022	C5	#N/A	#N/A	88.74	151	13	2	251	401	36285577	36285431	6e-27	125
brPb-658022	XbrPb-658022	C5	#N/A	#N/A	93.9	82	5	0	289	370	33303399	33303480	2e-26	123
brPb-658022	XbrPb-658022	C5	#N/A	#N/A	85.52	145	21	0	459	603	22135821	22135677	1e-25	121
brPb-658022	XbrPb-658022	C5	#N/A	#N/A	88.43	121	13	1	306	425	30786386	30786506	1e-25	121
brPb-658022	XbrPb-658022	C5	#N/A	#N/A	89.52	105	11	0	294	398	31593519	31593623	1e-25	121
brPb-658022	XbrPb-658022	C5	#N/A	#N/A	94.05	84	4	1	289	371	22686191	22686108	4e-25	119
brPb-658022	XbrPb-658022	C5	#N/A	#N/A	95.83	72	3	0	295	366	26569961	26570032	4e-25	119
brPb-658022	XbrPb-658022	C5	#N/A	#N/A	95.77	71	3	0	289	359	24062454	24062524	2e-24	117
brPb-658022	XbrPb-658022	C5	#N/A	#N/A	91.95	87	7	0	290	376	28776764	28776850	2e-24	117
brPb-658022	XbrPb-658022	C5	#N/A	#N/A	93.51	77	5	0	299	375	30883394	30883470	2e-23	113
brPb-658022	XbrPb-658022	C5	#N/A	#N/A	81.17	223	42	0	386	608	11673459	11673237	4e-22	109
brPb-658022	XbrPb-658022	C5	#N/A	#N/A	91.57	83	4	1	289	371	16722181	16722102	6e-21	105
brPb-658022	XbrPb-658022	C5	#N/A	#N/A	91.67	84	6	1	289	371	22682716	22682633	2e-20	103
brPb-658022	XbrPb-658022	C5	#N/A	#N/A	90.36	83	8	0	289	371	22607806	22607888	9e-20	101
brPb-658022	XbrPb-658022	C5	#N/A	#N/A	90.7	86	7	1	289	373	24260597	24260682	4e-19	99.6
brPb-658022	XbrPb-658022	C5	#N/A	#N/A	90.7	86	7	1	289	373	33174051	33174136	4e-19	99.6
brPb-658022	XbrPb-658022	C5	#N/A	#N/A	90.48	126	10	2	250	373	6214086	6214211	2e-17	93.7
brPb-658022	XbrPb-658022	C5	#N/A	#N/A	90.16	122	9	2	250	370	37130230	37130349	2e-17	93.7
brPb-658022	XbrPb-658022	C5	#N/A	#N/A	89.53	86	8	1	289	373	16140769	16140854	9e-17	91.7
brPb-658022	XbrPb-658022	C5	#N/A	#N/A	91.03	78	6	1	297	373	26978509	26978432	9e-17	91.7
brPb-658022	XbrPb-658022	C5	#N/A	#N/A	91.03	78	6	1	297	373	33291219	33291142	9e-17	91.7
brPb-658022	XbrPb-658022	C5	#N/A	#N/A	90.91	77	6	1	297	372	28790560	28790636	3e-16	89.7
brPb-658022	XbrPb-658022	C5	#N/A	#N/A	80.29	208	41	0	336	543	31593636	31593843	1e-15	87.7
brPb-658022	XbrPb-658022	C5	#N/A	#N/A	90.28	72	7	0	299	370	31820493	31820564	1e-15	87.7
brPb-658022	XbrPb-658022	C5	#N/A	#N/A	97.87	47	1	0	327	373	24088865	24088819	5e-15	85.7
brPb-658022	XbrPb-658022	C5	#N/A	#N/A	87.95	83	10	0	289	371	24329091	24329009	5e-15	85.7
brPb-658022	XbrPb-658022	C5	#N/A	#N/A	85.71	98	14	0	460	557	14905004	14905101	2e-14	83.8
brPb-658022	XbrPb-658022	C5	#N/A	#N/A	87.21	86	11	0	291	376	21196325	21196410	2e-14	83.8
brPb-658022	XbrPb-658022	C5	#N/A	#N/A	88.73	71	8	0	303	373	19170224	19170294	1e-12	77.8
brPb-658022	XbrPb-658022	C5	#N/A	#N/A	84.11	107	17	0	173	279	22136116	22136010	1e-12	77.8
brPb-658022	XbrPb-658022	C5	#N/A	#N/A	94.12	51	3	0	322	372	30241729	30241779	1e-12	77.8
brPb-658022	XbrPb-658022	C5	#N/A	#N/A	88.46	78	8	1	297	373	22054240	22054317	5e-12	75.8
brPb-658022	XbrPb-658022	C5	#N/A	#N/A	86.59	82	11	0	289	370	26756467	26756548	5e-12	75.8
brPb-658022	XbrPb-658022	C5	#N/A	#N/A	89.39	66	7	0	299	364	27100368	27100433	5e-12	75.8
brPb-658022	XbrPb-658022	C5	#N/A	#N/A	88.46	78	8	1	297	373	29994696	29994773	5e-12	75.8
brPb-658022	XbrPb-658022	C5	#N/A	#N/A	85.39	89	13	0	492	580	33303580	33303668	2e-11	73.8
brPb-658022	XbrPb-658022	C5	#N/A	#N/A	95.45	44	2	0	330	373	22063308	22063351	8e-11	71.9
brPb-658022	XbrPb-658022	C5	#N/A	#N/A	85.71	91	12	1	190	279	19503955	19504045	3e-10	69.9
brPb-658022	XbrPb-658022	C5	#N/A	#N/A	86.08	79	11	0	289	367	22479629	22479551	3e-10	69.9
brPb-658022	XbrPb-658022	C5	#N/A	#N/A	85.54	83	12	0	289	371	28729241	28729159	3e-10	69.9
brPb-658022	XbrPb-658022	C5	#N/A	#N/A	100	33	0	0	327	359	22125630	22125598	5e-09	65.9
brPb-658022	XbrPb-658022	C5	#N/A	#N/A	100	33	0	0	247	279	24202759	24202727	5e-09	65.9
brPb-658022	XbrPb-658022	C5	#N/A	#N/A	100	33	0	0	247	279	26569565	26569597	5e-09	65.9
brPb-658022	XbrPb-658022	C5	#N/A	#N/A	100	33	0	0	247	279	26569912	26569944	5e-09	65.9
brPb-658022	XbrPb-658022	C5	#N/A	#N/A	82.57	109	19	0	468	576	27232907	27232799	5e-09	65.9
brPb-658022	XbrPb-658022	C5	#N/A	#N/A	83.17	101	17	0	439	539	36732269	36732369	5e-09	65.9
brPb-658022	XbrPb-658022	C9	#N/A	#N/A	90.96	365	29	3	190	553	25459927	25459566	1e-111	406
brPb-658022	XbrPb-658022	C9	#N/A	#N/A	90.96	365	29	3	190	553	18632666	18633027	3e-109	398
brPb-658022	XbrPb-658022	C9	#N/A	#N/A	90.24	338	32	1	216	553	11380373	11380709	9e-94	347
brPb-658022	XbrPb-658022	C9	#N/A	#N/A	88.67	309	34	1	289	597	42591722	42592029	8e-88	327
brPb-658022	XbrPb-658022	C9	#N/A	#N/A	91.39	244	21	0	289	532	26861610	26861853	8e-85	317
brPb-658022	XbrPb-658022	C9	#N/A	#N/A	88.66	335	38	0	247	581	19955483	19955149	2e-82	309
brPb-658022	XbrPb-658022	C9	#N/A	#N/A	88.28	290	34	0	292	581	36353258	36353547	3e-81	305
brPb-658022	XbrPb-658022	C9	#N/A	#N/A	87.37	293	37	0	289	581	19183793	19183501	7e-76	287
brPb-658022	XbrPb-658022	C9	#N/A	#N/A	88.35	266	31	0	292	557	30125627	30125892	4e-74	281
brPb-658022	XbrPb-658022	C9	#N/A	#N/A	87.5	336	41	1	247	581	11781713	11781378	4e-71	272
brPb-658022	XbrPb-658022	C9	#N/A	#N/A	87.73	269	33	0	289	557	25988637	25988369	4e-71	272
brPb-658022	XbrPb-658022	C9	#N/A	#N/A	86.13	375	50	2	190	562	21469922	21469548	2e-70	270
brPb-658022	XbrPb-658022	C9	#N/A	#N/A	88.84	242	26	1	297	538	34839329	34839569	6e-67	258
brPb-658022	XbrPb-658022	C9	#N/A	#N/A	87.02	262	34	0	336	597	9385446	9385707	2e-64	250
brPb-658022	XbrPb-658022	C9	#N/A	#N/A	86.64	262	35	0	336	597	19992934	19993195	4e-62	242
brPb-658022	XbrPb-658022	C9	#N/A	#N/A	86.25	269	37	0	289	557	11879364	11879096	2e-61	240
brPb-658022	XbrPb-658022	C9	#N/A	#N/A	85.24	359	53	0	250	608	40072925	40072567	6e-61	238
brPb-658022	XbrPb-658022	C9	#N/A	#N/A	86.85	251	33	0	290	540	26100905	26101155	2e-60	236
brPb-658022	XbrPb-658022	C9	#N/A	#N/A	86.3	270	36	1	289	557	27575318	27575049	9e-60	234
brPb-658022	XbrPb-658022	C9	#N/A	#N/A	85.93	270	38	0	293	562	31179121	31178852	9e-60	234
brPb-658022	XbrPb-658022	C9	#N/A	#N/A	87.55	233	29	0	330	562	33818083	33818315	4e-59	232
brPb-658022	XbrPb-658022	C9	#N/A	#N/A	88.52	270	30	1	247	515	24763554	24763823	6e-58	228
brPb-658022	XbrPb-658022	C9	#N/A	#N/A	85.4	274	40	0	289	562	39939695	39939422	2e-57	226
brPb-658022	XbrPb-658022	C9	#N/A	#N/A	88.42	259	24	4	103	360	27309647	27309394	2e-51	206
brPb-658022	XbrPb-658022	C9	#N/A	#N/A	85.32	252	36	1	289	539	34338502	34338251	5e-49	198
brPb-658022	XbrPb-658022	C9	#N/A	#N/A	85.9	227	32	0	289	515	21449581	21449807	2e-48	196
brPb-658022	XbrPb-658022	C9	#N/A	#N/A	92.57	175	12	1	251	425	25366903	25366730	2e-48	196
brPb-658022	XbrPb-658022	C9	#N/A	#N/A	89.02	264	21	7	103	363	28878495	28878237	3e-47	192
brPb-658022	XbrPb-658022	C9	#N/A	#N/A	92.7	137	10	0	289	425	31576320	31576456	3e-47	192
brPb-658022	XbrPb-658022	C9	#N/A	#N/A	84.23	260	37	1	289	544	12512628	12512887	5e-46	188
brPb-658022	XbrPb-658022	C9	#N/A	#N/A	84.24	311	38	2	247	557	30242184	30241885	5e-46	188
brPb-658022	XbrPb-658022	C9	#N/A	#N/A	82.99	288	49	0	293	580	24569789	24570076	3e-44	182
brPb-658022	XbrPb-658022	C9	#N/A	#N/A	85.27	224	33	0	334	557	29068825	29068602	3e-44	182
brPb-658022	XbrPb-658022	C9	#N/A	#N/A	91.91	136	11	0	290	425	31890528	31890663	3e-44	182
brPb-658022	XbrPb-658022	C9	#N/A	#N/A	91.91	136	11	0	292	427	32303953	32304088	3e-44	182
brPb-658022	XbrPb-658022	C9	#N/A	#N/A	93.04	115	8	0	290	404	27147312	27147426	7e-39	165
brPb-658022	XbrPb-658022	C9	#N/A	#N/A	84.58	214	33	0	368	581	19991788	19991575	3e-38	163
brPb-658022	XbrPb-658022	C9	#N/A	#N/A	92.41	158	11	1	247	404	30914882	30914726	3e-38	163
brPb-658022	XbrPb-658022	C9	#N/A	#N/A	89.78	137	14	0	289	425	26397979	26398115	1e-37	161
brPb-658022	XbrPb-658022	C9	#N/A	#N/A	89.21	139	15	0	289	427	32552569	32552707	2e-36	157
brPb-658022	XbrPb-658022	C9	#N/A	#N/A	96.67	90	3	0	295	384	39424094	39424005	7e-36	155
brPb-658022	XbrPb-658022	C9	#N/A	#N/A	91.38	116	10	0	289	404	24428796	24428681	1e-34	151
brPb-658022	XbrPb-658022	C9	#N/A	#N/A	81.85	292	52	1	289	580	29215765	29216055	1e-34	151
brPb-658022	XbrPb-658022	C9	#N/A	#N/A	91.3	115	10	0	290	404	13285243	13285129	4e-34	149
brPb-658022	XbrPb-658022	C9	#N/A	#N/A	88.64	132	15	0	296	427	22000503	22000634	3e-32	143
brPb-658022	XbrPb-658022	C9	#N/A	#N/A	88.89	126	14	0	326	451	28294818	28294943	4e-31	139
brPb-658022	XbrPb-658022	C9	#N/A	#N/A	94.25	87	5	0	290	376	35805002	35804916	3e-29	133
brPb-658022	XbrPb-658022	C9	#N/A	#N/A	82.44	205	36	0	353	557	9512445	9512649	1e-25	121
brPb-658022	XbrPb-658022	C9	#N/A	#N/A	93.75	80	5	0	294	373	19744477	19744398	4e-25	119
brPb-658022	XbrPb-658022	C9	#N/A	#N/A	94.67	75	4	0	299	373	34015560	34015634	2e-24	117
brPb-658022	XbrPb-658022	C9	#N/A	#N/A	95.71	70	3	0	302	371	24908814	24908883	6e-24	115
brPb-658022	XbrPb-658022	C9	#N/A	#N/A	84.25	146	23	0	463	608	27147476	27147621	1e-21	107
brPb-658022	XbrPb-658022	C9	#N/A	#N/A	92	125	9	1	250	373	30402393	30402517	1e-21	107
brPb-658022	XbrPb-658022	C9	#N/A	#N/A	93.24	74	5	0	299	372	31310195	31310268	1e-21	107
brPb-658022	XbrPb-658022	C9	#N/A	#N/A	88.54	96	11	0	459	554	22000666	22000761	2e-20	103
brPb-658022	XbrPb-658022	C9	#N/A	#N/A	90.91	88	7	1	290	376	39960712	39960625	2e-20	103
brPb-658022	XbrPb-658022	C9	#N/A	#N/A	91.21	91	6	2	190	279	26861509	26861598	9e-20	101
brPb-658022	XbrPb-658022	C9	#N/A	#N/A	92	125	8	2	250	373	19784767	19784890	4e-19	99.6
brPb-658022	XbrPb-658022	C9	#N/A	#N/A	90.59	85	7	1	290	373	25194884	25194800	1e-18	97.6
brPb-658022	XbrPb-658022	C9	#N/A	#N/A	92.21	77	5	1	297	372	29437023	29436947	1e-18	97.6
brPb-658022	XbrPb-658022	C9	#N/A	#N/A	93.85	65	4	0	309	373	29746885	29746821	1e-18	97.6
brPb-658022	XbrPb-658022	C9	#N/A	#N/A	91.67	72	6	0	299	370	29364602	29364531	6e-18	95.6
brPb-658022	XbrPb-658022	C9	#N/A	#N/A	90.36	83	7	1	289	370	30087757	30087839	2e-17	93.7
brPb-658022	XbrPb-658022	C9	#N/A	#N/A	85.37	123	17	1	459	581	33784934	33785055	2e-17	93.7
brPb-658022	XbrPb-658022	C9	#N/A	#N/A	91.55	71	6	0	302	372	34832735	34832805	2e-17	93.7
brPb-658022	XbrPb-658022	C9	#N/A	#N/A	89.53	86	8	1	289	373	16248859	16248774	9e-17	91.7
brPb-658022	XbrPb-658022	C9	#N/A	#N/A	89.53	86	8	1	289	373	26402380	26402465	9e-17	91.7
brPb-658022	XbrPb-658022	C9	#N/A	#N/A	89.53	86	8	1	289	373	30268283	30268198	9e-17	91.7
brPb-658022	XbrPb-658022	C9	#N/A	#N/A	89.53	86	8	1	289	373	31721282	31721367	9e-17	91.7
brPb-658022	XbrPb-658022	C9	#N/A	#N/A	91.3	69	6	0	302	370	29358124	29358056	3e-16	89.7
brPb-658022	XbrPb-658022	C9	#N/A	#N/A	89.41	85	8	1	289	372	37593648	37593732	3e-16	89.7
brPb-658022	XbrPb-658022	C9	#N/A	#N/A	87.95	83	10	0	289	371	24436017	24435935	5e-15	85.7
brPb-658022	XbrPb-658022	C9	#N/A	#N/A	89.68	126	11	2	250	373	30626711	30626836	5e-15	85.7
brPb-658022	XbrPb-658022	C9	#N/A	#N/A	89.74	78	7	1	297	373	12171106	12171029	2e-14	83.8
brPb-658022	XbrPb-658022	C9	#N/A	#N/A	89.74	78	7	1	297	373	19759250	19759327	2e-14	83.8
brPb-658022	XbrPb-658022	C9	#N/A	#N/A	89.6	125	12	1	250	373	31856248	31856124	2e-14	83.8
brPb-658022	XbrPb-658022	C9	#N/A	#N/A	88.37	86	9	1	289	373	32389162	32389077	2e-14	83.8
brPb-658022	XbrPb-658022	C9	#N/A	#N/A	89.74	78	7	1	297	373	40169595	40169672	2e-14	83.8
brPb-658022	XbrPb-658022	C9	#N/A	#N/A	94.34	53	3	0	290	342	32237649	32237701	8e-14	81.8
brPb-658022	XbrPb-658022	C9	#N/A	#N/A	88.46	78	8	1	297	373	21460443	21460520	5e-12	75.8
brPb-658022	XbrPb-658022	C9	#N/A	#N/A	88.46	78	8	1	297	373	35925373	35925296	5e-12	75.8
brPb-658022	XbrPb-658022	C9	#N/A	#N/A	88.31	77	8	1	298	373	32951045	32950969	2e-11	73.8
brPb-658022	XbrPb-658022	C9	#N/A	#N/A	100	36	0	0	244	279	12512581	12512616	8e-11	71.9
brPb-658022	XbrPb-658022	C9	#N/A	#N/A	93.62	47	3	0	289	335	19986255	19986301	3e-10	69.9
brPb-658022	XbrPb-658022	C9	#N/A	#N/A	91.04	67	4	2	214	279	24930119	24930184	3e-10	69.9
brPb-658022	XbrPb-658022	C9	#N/A	#N/A	88	75	8	1	297	370	30347200	30347126	3e-10	69.9
brPb-658022	XbrPb-658022	C9	#N/A	#N/A	86.67	75	10	0	523	597	33818738	33818812	3e-10	69.9
brPb-658022	XbrPb-658022	C9	#N/A	#N/A	97.37	38	1	0	336	373	27327085	27327122	1e-09	67.9
brPb-658022	XbrPb-658022	C9	#N/A	#N/A	100	33	0	0	247	279	11879409	11879377	5e-09	65.9
brPb-658022	XbrPb-658022	C9	#N/A	#N/A	100	33	0	0	247	279	21482798	21482766	5e-09	65.9
brPb-658022	XbrPb-658022	C9	#N/A	#N/A	100	33	0	0	328	360	22194086	22194054	5e-09	65.9
brPb-658022	XbrPb-658022	C9	#N/A	#N/A	100	33	0	0	328	360	23518611	23518643	5e-09	65.9
brPb-658022	XbrPb-658022	C9	#N/A	#N/A	100	33	0	0	328	360	25088172	25088140	5e-09	65.9
brPb-658022	XbrPb-658022	C9	#N/A	#N/A	86.3	73	10	0	299	371	28706751	28706823	5e-09	65.9
brPb-658022	XbrPb-658022	C9	#N/A	#N/A	100	33	0	0	247	279	30125580	30125612	5e-09	65.9
brPb-658022	XbrPb-658022	C9	#N/A	#N/A	100	33	0	0	247	279	33784727	33784759	5e-09	65.9
brPb-658022	XbrPb-658022	C9	#N/A	#N/A	100	33	0	0	247	279	34338546	34338514	5e-09	65.9
brPb-658022	XbrPb-658022	C9	#N/A	#N/A	91.84	49	4	0	323	371	35549374	35549326	5e-09	65.9
brPb-658022	XbrPb-658022	C9	#N/A	#N/A	93.88	49	2	1	325	372	41268365	41268413	5e-09	65.9
brPb-658022	XbrPb-658022	C7	#N/A	#N/A	89.03	392	36	3	190	581	1034547	1034163	4e-108	394
brPb-658022	XbrPb-658022	C7	#N/A	#N/A	90.22	358	32	2	252	608	1376448	1376093	4e-105	385
brPb-658022	XbrPb-658022	C7	#N/A	#N/A	89.82	285	29	0	297	581	32211109	32211393	3e-90	335
brPb-658022	XbrPb-658022	C7	#N/A	#N/A	88.36	335	39	0	247	581	9230025	9229691	5e-80	301
brPb-658022	XbrPb-658022	C7	#N/A	#N/A	88.69	274	31	0	289	562	18916370	18916643	7e-79	297
brPb-658022	XbrPb-658022	C7	#N/A	#N/A	89.02	264	29	0	299	562	18432017	18432280	1e-77	293
brPb-658022	XbrPb-658022	C7	#N/A	#N/A	87.8	336	40	1	247	581	8490854	8491189	2e-73	280
brPb-658022	XbrPb-658022	C7	#N/A	#N/A	87.76	335	40	1	247	581	26200729	26200396	7e-73	278
brPb-658022	XbrPb-658022	C7	#N/A	#N/A	88.1	311	35	1	247	557	12459058	12459366	3e-72	276
brPb-658022	XbrPb-658022	C7	#N/A	#N/A	85.24	393	56	2	190	581	8552009	8551618	4e-71	272
brPb-658022	XbrPb-658022	C7	#N/A	#N/A	86.69	293	39	0	289	581	11070602	11070310	4e-71	272
brPb-658022	XbrPb-658022	C7	#N/A	#N/A	88.22	297	35	0	247	543	19735377	19735673	3e-69	266
brPb-658022	XbrPb-658022	C7	#N/A	#N/A	89.22	269	27	1	247	515	28706081	28705815	1e-68	264
brPb-658022	XbrPb-658022	C7	#N/A	#N/A	87.95	307	37	0	247	553	4081756	4082062	4e-68	262
brPb-658022	XbrPb-658022	C7	#N/A	#N/A	87.46	311	38	1	247	557	8218745	8219054	4e-65	252
brPb-658022	XbrPb-658022	C7	#N/A	#N/A	87.22	313	38	1	247	557	10121370	10121058	4e-65	252
brPb-658022	XbrPb-658022	C7	#N/A	#N/A	86.5	274	37	0	289	562	2090359	2090632	2e-64	250
brPb-658022	XbrPb-658022	C7	#N/A	#N/A	86.79	265	35	0	344	608	18595965	18596229	6e-64	248
brPb-658022	XbrPb-658022	C7	#N/A	#N/A	85.08	362	53	1	247	608	10447902	10447542	9e-60	234
brPb-658022	XbrPb-658022	C7	#N/A	#N/A	86.11	252	35	0	306	557	11176611	11176360	4e-56	222
brPb-658022	XbrPb-658022	C7	#N/A	#N/A	85.98	264	36	1	299	562	23325061	23324799	4e-56	222
brPb-658022	XbrPb-658022	C7	#N/A	#N/A	88.95	190	21	0	293	482	10881443	10881632	1e-52	210
brPb-658022	XbrPb-658022	C7	#N/A	#N/A	92.27	181	14	0	247	427	15882719	15882539	1e-52	210
brPb-658022	XbrPb-658022	C7	#N/A	#N/A	83.9	292	47	0	317	608	11203769	11204060	2e-51	206
brPb-658022	XbrPb-658022	C7	#N/A	#N/A	92.47	146	11	0	299	444	13393964	13394109	3e-50	202
brPb-658022	XbrPb-658022	C7	#N/A	#N/A	85.08	248	37	0	348	595	6512670	6512423	5e-49	198
brPb-658022	XbrPb-658022	C7	#N/A	#N/A	84.03	263	34	1	289	543	9933408	9933670	8e-48	194
brPb-658022	XbrPb-658022	C7	#N/A	#N/A	90.38	208	19	1	249	455	11008009	11007802	3e-47	192
brPb-658022	XbrPb-658022	C7	#N/A	#N/A	94.78	115	6	0	290	404	11101409	11101523	1e-43	180
brPb-658022	XbrPb-658022	C7	#N/A	#N/A	84.38	333	50	2	249	580	5169545	5169876	5e-43	178
brPb-658022	XbrPb-658022	C7	#N/A	#N/A	83.73	252	41	0	292	543	32256568	32256317	7e-42	174
brPb-658022	XbrPb-658022	C7	#N/A	#N/A	91.79	134	10	1	470	603	942075	941943	1e-40	170
brPb-658022	XbrPb-658022	C7	#N/A	#N/A	94.5	109	6	0	289	397	2294441	2294549	5e-40	168
brPb-658022	XbrPb-658022	C7	#N/A	#N/A	83.33	252	42	0	289	540	19661768	19661517	2e-39	167
brPb-658022	XbrPb-658022	C7	#N/A	#N/A	93.04	115	8	0	290	404	11103196	11103310	7e-39	165
brPb-658022	XbrPb-658022	C7	#N/A	#N/A	90.4	177	17	0	249	425	12212200	12212376	3e-38	163
brPb-658022	XbrPb-658022	C7	#N/A	#N/A	93.81	113	6	1	289	400	16518134	16518022	1e-37	161
brPb-658022	XbrPb-658022	C7	#N/A	#N/A	82.19	292	51	1	289	580	11326873	11327163	4e-37	159
brPb-658022	XbrPb-658022	C7	#N/A	#N/A	92.17	115	9	0	290	404	8580596	8580482	2e-36	157
brPb-658022	XbrPb-658022	C7	#N/A	#N/A	89.21	139	15	0	459	597	12219162	12219024	2e-36	157
brPb-658022	XbrPb-658022	C7	#N/A	#N/A	92.73	110	8	0	289	398	18595753	18595862	7e-36	155
brPb-658022	XbrPb-658022	C7	#N/A	#N/A	89.13	138	15	0	416	553	19666602	19666739	7e-36	155
brPb-658022	XbrPb-658022	C7	#N/A	#N/A	91.89	111	9	0	290	400	10566706	10566816	4e-34	149
brPb-658022	XbrPb-658022	C7	#N/A	#N/A	96.39	83	3	0	290	372	10319594	10319676	1e-31	141
brPb-658022	XbrPb-658022	C7	#N/A	#N/A	86.16	159	22	0	450	608	13392706	13392548	1e-31	141
brPb-658022	XbrPb-658022	C7	#N/A	#N/A	90.18	112	11	0	316	427	7699909	7700020	6e-30	135
brPb-658022	XbrPb-658022	C7	#N/A	#N/A	90.43	115	10	1	290	404	1198235	1198122	3e-29	133
brPb-658022	XbrPb-658022	C7	#N/A	#N/A	83.93	168	27	0	390	557	9301451	9301618	4e-25	119
brPb-658022	XbrPb-658022	C7	#N/A	#N/A	84.53	181	21	4	103	279	942411	942234	9e-23	111
brPb-658022	XbrPb-658022	C7	#N/A	#N/A	93.33	75	5	0	299	373	8352869	8352943	4e-22	109
brPb-658022	XbrPb-658022	C7	#N/A	#N/A	82.94	170	29	0	412	581	10307052	10307221	1e-21	107
brPb-658022	XbrPb-658022	C7	#N/A	#N/A	89.53	86	9	0	290	375	8357426	8357341	4e-19	99.6
brPb-658022	XbrPb-658022	C7	#N/A	#N/A	90.7	86	7	1	289	373	9049846	9049931	4e-19	99.6
brPb-658022	XbrPb-658022	C7	#N/A	#N/A	90.7	86	7	1	295	379	16575129	16575214	4e-19	99.6
brPb-658022	XbrPb-658022	C7	#N/A	#N/A	92.31	78	5	1	297	373	28608524	28608447	4e-19	99.6
brPb-658022	XbrPb-658022	C7	#N/A	#N/A	81.87	171	31	0	378	548	9127130	9127300	2e-17	93.7
brPb-658022	XbrPb-658022	C7	#N/A	#N/A	91.57	83	5	2	190	271	32211020	32211101	2e-17	93.7
brPb-658022	XbrPb-658022	C7	#N/A	#N/A	89.6	125	9	2	250	373	7978107	7978228	9e-17	91.7
brPb-658022	XbrPb-658022	C7	#N/A	#N/A	88.89	81	9	0	459	539	26550771	26550691	3e-16	89.7
brPb-658022	XbrPb-658022	C7	#N/A	#N/A	96.15	52	2	0	322	373	23106192	23106243	1e-15	87.7
brPb-658022	XbrPb-658022	C7	#N/A	#N/A	87.95	83	10	0	289	371	2503466	2503384	5e-15	85.7
brPb-658022	XbrPb-658022	C7	#N/A	#N/A	97.87	47	1	0	327	373	3950172	3950126	5e-15	85.7
brPb-658022	XbrPb-658022	C7	#N/A	#N/A	80.19	207	41	0	356	562	23189125	23189331	5e-15	85.7
brPb-658022	XbrPb-658022	C7	#N/A	#N/A	97.87	47	1	0	327	373	32884715	32884761	5e-15	85.7
brPb-658022	XbrPb-658022	C7	#N/A	#N/A	90	70	7	0	303	372	8293027	8292958	2e-14	83.8
brPb-658022	XbrPb-658022	C7	#N/A	#N/A	93.55	93	5	1	247	338	11183189	11183097	2e-14	83.8
brPb-658022	XbrPb-658022	C7	#N/A	#N/A	89.74	78	7	1	297	373	11191676	11191753	2e-14	83.8
brPb-658022	XbrPb-658022	C7	#N/A	#N/A	85.71	98	14	0	460	557	16517979	16517882	2e-14	83.8
brPb-658022	XbrPb-658022	C7	#N/A	#N/A	95.92	49	2	0	333	381	11176774	11176726	8e-14	81.8
brPb-658022	XbrPb-658022	C7	#N/A	#N/A	87.65	81	10	0	468	548	15882507	15882427	8e-14	81.8
brPb-658022	XbrPb-658022	C7	#N/A	#N/A	89.13	92	7	3	190	279	18431917	18432007	3e-13	79.8
brPb-658022	XbrPb-658022	C7	#N/A	#N/A	86.75	83	11	0	289	371	9580400	9580318	1e-12	77.8
brPb-658022	XbrPb-658022	C7	#N/A	#N/A	89.19	74	4	2	300	372	5561936	5561866	8e-11	71.9
brPb-658022	XbrPb-658022	C7	#N/A	#N/A	92.31	52	4	0	322	373	5619243	5619294	8e-11	71.9
brPb-658022	XbrPb-658022	C7	#N/A	#N/A	93.75	48	3	0	325	372	9643902	9643949	8e-11	71.9
brPb-658022	XbrPb-658022	C7	#N/A	#N/A	84.78	92	14	0	489	580	11007777	11007686	8e-11	71.9
brPb-658022	XbrPb-658022	C7	#N/A	#N/A	93.62	47	3	0	327	373	8087859	8087813	3e-10	69.9
brPb-658022	XbrPb-658022	C7	#N/A	#N/A	91.04	67	4	2	214	279	18595675	18595740	3e-10	69.9
brPb-658022	XbrPb-658022	C7	#N/A	#N/A	94.12	51	2	1	322	371	28699455	28699505	3e-10	69.9
brPb-658022	XbrPb-658022	C7	#N/A	#N/A	100	34	0	0	289	322	18595934	18595967	1e-09	67.9
brPb-658022	XbrPb-658022	C7	#N/A	#N/A	100	33	0	0	328	360	4684959	4684991	5e-09	65.9
brPb-658022	XbrPb-658022	C7	#N/A	#N/A	100	33	0	0	247	279	6471561	6471593	5e-09	65.9
brPb-658022	XbrPb-658022	C7	#N/A	#N/A	100	33	0	0	247	279	7699850	7699882	5e-09	65.9
brPb-658022	XbrPb-658022	C7	#N/A	#N/A	100	33	0	0	328	360	10753315	10753283	5e-09	65.9
brPb-658022	XbrPb-658022	C7	#N/A	#N/A	100	33	0	0	247	279	26550953	26550921	5e-09	65.9
brPb-658022	XbrPb-658022	C8	#N/A	#N/A	89.57	393	38	3	190	581	3510726	3510336	7e-107	391
brPb-658022	XbrPb-658022	C8	#N/A	#N/A	89.86	345	35	0	252	596	4722766	4723110	1e-95	353
brPb-658022	XbrPb-658022	C8	#N/A	#N/A	88.86	350	37	2	248	597	12349388	12349735	2e-88	329
brPb-658022	XbrPb-658022	C8	#N/A	#N/A	87.4	373	45	1	190	562	8184260	8184630	2e-85	319
brPb-658022	XbrPb-658022	C8	#N/A	#N/A	92.05	264	17	3	190	452	4609448	4609708	1e-77	293
brPb-658022	XbrPb-658022	C8	#N/A	#N/A	87.03	293	38	0	289	581	13994681	13994389	2e-73	280
brPb-658022	XbrPb-658022	C8	#N/A	#N/A	87.83	337	37	3	247	581	15655460	15655126	7e-70	268
brPb-658022	XbrPb-658022	C8	#N/A	#N/A	88.14	253	30	0	289	541	11744592	11744844	1e-68	264
brPb-658022	XbrPb-658022	C8	#N/A	#N/A	86.79	280	37	0	299	578	13815791	13815512	4e-68	262
brPb-658022	XbrPb-658022	C8	#N/A	#N/A	88.43	242	28	0	289	530	18744021	18743780	6e-67	258
brPb-658022	XbrPb-658022	C8	#N/A	#N/A	87.35	253	32	0	289	541	16764342	16764090	6e-64	248
brPb-658022	XbrPb-658022	C8	#N/A	#N/A	86.13	274	38	0	289	562	7440928	7441201	4e-62	242
brPb-658022	XbrPb-658022	C8	#N/A	#N/A	86.18	275	37	1	289	562	8365890	8366164	2e-60	236
brPb-658022	XbrPb-658022	C8	#N/A	#N/A	86.17	311	41	1	247	557	4596950	4597258	6e-58	228
brPb-658022	XbrPb-658022	C8	#N/A	#N/A	96.55	116	4	0	289	404	8542058	8542173	5e-49	198
brPb-658022	XbrPb-658022	C8	#N/A	#N/A	95	160	6	2	247	404	8403928	8404087	3e-47	192
brPb-658022	XbrPb-658022	C8	#N/A	#N/A	84.67	261	39	1	298	557	11358924	11358664	3e-47	192
brPb-658022	XbrPb-658022	C8	#N/A	#N/A	87.31	197	25	0	291	487	15783533	15783337	3e-47	192
brPb-658022	XbrPb-658022	C8	#N/A	#N/A	92.86	182	10	2	247	427	10114220	10114041	1e-46	190
brPb-658022	XbrPb-658022	C8	#N/A	#N/A	89.51	162	17	0	289	450	13381406	13381245	2e-45	186
brPb-658022	XbrPb-658022	C8	#N/A	#N/A	84.68	235	36	0	323	557	14296389	14296155	1e-43	180
brPb-658022	XbrPb-658022	C8	#N/A	#N/A	90.44	136	13	0	290	425	3203557	3203692	2e-39	167
brPb-658022	XbrPb-658022	C8	#N/A	#N/A	90.44	136	13	0	290	425	8803742	8803607	2e-39	167
brPb-658022	XbrPb-658022	C8	#N/A	#N/A	93.1	116	8	0	289	404	12326298	12326183	2e-39	167
brPb-658022	XbrPb-658022	C8	#N/A	#N/A	84.55	220	34	0	343	562	12484908	12484689	2e-39	167
brPb-658022	XbrPb-658022	C8	#N/A	#N/A	92.24	116	9	0	289	404	6957691	6957806	4e-37	159
brPb-658022	XbrPb-658022	C8	#N/A	#N/A	90.6	117	11	0	465	581	10990835	10990719	7e-33	145
brPb-658022	XbrPb-658022	C8	#N/A	#N/A	91.35	104	9	0	301	404	2264453	2264350	6e-30	135
brPb-658022	XbrPb-658022	C8	#N/A	#N/A	89.17	120	13	0	462	581	10114006	10113887	6e-30	135
brPb-658022	XbrPb-658022	C8	#N/A	#N/A	92.31	104	7	1	289	391	15493986	15494089	6e-30	135
brPb-658022	XbrPb-658022	C8	#N/A	#N/A	95.29	85	3	1	289	372	12819355	12819439	4e-28	129
brPb-658022	XbrPb-658022	C8	#N/A	#N/A	89.62	106	11	0	299	404	8560681	8560576	2e-26	123
brPb-658022	XbrPb-658022	C8	#N/A	#N/A	89.52	105	11	0	294	398	7283300	7283404	1e-25	121
brPb-658022	XbrPb-658022	C8	#N/A	#N/A	92.05	88	7	0	289	376	6747337	6747250	4e-25	119
brPb-658022	XbrPb-658022	C8	#N/A	#N/A	93.02	86	5	1	291	376	8874032	8874116	6e-24	115
brPb-658022	XbrPb-658022	C8	#N/A	#N/A	91.86	86	7	0	319	404	11592990	11592905	6e-24	115
brPb-658022	XbrPb-658022	C8	#N/A	#N/A	87.5	104	13	0	459	562	1976721	1976618	2e-20	103
brPb-658022	XbrPb-658022	C8	#N/A	#N/A	92.06	126	8	2	250	373	14934326	14934201	9e-20	101
brPb-658022	XbrPb-658022	C8	#N/A	#N/A	90.7	86	7	1	289	373	3903488	3903403	4e-19	99.6
brPb-658022	XbrPb-658022	C8	#N/A	#N/A	90.7	86	7	1	289	373	8438087	8438172	4e-19	99.6
brPb-658022	XbrPb-658022	C8	#N/A	#N/A	90.24	82	8	0	289	370	8675900	8675819	4e-19	99.6
brPb-658022	XbrPb-658022	C8	#N/A	#N/A	92.65	68	5	0	300	367	11180818	11180751	6e-18	95.6
brPb-658022	XbrPb-658022	C8	#N/A	#N/A	90.67	75	7	0	299	373	8555095	8555021	2e-17	93.7
brPb-658022	XbrPb-658022	C8	#N/A	#N/A	92	75	5	1	297	370	10107963	10107889	2e-17	93.7
brPb-658022	XbrPb-658022	C8	#N/A	#N/A	89.53	86	8	1	289	373	11840324	11840239	9e-17	91.7
brPb-658022	XbrPb-658022	C8	#N/A	#N/A	89.6	125	11	2	250	373	11581719	11581596	3e-16	89.7
brPb-658022	XbrPb-658022	C8	#N/A	#N/A	88.1	84	10	0	470	553	4609727	4609810	1e-15	87.7
brPb-658022	XbrPb-658022	C8	#N/A	#N/A	91.18	68	6	0	307	374	6327672	6327605	1e-15	87.7
brPb-658022	XbrPb-658022	C8	#N/A	#N/A	89.74	78	7	1	297	373	8361663	8361740	2e-14	83.8
brPb-658022	XbrPb-658022	C8	#N/A	#N/A	87.8	82	10	0	290	371	12895300	12895381	2e-14	83.8
brPb-658022	XbrPb-658022	C8	#N/A	#N/A	88.46	78	8	1	297	373	10139534	10139457	5e-12	75.8
brPb-658022	XbrPb-658022	C8	#N/A	#N/A	88.46	78	8	1	297	373	14848590	14848513	5e-12	75.8
brPb-658022	XbrPb-658022	C8	#N/A	#N/A	86.84	76	10	0	296	371	12570652	12570577	8e-11	71.9
brPb-658022	XbrPb-658022	C8	#N/A	#N/A	100	34	0	0	327	360	7651169	7651136	1e-09	67.9
brPb-658022	XbrPb-658022	C8	#N/A	#N/A	100	34	0	0	327	360	8191149	8191182	1e-09	67.9
brPb-658022	XbrPb-658022	C8	#N/A	#N/A	100	33	0	0	247	279	7440884	7440916	5e-09	65.9
brPb-658022	XbrPb-658022	C8	#N/A	#N/A	100	33	0	0	328	360	8837427	8837395	5e-09	65.9
brPb-658022	XbrPb-658022	C8	#N/A	#N/A	100	33	0	0	247	279	11358986	11358954	5e-09	65.9
brPb-658022	XbrPb-658022	C8	#N/A	#N/A	100	33	0	0	328	360	12009888	12009856	5e-09	65.9
brPb-658022	XbrPb-658022	C8	#N/A	#N/A	100	33	0	0	247	279	14296442	14296410	5e-09	65.9
brPb-658022	XbrPb-658022	Scaffold20021	#N/A	#N/A	93.23	266	18	0	330	595	1	266	4e-105	385
brPb-658022	XbrPb-658022	C4	#N/A	#N/A	90.24	369	34	2	214	581	43652482	43652849	1e-102	377
brPb-658022	XbrPb-658022	C4	#N/A	#N/A	89.25	335	35	1	247	581	18612410	18612743	1e-86	323
brPb-658022	XbrPb-658022	C4	#N/A	#N/A	87.71	293	36	0	289	581	19791961	19791669	3e-78	295
brPb-658022	XbrPb-658022	C4	#N/A	#N/A	88.61	316	36	0	247	562	34943480	34943165	3e-78	295
brPb-658022	XbrPb-658022	C4	#N/A	#N/A	87.02	362	47	0	247	608	21453632	21453271	5e-77	291
brPb-658022	XbrPb-658022	C4	#N/A	#N/A	87.76	335	39	1	247	581	32045644	32045312	5e-77	291
brPb-658022	XbrPb-658022	C4	#N/A	#N/A	88.1	336	38	2	247	581	22162967	22163301	2e-73	280
brPb-658022	XbrPb-658022	C4	#N/A	#N/A	88.29	316	37	0	247	562	26453221	26452906	2e-73	280
brPb-658022	XbrPb-658022	C4	#N/A	#N/A	86.04	394	53	2	190	581	23551765	23552158	3e-72	276
brPb-658022	XbrPb-658022	C4	#N/A	#N/A	88.67	309	34	1	247	554	20708090	20708398	1e-71	274
brPb-658022	XbrPb-658022	C4	#N/A	#N/A	88.89	297	32	1	247	543	21593339	21593044	4e-71	272
brPb-658022	XbrPb-658022	C4	#N/A	#N/A	85.62	320	46	0	289	608	21893777	21894096	2e-70	270
brPb-658022	XbrPb-658022	C4	#N/A	#N/A	86.46	362	48	1	247	608	12985158	12985518	7e-70	268
brPb-658022	XbrPb-658022	C4	#N/A	#N/A	87.23	274	35	0	289	562	33525956	33526229	3e-69	266
brPb-658022	XbrPb-658022	C4	#N/A	#N/A	88.45	277	32	0	214	490	35927863	35927587	6e-67	258
brPb-658022	XbrPb-658022	C4	#N/A	#N/A	87.12	326	40	2	190	513	5700678	5701003	4e-65	252
brPb-658022	XbrPb-658022	C4	#N/A	#N/A	85.27	292	43	0	289	580	30543222	30542931	6e-61	238
brPb-658022	XbrPb-658022	C4	#N/A	#N/A	93.37	196	9	3	190	384	19529393	19529201	1e-58	230
brPb-658022	XbrPb-658022	C4	#N/A	#N/A	85.66	265	34	1	337	597	12732787	12732523	4e-56	222
brPb-658022	XbrPb-658022	C4	#N/A	#N/A	87.17	226	29	0	289	514	40534676	40534901	6e-55	218
brPb-658022	XbrPb-658022	C4	#N/A	#N/A	85.13	269	40	0	289	557	20824429	20824697	2e-54	216
brPb-658022	XbrPb-658022	C4	#N/A	#N/A	84.73	334	49	1	247	580	22186273	22186604	1e-52	210
brPb-658022	XbrPb-658022	C4	#N/A	#N/A	88.24	187	22	0	364	550	25775113	25775299	2e-48	196
brPb-658022	XbrPb-658022	C4	#N/A	#N/A	83.96	268	43	0	290	557	36699446	36699713	1e-46	190
brPb-658022	XbrPb-658022	C4	#N/A	#N/A	95.61	114	5	0	291	404	33402564	33402677	2e-45	186
brPb-658022	XbrPb-658022	C4	#N/A	#N/A	89.22	204	20	1	247	450	22829993	22830194	3e-44	182
brPb-658022	XbrPb-658022	C4	#N/A	#N/A	88.55	166	19	0	416	581	19529188	19529023	5e-43	178
brPb-658022	XbrPb-658022	C4	#N/A	#N/A	90.51	137	13	0	289	425	18548638	18548774	5e-40	168
brPb-658022	XbrPb-658022	C4	#N/A	#N/A	90.65	139	10	1	289	427	18749481	18749346	5e-40	168
brPb-658022	XbrPb-658022	C4	#N/A	#N/A	91.18	136	11	1	290	425	20873347	20873481	2e-39	167
brPb-658022	XbrPb-658022	C4	#N/A	#N/A	90.44	136	13	0	290	425	22558261	22558126	2e-39	167
brPb-658022	XbrPb-658022	C4	#N/A	#N/A	92.98	114	8	0	289	402	30305959	30305846	3e-38	163
brPb-658022	XbrPb-658022	C4	#N/A	#N/A	91.95	149	10	1	252	400	18921639	18921493	1e-37	161
brPb-658022	XbrPb-658022	C4	#N/A	#N/A	97.73	88	2	0	289	376	12595981	12595894	4e-37	159
brPb-658022	XbrPb-658022	C4	#N/A	#N/A	92.24	116	9	0	289	404	17208239	17208124	4e-37	159
brPb-658022	XbrPb-658022	C4	#N/A	#N/A	92.17	115	9	0	290	404	8207343	8207229	2e-36	157
brPb-658022	XbrPb-658022	C4	#N/A	#N/A	92.17	115	9	0	290	404	23437722	23437608	2e-36	157
brPb-658022	XbrPb-658022	C4	#N/A	#N/A	88.97	136	15	0	290	425	12563947	12564082	1e-34	151
brPb-658022	XbrPb-658022	C4	#N/A	#N/A	91.23	114	10	0	289	402	17406039	17405926	2e-33	147
brPb-658022	XbrPb-658022	C4	#N/A	#N/A	92.38	105	8	0	300	404	22861849	22861745	7e-33	145
brPb-658022	XbrPb-658022	C4	#N/A	#N/A	91.51	106	9	0	299	404	23413973	23413868	4e-31	139
brPb-658022	XbrPb-658022	C4	#N/A	#N/A	90.52	116	10	1	289	404	18978721	18978835	6e-30	135
brPb-658022	XbrPb-658022	C4	#N/A	#N/A	92.03	138	8	2	247	384	19339348	19339214	1e-28	131
brPb-658022	XbrPb-658022	C4	#N/A	#N/A	92.71	96	4	1	289	384	28906708	28906800	1e-28	131
brPb-658022	XbrPb-658022	C4	#N/A	#N/A	94.12	85	5	0	289	373	14762296	14762380	4e-28	129
brPb-658022	XbrPb-658022	C4	#N/A	#N/A	83.25	197	33	0	412	608	19339102	19338906	4e-28	129
brPb-658022	XbrPb-658022	C4	#N/A	#N/A	95	80	4	0	325	404	18704537	18704458	2e-27	127
brPb-658022	XbrPb-658022	C4	#N/A	#N/A	84.87	152	23	0	411	562	20655030	20655181	4e-25	119
brPb-658022	XbrPb-658022	C4	#N/A	#N/A	92.05	88	7	0	289	376	21574876	21574963	4e-25	119
brPb-658022	XbrPb-658022	C4	#N/A	#N/A	95.77	71	3	0	463	533	21441003	21440933	2e-24	117
brPb-658022	XbrPb-658022	C4	#N/A	#N/A	91.76	85	7	0	289	373	21579383	21579467	2e-23	113
brPb-658022	XbrPb-658022	C4	#N/A	#N/A	92.31	91	5	2	190	279	25774938	25775027	4e-22	109
brPb-658022	XbrPb-658022	C4	#N/A	#N/A	85.27	129	19	0	434	562	12595836	12595708	6e-21	105
brPb-658022	XbrPb-658022	C4	#N/A	#N/A	90.7	86	7	1	289	373	17725676	17725761	4e-19	99.6
brPb-658022	XbrPb-658022	C4	#N/A	#N/A	91.89	74	6	0	299	372	20700500	20700427	4e-19	99.6
brPb-658022	XbrPb-658022	C4	#N/A	#N/A	90.7	86	7	1	289	373	23123747	23123662	4e-19	99.6
brPb-658022	XbrPb-658022	C4	#N/A	#N/A	89.89	89	8	1	289	376	18001275	18001187	1e-18	97.6
brPb-658022	XbrPb-658022	C4	#N/A	#N/A	91.27	126	9	2	250	373	19187882	19188007	2e-17	93.7
brPb-658022	XbrPb-658022	C4	#N/A	#N/A	92	75	5	1	297	370	27228607	27228533	2e-17	93.7
brPb-658022	XbrPb-658022	C4	#N/A	#N/A	89.41	85	8	1	290	373	20089529	20089445	3e-16	89.7
brPb-658022	XbrPb-658022	C4	#N/A	#N/A	94.74	57	3	0	459	515	28906864	28906920	3e-16	89.7
brPb-658022	XbrPb-658022	C4	#N/A	#N/A	90.12	81	7	1	297	376	33444729	33444649	3e-16	89.7
brPb-658022	XbrPb-658022	C4	#N/A	#N/A	87.5	88	11	0	289	376	22038386	22038299	1e-15	87.7
brPb-658022	XbrPb-658022	C4	#N/A	#N/A	90.79	76	6	1	298	372	23130253	23130328	1e-15	87.7
brPb-658022	XbrPb-658022	C4	#N/A	#N/A	89.33	75	8	0	299	373	19525090	19525164	5e-15	85.7
brPb-658022	XbrPb-658022	C4	#N/A	#N/A	89.74	78	7	1	297	373	22246565	22246488	2e-14	83.8
brPb-658022	XbrPb-658022	C4	#N/A	#N/A	88.37	86	9	1	289	373	23566755	23566670	2e-14	83.8
brPb-658022	XbrPb-658022	C4	#N/A	#N/A	89.74	78	7	1	297	373	36129967	36129890	2e-14	83.8
brPb-658022	XbrPb-658022	C4	#N/A	#N/A	90.28	72	6	1	300	370	41956349	41956420	3e-13	79.8
brPb-658022	XbrPb-658022	C4	#N/A	#N/A	89.6	125	11	2	250	373	30674548	30674425	5e-12	75.8
brPb-658022	XbrPb-658022	C4	#N/A	#N/A	100	36	0	0	244	279	20824381	20824416	8e-11	71.9
brPb-658022	XbrPb-658022	C4	#N/A	#N/A	88.89	63	7	0	217	279	19792038	19791976	3e-10	69.9
brPb-658022	XbrPb-658022	C4	#N/A	#N/A	86.75	83	10	1	289	371	21411186	21411267	3e-10	69.9
brPb-658022	XbrPb-658022	C4	#N/A	#N/A	88.16	76	4	2	299	372	23477188	23477260	3e-10	69.9
brPb-658022	XbrPb-658022	C4	#N/A	#N/A	79	219	46	0	390	608	25543440	25543658	3e-10	69.9
brPb-658022	XbrPb-658022	C4	#N/A	#N/A	88.16	76	4	2	299	372	27102258	27102186	3e-10	69.9
brPb-658022	XbrPb-658022	C4	#N/A	#N/A	93.62	47	3	0	327	373	31881968	31881922	3e-10	69.9
brPb-658022	XbrPb-658022	C4	#N/A	#N/A	88	125	14	1	250	373	20337650	20337526	1e-09	67.9
brPb-658022	XbrPb-658022	C4	#N/A	#N/A	87.18	78	9	1	297	373	21584528	21584605	1e-09	67.9
brPb-658022	XbrPb-658022	C4	#N/A	#N/A	100	33	0	0	327	359	18206746	18206778	5e-09	65.9
brPb-658022	XbrPb-658022	C4	#N/A	#N/A	100	33	0	0	328	360	18587931	18587899	5e-09	65.9
brPb-658022	XbrPb-658022	C4	#N/A	#N/A	100	33	0	0	328	360	20134424	20134456	5e-09	65.9
brPb-658022	XbrPb-658022	C4	#N/A	#N/A	100	33	0	0	328	360	20141518	20141486	5e-09	65.9
brPb-658022	XbrPb-658022	C4	#N/A	#N/A	100	33	0	0	328	360	22543285	22543253	5e-09	65.9
brPb-658022	XbrPb-658022	C4	#N/A	#N/A	100	33	0	0	247	279	28906663	28906695	5e-09	65.9
brPb-658022	XbrPb-658022	C4	#N/A	#N/A	100	33	0	0	247	279	36699402	36699434	5e-09	65.9
brPb-658022	XbrPb-658022	C3	#N/A	#N/A	90.33	362	31	3	190	550	51233679	51233321	1e-102	377
brPb-658022	XbrPb-658022	C3	#N/A	#N/A	87.93	381	46	0	217	597	60013948	60014328	9e-91	337
brPb-658022	XbrPb-658022	C3	#N/A	#N/A	89.42	293	31	0	289	581	60644168	60643876	3e-90	335
brPb-658022	XbrPb-658022	C3	#N/A	#N/A	89.21	343	37	0	255	597	40400095	40399753	1e-89	333
brPb-658022	XbrPb-658022	C3	#N/A	#N/A	89.87	316	23	3	190	504	47950214	47949907	2e-85	319
brPb-658022	XbrPb-658022	C3	#N/A	#N/A	87.06	309	40	0	289	597	40400433	40400125	3e-78	295
brPb-658022	XbrPb-658022	C3	#N/A	#N/A	89.07	311	34	0	247	557	34631871	34632181	1e-77	293
brPb-658022	XbrPb-658022	C3	#N/A	#N/A	86.1	410	55	2	190	597	54902919	54902510	5e-77	291
brPb-658022	XbrPb-658022	C3	#N/A	#N/A	87.37	293	37	0	289	581	48262749	48263041	7e-76	287
brPb-658022	XbrPb-658022	C3	#N/A	#N/A	86.73	309	41	0	289	597	54580011	54580319	7e-76	287
brPb-658022	XbrPb-658022	C3	#N/A	#N/A	88.39	310	36	0	248	557	39890773	39890464	1e-74	283
brPb-658022	XbrPb-658022	C3	#N/A	#N/A	88.1	269	32	0	289	557	49281656	49281924	2e-73	280
brPb-658022	XbrPb-658022	C3	#N/A	#N/A	88.96	317	32	3	248	562	45701324	45701009	1e-71	274
brPb-658022	XbrPb-658022	C3	#N/A	#N/A	87.73	269	33	0	289	557	41910825	41911093	4e-71	272
brPb-658022	XbrPb-658022	C3	#N/A	#N/A	88.54	314	33	3	247	557	39312978	39313291	7e-70	268
brPb-658022	XbrPb-658022	C3	#N/A	#N/A	85.9	305	43	0	304	608	43561928	43561624	1e-68	264
brPb-658022	XbrPb-658022	C3	#N/A	#N/A	86.1	367	49	2	217	581	30596828	30596462	4e-68	262
brPb-658022	XbrPb-658022	C3	#N/A	#N/A	88.59	298	33	1	247	543	28209179	28208882	2e-67	260
brPb-658022	XbrPb-658022	C3	#N/A	#N/A	85.64	362	51	1	247	608	47073710	47074070	6e-67	258
brPb-658022	XbrPb-658022	C3	#N/A	#N/A	87.14	311	40	0	247	557	36008358	36008668	1e-65	254
brPb-658022	XbrPb-658022	C3	#N/A	#N/A	86.94	268	35	0	290	557	40007615	40007882	1e-65	254
brPb-658022	XbrPb-658022	C3	#N/A	#N/A	85	320	48	0	289	608	50685668	50685349	1e-65	254
brPb-658022	XbrPb-658022	C3	#N/A	#N/A	86.19	333	45	1	247	579	49119380	49119049	6e-64	248
brPb-658022	XbrPb-658022	C3	#N/A	#N/A	87.88	297	35	1	247	543	59976762	59977057	6e-64	248
brPb-658022	XbrPb-658022	C3	#N/A	#N/A	85.2	304	45	0	300	603	43584055	43584358	2e-63	246
brPb-658022	XbrPb-658022	C3	#N/A	#N/A	86.73	309	40	1	249	557	62417749	62417442	9e-60	234
brPb-658022	XbrPb-658022	C3	#N/A	#N/A	85.81	310	42	1	247	556	49095214	49094907	2e-57	226
brPb-658022	XbrPb-658022	C3	#N/A	#N/A	85.55	263	38	0	295	557	49804490	49804228	1e-55	220
brPb-658022	XbrPb-658022	C3	#N/A	#N/A	85.13	269	40	0	289	557	35712840	35712572	2e-54	216
brPb-658022	XbrPb-658022	C3	#N/A	#N/A	88.98	236	24	1	247	482	14765957	14766190	9e-54	214
brPb-658022	XbrPb-658022	C3	#N/A	#N/A	85.38	260	33	1	289	548	52661818	52662072	9e-54	214
brPb-658022	XbrPb-658022	C3	#N/A	#N/A	83.56	292	42	1	290	581	30906386	30906671	1e-49	200
brPb-658022	XbrPb-658022	C3	#N/A	#N/A	95.48	155	7	0	250	404	49178524	49178678	5e-49	198
brPb-658022	XbrPb-658022	C3	#N/A	#N/A	95.45	154	7	0	249	402	41257318	41257471	2e-48	196
brPb-658022	XbrPb-658022	C3	#N/A	#N/A	85.1	255	37	1	289	543	60844470	60844217	2e-48	196
brPb-658022	XbrPb-658022	C3	#N/A	#N/A	94.83	116	6	0	289	404	43666839	43666954	3e-44	182
brPb-658022	XbrPb-658022	C3	#N/A	#N/A	97.71	131	2	1	247	377	31107969	31107840	1e-43	180
brPb-658022	XbrPb-658022	C3	#N/A	#N/A	91.37	139	12	0	459	597	43828294	43828156	1e-43	180
brPb-658022	XbrPb-658022	C3	#N/A	#N/A	85.59	222	31	1	336	557	37183084	37183304	5e-43	178
brPb-658022	XbrPb-658022	C3	#N/A	#N/A	89.51	162	16	1	289	450	42910694	42910854	5e-43	178
brPb-658022	XbrPb-658022	C3	#N/A	#N/A	94.12	153	9	0	252	404	49102442	49102594	5e-43	178
brPb-658022	XbrPb-658022	C3	#N/A	#N/A	88.27	162	19	0	289	450	39653182	39653343	1e-40	170
brPb-658022	XbrPb-658022	C3	#N/A	#N/A	83.19	232	39	0	350	581	39653360	39653591	1e-34	151
brPb-658022	XbrPb-658022	C3	#N/A	#N/A	91.89	111	9	0	289	399	48309459	48309569	4e-34	149
brPb-658022	XbrPb-658022	C3	#N/A	#N/A	82.19	247	44	0	362	608	31107839	31107593	1e-31	141
brPb-658022	XbrPb-658022	C3	#N/A	#N/A	91.67	108	6	1	289	396	15729251	15729355	4e-31	139
brPb-658022	XbrPb-658022	C3	#N/A	#N/A	82.73	220	38	0	389	608	39914354	39914135	6e-30	135
brPb-658022	XbrPb-658022	C3	#N/A	#N/A	95.24	84	4	0	289	372	48218663	48218580	6e-30	135
brPb-658022	XbrPb-658022	C3	#N/A	#N/A	95.18	83	4	0	289	371	63400694	63400776	3e-29	133
brPb-658022	XbrPb-658022	C3	#N/A	#N/A	94.05	84	5	0	289	372	43841129	43841212	2e-27	127
brPb-658022	XbrPb-658022	C3	#N/A	#N/A	88.24	119	14	0	463	581	48309611	48309729	6e-27	125
brPb-658022	XbrPb-658022	C3	#N/A	#N/A	94.74	76	4	0	289	364	48381286	48381211	4e-25	119
brPb-658022	XbrPb-658022	C3	#N/A	#N/A	90.43	94	9	0	464	557	41396571	41396478	6e-24	115
brPb-658022	XbrPb-658022	C3	#N/A	#N/A	88.18	110	13	0	472	581	42910863	42910972	6e-24	115
brPb-658022	XbrPb-658022	C3	#N/A	#N/A	100	57	0	0	289	345	29950838	29950782	2e-23	113
brPb-658022	XbrPb-658022	C3	#N/A	#N/A	92.13	89	6	1	289	376	60649247	60649159	2e-23	113
brPb-658022	XbrPb-658022	C3	#N/A	#N/A	92.31	91	5	2	190	279	29950941	29950852	4e-22	109
brPb-658022	XbrPb-658022	C3	#N/A	#N/A	93.33	75	5	0	299	373	45317108	45317034	4e-22	109
brPb-658022	XbrPb-658022	C3	#N/A	#N/A	93.33	75	5	0	299	373	47553842	47553768	4e-22	109
brPb-658022	XbrPb-658022	C3	#N/A	#N/A	89.47	95	10	0	503	597	49178747	49178841	4e-22	109
brPb-658022	XbrPb-658022	C3	#N/A	#N/A	92.59	81	5	1	297	376	41055627	41055707	6e-21	105
brPb-658022	XbrPb-658022	C3	#N/A	#N/A	92.5	80	5	1	298	376	37595608	37595529	2e-20	103
brPb-658022	XbrPb-658022	C3	#N/A	#N/A	94.12	68	4	0	299	366	44305504	44305437	2e-20	103
brPb-658022	XbrPb-658022	C3	#N/A	#N/A	85.37	123	18	0	459	581	43375879	43375757	9e-20	101
brPb-658022	XbrPb-658022	C3	#N/A	#N/A	88.64	88	10	0	289	376	43717714	43717627	6e-18	95.6
brPb-658022	XbrPb-658022	C3	#N/A	#N/A	93.65	63	4	0	308	370	62434445	62434383	2e-17	93.7
brPb-658022	XbrPb-658022	C3	#N/A	#N/A	91.03	78	6	1	297	373	30498609	30498686	9e-17	91.7
brPb-658022	XbrPb-658022	C3	#N/A	#N/A	89.61	77	8	0	300	376	41601898	41601822	3e-16	89.7
brPb-658022	XbrPb-658022	C3	#N/A	#N/A	89.41	85	8	1	290	373	44376918	44377002	3e-16	89.7
brPb-658022	XbrPb-658022	C3	#N/A	#N/A	89.29	84	8	1	289	371	45192322	45192239	1e-15	87.7
brPb-658022	XbrPb-658022	C3	#N/A	#N/A	89.33	75	8	0	299	373	38949865	38949939	5e-15	85.7
brPb-658022	XbrPb-658022	C3	#N/A	#N/A	89.33	75	8	0	299	373	42304592	42304518	5e-15	85.7
brPb-658022	XbrPb-658022	C3	#N/A	#N/A	87.95	83	10	0	289	371	44269611	44269529	5e-15	85.7
brPb-658022	XbrPb-658022	C3	#N/A	#N/A	94.03	67	2	2	214	279	60644247	60644182	5e-15	85.7
brPb-658022	XbrPb-658022	C3	#N/A	#N/A	89.74	78	7	1	297	373	36882969	36883046	2e-14	83.8
brPb-658022	XbrPb-658022	C3	#N/A	#N/A	89.61	77	7	1	298	373	24745878	24745954	8e-14	81.8
brPb-658022	XbrPb-658022	C3	#N/A	#N/A	86.75	83	11	0	289	371	41432965	41433047	1e-12	77.8
brPb-658022	XbrPb-658022	C3	#N/A	#N/A	95.65	46	2	0	331	376	43753880	43753925	5e-12	75.8
brPb-658022	XbrPb-658022	C3	#N/A	#N/A	88.16	76	4	2	299	372	47132266	47132194	3e-10	69.9
brPb-658022	XbrPb-658022	C3	#N/A	#N/A	100	33	0	0	247	279	39653138	39653170	5e-09	65.9
brPb-658022	XbrPb-658022	C3	#N/A	#N/A	100	33	0	0	247	279	40400477	40400445	5e-09	65.9
brPb-658022	XbrPb-658022	C3	#N/A	#N/A	100	33	0	0	328	360	41327634	41327666	5e-09	65.9
brPb-658022	XbrPb-658022	C3	#N/A	#N/A	100	33	0	0	328	360	44368246	44368214	5e-09	65.9
brPb-658022	XbrPb-658022	C3	#N/A	#N/A	100	33	0	0	327	359	44770897	44770929	5e-09	65.9
brPb-658022	XbrPb-658022	C3	#N/A	#N/A	100	33	0	0	328	360	45907745	45907777	5e-09	65.9
brPb-658022	XbrPb-658022	C3	#N/A	#N/A	86.3	73	10	0	299	371	47560790	47560718	5e-09	65.9
brPb-658022	XbrPb-658022	C3	#N/A	#N/A	100	33	0	0	247	279	49804539	49804507	5e-09	65.9
brPb-658022	XbrPb-658022	C3	#N/A	#N/A	100	33	0	0	328	360	60490281	60490249	5e-09	65.9
brPb-658022	XbrPb-658022	C6	#N/A	#N/A	89.81	363	33	3	190	551	28989689	28989330	6e-101	371
brPb-658022	XbrPb-658022	C6	#N/A	#N/A	90.07	292	29	0	290	581	38877547	38877838	2e-94	349
brPb-658022	XbrPb-658022	C6	#N/A	#N/A	86.77	393	51	1	190	581	27101810	27101418	3e-81	305
brPb-658022	XbrPb-658022	C6	#N/A	#N/A	86.75	385	47	4	214	596	16763328	16763710	3e-78	295
brPb-658022	XbrPb-658022	C6	#N/A	#N/A	87.68	357	42	2	249	604	38105113	38105468	2e-76	289
brPb-658022	XbrPb-658022	C6	#N/A	#N/A	86.25	320	44	0	289	608	38435004	38434685	3e-75	285
brPb-658022	XbrPb-658022	C6	#N/A	#N/A	86.25	320	44	0	289	608	38435717	38435398	3e-75	285
brPb-658022	XbrPb-658022	C6	#N/A	#N/A	87.77	278	30	1	289	562	39349521	39349244	4e-74	281
brPb-658022	XbrPb-658022	C6	#N/A	#N/A	88.1	269	32	0	289	557	24517423	24517155	2e-73	280
brPb-658022	XbrPb-658022	C6	#N/A	#N/A	88.25	315	34	2	249	562	7741486	7741798	3e-72	276
brPb-658022	XbrPb-658022	C6	#N/A	#N/A	88.1	311	37	0	247	557	29733097	29732787	2e-70	270
brPb-658022	XbrPb-658022	C6	#N/A	#N/A	86.01	293	41	0	289	581	39336965	39337257	3e-66	256
brPb-658022	XbrPb-658022	C6	#N/A	#N/A	87.54	297	35	1	247	543	13108872	13109166	6e-64	248
brPb-658022	XbrPb-658022	C6	#N/A	#N/A	85.96	285	40	0	297	581	24546348	24546064	6e-64	248
brPb-658022	XbrPb-658022	C6	#N/A	#N/A	88.68	265	29	1	247	511	35176887	35176624	6e-64	248
brPb-658022	XbrPb-658022	C6	#N/A	#N/A	87.7	244	30	0	289	532	38434267	38434024	2e-63	246
brPb-658022	XbrPb-658022	C6	#N/A	#N/A	84.38	320	50	0	289	608	22103808	22104127	6e-61	238
brPb-658022	XbrPb-658022	C6	#N/A	#N/A	86.04	265	37	0	289	553	22960657	22960921	4e-59	232
brPb-658022	XbrPb-658022	C6	#N/A	#N/A	86.34	322	43	1	190	510	20111558	20111237	6e-58	228
brPb-658022	XbrPb-658022	C6	#N/A	#N/A	85.19	270	38	2	290	557	38418862	38418593	3e-50	202
brPb-658022	XbrPb-658022	C6	#N/A	#N/A	85.58	312	44	1	247	557	12189715	12190026	1e-49	200
brPb-658022	XbrPb-658022	C6	#N/A	#N/A	92.75	138	10	0	290	427	25045610	25045747	8e-48	194
brPb-658022	XbrPb-658022	C6	#N/A	#N/A	94.16	154	8	1	251	404	39568262	39568110	2e-45	186
brPb-658022	XbrPb-658022	C6	#N/A	#N/A	83.52	273	45	0	308	580	21343230	21342958	8e-45	184
brPb-658022	XbrPb-658022	C6	#N/A	#N/A	91.37	139	12	0	289	427	14783531	14783393	1e-43	180
brPb-658022	XbrPb-658022	C6	#N/A	#N/A	94.64	112	6	0	289	400	28304030	28303919	7e-42	174
brPb-658022	XbrPb-658022	C6	#N/A	#N/A	84.68	222	34	0	360	581	25045784	25046005	1e-40	170
brPb-658022	XbrPb-658022	C6	#N/A	#N/A	89.93	139	14	0	459	597	6565881	6565743	7e-39	165
brPb-658022	XbrPb-658022	C6	#N/A	#N/A	95.45	88	4	0	289	376	27706794	27706707	3e-32	143
brPb-658022	XbrPb-658022	C6	#N/A	#N/A	90.52	116	10	1	289	404	27432673	27432787	6e-30	135
brPb-658022	XbrPb-658022	C6	#N/A	#N/A	85.81	148	21	0	434	581	35388826	35388973	2e-27	127
brPb-658022	XbrPb-658022	C6	#N/A	#N/A	86.52	178	17	6	103	277	38877363	38877536	2e-24	117
brPb-658022	XbrPb-658022	C6	#N/A	#N/A	93.42	76	5	0	298	373	30677325	30677400	9e-23	111
brPb-658022	XbrPb-658022	C6	#N/A	#N/A	91.46	82	7	0	323	404	39568072	39567991	1e-21	107
brPb-658022	XbrPb-658022	C6	#N/A	#N/A	89.6	125	12	1	250	373	27073389	27073513	4e-19	99.6
brPb-658022	XbrPb-658022	C6	#N/A	#N/A	91.03	78	7	0	299	376	28919393	28919316	4e-19	99.6
brPb-658022	XbrPb-658022	C6	#N/A	#N/A	91.2	125	9	2	250	373	28980937	28980814	1e-18	97.6
brPb-658022	XbrPb-658022	C6	#N/A	#N/A	85	120	18	0	438	557	29732754	29732635	6e-18	95.6
brPb-658022	XbrPb-658022	C6	#N/A	#N/A	88.8	125	13	1	250	373	27045659	27045783	9e-17	91.7
brPb-658022	XbrPb-658022	C6	#N/A	#N/A	88.8	125	10	2	250	373	16596775	16596896	3e-16	89.7
brPb-658022	XbrPb-658022	C6	#N/A	#N/A	96.15	52	2	0	482	533	17134256	17134307	1e-15	87.7
brPb-658022	XbrPb-658022	C6	#N/A	#N/A	88.64	88	9	1	289	376	39030232	39030318	1e-15	87.7
brPb-658022	XbrPb-658022	C6	#N/A	#N/A	97.87	47	1	0	327	373	38598629	38598583	5e-15	85.7
brPb-658022	XbrPb-658022	C6	#N/A	#N/A	88.37	86	9	1	289	373	29736680	29736595	2e-14	83.8
brPb-658022	XbrPb-658022	C6	#N/A	#N/A	94.12	51	3	0	322	372	29011589	29011539	1e-12	77.8
brPb-658022	XbrPb-658022	C6	#N/A	#N/A	86.67	75	10	0	296	370	28491480	28491554	3e-10	69.9
brPb-658022	XbrPb-658022	C6	#N/A	#N/A	85.54	83	12	0	289	371	29104652	29104734	3e-10	69.9
brPb-658022	XbrPb-658022	C6	#N/A	#N/A	87.84	74	8	1	297	369	29088990	29088917	1e-09	67.9
brPb-658022	XbrPb-658022	C6	#N/A	#N/A	100	33	0	0	328	360	29249259	29249291	5e-09	65.9
brPb-658022	XbrPb-658022	C6	#N/A	#N/A	93.88	49	2	1	325	372	33936639	33936687	5e-09	65.9
brPb-658022	XbrPb-658022	C6	#N/A	#N/A	100	33	0	0	247	279	35388664	35388696	5e-09	65.9
brPb-658022	XbrPb-658022	Scaffold01273	#N/A	#N/A	91.08	325	25	3	190	513	16619	16298	2e-97	359
brPb-658022	XbrPb-658022	Scaffold07705	#N/A	#N/A	91.77	316	22	3	190	504	361	673	9e-97	357
brPb-658022	XbrPb-658022	Scaffold00640	#N/A	#N/A	88.98	363	40	0	214	576	150883	151245	2e-94	349
brPb-658022	XbrPb-658022	Scaffold00640	#N/A	#N/A	87.22	133	14	1	292	424	167985	167856	6e-27	125
brPb-658022	XbrPb-658022	Scaffold07429	#N/A	#N/A	88.11	429	44	6	103	527	426	1	9e-94	347
brPb-658022	XbrPb-658022	Scaffold01245	#N/A	#N/A	88.31	308	36	0	290	597	10814	11121	3e-87	325
brPb-658022	XbrPb-658022	Scaffold00817	#N/A	#N/A	88.96	335	35	2	247	581	61256	61588	3e-84	315
brPb-658022	XbrPb-658022	Scaffold00817	#N/A	#N/A	93.97	116	6	1	289	404	7625	7511	2e-39	167
brPb-658022	XbrPb-658022	Scaffold00817	#N/A	#N/A	93.97	116	6	1	289	404	8933	9047	2e-39	167
brPb-658022	XbrPb-658022	Scaffold00817	#N/A	#N/A	90.79	76	6	1	299	373	27611	27536	1e-15	87.7
brPb-658022	XbrPb-658022	Scaffold00285	#N/A	#N/A	88.92	334	37	0	248	581	198485	198152	3e-84	315
brPb-658022	XbrPb-658022	Scaffold00285	#N/A	#N/A	86.13	274	38	0	289	562	220992	221265	4e-62	242
brPb-658022	XbrPb-658022	Scaffold00285	#N/A	#N/A	86.67	255	34	0	289	543	152267	152521	2e-60	236
brPb-658022	XbrPb-658022	Scaffold00285	#N/A	#N/A	84.8	296	45	0	302	597	71693	71988	1e-58	230
brPb-658022	XbrPb-658022	Scaffold00285	#N/A	#N/A	100	53	0	0	289	341	18116	18064	6e-21	105
brPb-658022	XbrPb-658022	Scaffold00285	#N/A	#N/A	88.24	85	9	1	290	373	3340	3424	8e-14	81.8
brPb-658022	XbrPb-658022	Scaffold00285	#N/A	#N/A	97.78	45	0	1	190	233	18199	18155	2e-11	73.8
brPb-658022	XbrPb-658022	Scaffold05305	#N/A	#N/A	88.62	369	36	5	103	469	365	1	1e-83	313
brPb-658022	XbrPb-658022	Scaffold07023	#N/A	#N/A	92.4	263	16	3	190	451	230	489	2e-79	299
brPb-658022	XbrPb-658022	Scaffold07023	#N/A	#N/A	91.21	91	8	0	461	551	577	667	2e-24	117
brPb-658022	XbrPb-658022	Scaffold00816	#N/A	#N/A	87.22	360	46	0	249	608	63786	64145	3e-78	295
brPb-658022	XbrPb-658022	Scaffold00770	#N/A	#N/A	87.71	293	36	0	289	581	94891	95183	3e-78	295
brPb-658022	XbrPb-658022	Scaffold00770	#N/A	#N/A	86.93	176	23	0	340	515	34859	34684	2e-39	167
brPb-658022	XbrPb-658022	Scaffold00770	#N/A	#N/A	91.38	116	10	0	289	404	52885	53000	1e-34	151
brPb-658022	XbrPb-658022	Scaffold12715	#N/A	#N/A	93.47	199	13	0	301	499	199	1	5e-77	291
brPb-658022	XbrPb-658022	Scaffold00434	#N/A	#N/A	88.64	317	35	1	247	562	24155	24471	4e-74	281
brPb-658022	XbrPb-658022	Scaffold00434	#N/A	#N/A	93.91	115	7	0	289	403	224633	224747	3e-41	172
brPb-658022	XbrPb-658022	Scaffold00434	#N/A	#N/A	92.86	84	6	0	289	372	123614	123531	4e-25	119
brPb-658022	XbrPb-658022	Scaffold00434	#N/A	#N/A	93.59	78	5	0	299	376	287688	287765	6e-24	115
brPb-658022	XbrPb-658022	Scaffold00709	#N/A	#N/A	85.71	385	52	2	196	579	23391	23773	2e-73	280
brPb-658022	XbrPb-658022	Scaffold00709	#N/A	#N/A	86.17	376	46	5	190	562	16575	16947	1e-65	254
brPb-658022	XbrPb-658022	Scaffold00709	#N/A	#N/A	87.08	240	31	0	323	562	116633	116872	1e-58	230
brPb-658022	XbrPb-658022	Scaffold00709	#N/A	#N/A	89.66	116	12	0	289	404	79768	79653	6e-30	135
brPb-658022	XbrPb-658022	Scaffold00919	#N/A	#N/A	86.94	291	38	0	291	581	13212	13502	3e-72	276
brPb-658022	XbrPb-658022	Scaffold00919	#N/A	#N/A	100	33	0	0	328	360	3186	3218	5e-09	65.9
brPb-658022	XbrPb-658022	Scaffold00881	#N/A	#N/A	85.91	362	48	1	247	608	32656	33014	1e-71	274
brPb-658022	XbrPb-658022	Scaffold00881	#N/A	#N/A	88.96	154	17	0	289	442	27143	27296	1e-40	170
brPb-658022	XbrPb-658022	Scaffold09780	#N/A	#N/A	92.53	241	14	3	190	429	240	3	4e-71	272
brPb-658022	XbrPb-658022	Scaffold02920	#N/A	#N/A	87.97	316	38	0	247	562	889	1204	4e-71	272
brPb-658022	XbrPb-658022	Scaffold01673	#N/A	#N/A	88.46	312	35	1	247	557	5634	5323	4e-71	272
brPb-658022	XbrPb-658022	Scaffold06437	#N/A	#N/A	87.14	280	36	0	329	608	480	201	2e-70	270
brPb-658022	XbrPb-658022	Scaffold01275	#N/A	#N/A	91.15	260	19	3	190	448	374	118	2e-70	270
brPb-658022	XbrPb-658022	Scaffold00580	#N/A	#N/A	87.66	316	38	1	247	562	66655	66969	2e-70	270
brPb-658022	XbrPb-658022	Scaffold00580	#N/A	#N/A	96.88	96	3	0	289	384	286	191	2e-39	167
brPb-658022	XbrPb-658022	Scaffold00580	#N/A	#N/A	91.21	91	3	2	190	279	386	300	1e-21	107
brPb-658022	XbrPb-658022	Scaffold00580	#N/A	#N/A	89.53	86	8	1	289	373	81837	81752	9e-17	91.7
brPb-658022	XbrPb-658022	Scaffold01857	#N/A	#N/A	85.99	307	43	0	290	596	70	376	7e-70	268
brPb-658022	XbrPb-658022	Scaffold09286	#N/A	#N/A	88.01	317	37	1	247	562	165	481	3e-69	266
brPb-658022	XbrPb-658022	Scaffold05525	#N/A	#N/A	86.8	341	41	3	204	543	1	338	1e-68	264
brPb-658022	XbrPb-658022	Scaffold01811	#N/A	#N/A	87.46	311	37	1	247	557	620	928	2e-67	260
brPb-658022	XbrPb-658022	Scaffold01142	#N/A	#N/A	86.71	331	42	1	251	581	24551	24223	2e-67	260
brPb-658022	XbrPb-658022	Scaffold00859	#N/A	#N/A	89.37	254	27	0	247	500	36733	36480	4e-65	252
brPb-658022	XbrPb-658022	Scaffold00859	#N/A	#N/A	89.84	128	13	0	470	597	36479	36352	1e-34	151
brPb-658022	XbrPb-658022	Scaffold00859	#N/A	#N/A	92.31	78	5	1	297	373	10426	10349	4e-19	99.6
brPb-658022	XbrPb-658022	Scaffold15335	#N/A	#N/A	87.8	246	30	0	289	534	246	1	2e-64	250
brPb-658022	XbrPb-658022	Scaffold15335	#N/A	#N/A	100	33	0	0	247	279	305	273	5e-09	65.9
brPb-658022	XbrPb-658022	Scaffold01982	#N/A	#N/A	87.38	317	39	1	247	562	2755	3071	2e-64	250
brPb-658022	XbrPb-658022	Scaffold01033	#N/A	#N/A	86.5	274	37	0	289	562	19359	19086	2e-64	250
brPb-658022	XbrPb-658022	Scaffold11933	#N/A	#N/A	86.57	268	36	0	290	557	66	333	2e-63	246
brPb-658022	XbrPb-658022	Scaffold01200	#N/A	#N/A	87.92	240	29	0	323	562	19713	19952	2e-63	246
brPb-658022	XbrPb-658022	Scaffold01601	#N/A	#N/A	88.74	222	25	0	329	550	6661	6440	4e-62	242
brPb-658022	XbrPb-658022	Scaffold01601	#N/A	#N/A	90.11	91	7	2	190	279	6789	6700	2e-17	93.7
brPb-658022	XbrPb-658022	Scaffold26053	#N/A	#N/A	88.94	217	24	0	337	553	263	47	2e-61	240
brPb-658022	XbrPb-658022	Scaffold00613	#N/A	#N/A	85.98	321	38	2	247	562	133109	133427	2e-61	240
brPb-658022	XbrPb-658022	Scaffold00613	#N/A	#N/A	84.67	261	39	1	298	557	191468	191208	3e-47	192
brPb-658022	XbrPb-658022	Scaffold00961	#N/A	#N/A	86.58	313	40	1	247	557	34286	34598	2e-60	236
brPb-658022	XbrPb-658022	Scaffold21997	#N/A	#N/A	93.46	214	10	4	190	402	211	1	9e-60	234
brPb-658022	XbrPb-658022	Scaffold08310	#N/A	#N/A	85.87	269	38	0	289	557	375	643	4e-59	232
brPb-658022	XbrPb-658022	Scaffold08310	#N/A	#N/A	100	33	0	0	247	279	330	362	5e-09	65.9
brPb-658022	XbrPb-658022	Scaffold01467	#N/A	#N/A	86.83	319	39	2	247	562	4046	4364	4e-59	232
brPb-658022	XbrPb-658022	Scaffold00671	#N/A	#N/A	86.08	316	43	1	247	562	127184	126870	4e-59	232
brPb-658022	XbrPb-658022	Scaffold00671	#N/A	#N/A	85.17	263	39	0	295	557	38455	38717	3e-53	212
brPb-658022	XbrPb-658022	Scaffold00671	#N/A	#N/A	88.16	76	4	2	299	372	19330	19402	3e-10	69.9
brPb-658022	XbrPb-658022	Scaffold00576	#N/A	#N/A	85.12	289	43	0	292	580	153018	152730	4e-59	232
brPb-658022	XbrPb-658022	Scaffold04790	#N/A	#N/A	88.72	266	29	1	247	511	783	518	6e-58	228
brPb-658022	XbrPb-658022	Scaffold08394	#N/A	#N/A	86.96	299	37	1	247	543	343	641	9e-57	224
brPb-658022	XbrPb-658022	Scaffold01133	#N/A	#N/A	84.64	293	45	0	289	581	13631	13923	9e-57	224
brPb-658022	XbrPb-658022	Scaffold00848	#N/A	#N/A	84.14	309	49	0	300	608	7381	7689	9e-57	224
brPb-658022	XbrPb-658022	Scaffold01153	#N/A	#N/A	86.17	311	41	1	247	557	9176	8868	4e-56	222
brPb-658022	XbrPb-658022	Scaffold15328	#N/A	#N/A	86.61	239	32	0	290	528	239	1	1e-55	220
brPb-658022	XbrPb-658022	Scaffold22545	#N/A	#N/A	85.77	253	36	0	289	541	253	1	2e-54	216
brPb-658022	XbrPb-658022	Scaffold22545	#N/A	#N/A	100	33	0	0	247	279	300	268	5e-09	65.9
brPb-658022	XbrPb-658022	Scaffold04800	#N/A	#N/A	87.5	216	27	0	295	510	216	1	9e-54	214
brPb-658022	XbrPb-658022	Scaffold04800	#N/A	#N/A	90.91	99	9	0	328	426	315	217	6e-27	125
brPb-658022	XbrPb-658022	Scaffold04219	#N/A	#N/A	85.71	252	36	0	311	562	634	885	9e-54	214
brPb-658022	XbrPb-658022	Scaffold04219	#N/A	#N/A	88.49	139	16	0	289	427	478	616	4e-34	149
brPb-658022	XbrPb-658022	Scaffold00616	#N/A	#N/A	88.21	246	28	1	247	491	112129	112374	3e-53	212
brPb-658022	XbrPb-658022	Scaffold02014	#N/A	#N/A	85.66	244	35	0	338	581	624	381	2e-51	206
brPb-658022	XbrPb-658022	Scaffold18197	#N/A	#N/A	88.77	187	21	0	365	551	1	187	8e-51	204
brPb-658022	XbrPb-658022	Scaffold01328	#N/A	#N/A	84.67	274	35	2	290	563	2209	2475	8e-51	204
brPb-658022	XbrPb-658022	Scaffold01328	#N/A	#N/A	100	33	0	0	247	279	2165	2197	5e-09	65.9
brPb-658022	XbrPb-658022	Scaffold09321	#N/A	#N/A	88.14	194	23	0	325	518	405	598	3e-50	202
brPb-658022	XbrPb-658022	Scaffold06750	#N/A	#N/A	87.14	210	27	0	291	500	213	4	3e-50	202
brPb-658022	XbrPb-658022	Scaffold01558	#N/A	#N/A	85.1	255	37	1	289	543	1359	1106	2e-48	196
brPb-658022	XbrPb-658022	Scaffold00869	#N/A	#N/A	85.9	227	32	0	289	515	17373	17599	2e-48	196
brPb-658022	XbrPb-658022	Scaffold00869	#N/A	#N/A	92.09	139	10	1	289	427	57255	57392	1e-43	180
brPb-658022	XbrPb-658022	Scaffold00869	#N/A	#N/A	87.78	90	11	0	190	279	57154	57243	9e-17	91.7
brPb-658022	XbrPb-658022	Scaffold00981	#N/A	#N/A	84.44	270	41	1	329	597	31150	30881	8e-48	194
brPb-658022	XbrPb-658022	Scaffold00981	#N/A	#N/A	89.43	123	12	1	476	597	30853	30731	3e-29	133
brPb-658022	XbrPb-658022	Scaffold17632	#N/A	#N/A	85.53	228	27	1	289	510	160	387	3e-47	192
brPb-658022	XbrPb-658022	Scaffold00858	#N/A	#N/A	91.71	181	13	1	247	427	65989	65811	3e-47	192
brPb-658022	XbrPb-658022	Scaffold00858	#N/A	#N/A	88.49	139	16	0	289	427	781	643	4e-34	149
brPb-658022	XbrPb-658022	Scaffold01444	#N/A	#N/A	90.64	203	18	1	214	416	10261	10462	1e-46	190
brPb-658022	XbrPb-658022	Scaffold01444	#N/A	#N/A	85.98	164	23	0	434	597	10471	10634	3e-32	143
brPb-658022	XbrPb-658022	Scaffold01391	#N/A	#N/A	94.74	152	6	1	247	398	5907	5758	1e-46	190
brPb-658022	XbrPb-658022	Scaffold12846	#N/A	#N/A	84.85	231	26	1	290	511	231	1	5e-46	188
brPb-658022	XbrPb-658022	Scaffold12846	#N/A	#N/A	100	33	0	0	247	279	275	243	5e-09	65.9
brPb-658022	XbrPb-658022	Scaffold03353	#N/A	#N/A	86.8	250	31	1	251	500	248	1	2e-45	186
brPb-658022	XbrPb-658022	Scaffold03353	#N/A	#N/A	97.83	46	0	1	190	234	300	255	5e-12	75.8
brPb-658022	XbrPb-658022	Scaffold08421	#N/A	#N/A	84.13	252	40	0	292	543	196	447	3e-44	182
brPb-658022	XbrPb-658022	Scaffold04114	#N/A	#N/A	83.98	256	41	0	353	608	1	256	3e-44	182
brPb-658022	XbrPb-658022	Scaffold00452	#N/A	#N/A	84.39	237	37	0	292	528	189303	189539	2e-42	176
brPb-658022	XbrPb-658022	Scaffold00452	#N/A	#N/A	94.67	75	4	0	299	373	269976	269902	2e-24	117
brPb-658022	XbrPb-658022	Scaffold00452	#N/A	#N/A	94.52	73	4	0	299	371	58530	58602	2e-23	113
brPb-658022	XbrPb-658022	Scaffold00452	#N/A	#N/A	80.09	231	46	0	378	608	39200	39430	2e-17	93.7
brPb-658022	XbrPb-658022	Scaffold16932	#N/A	#N/A	93.97	116	7	0	289	404	209	94	7e-42	174
brPb-658022	XbrPb-658022	Scaffold00686	#N/A	#N/A	93.97	116	7	0	289	404	42216	42331	7e-42	174
brPb-658022	XbrPb-658022	Scaffold00686	#N/A	#N/A	88.37	86	9	1	289	373	126668	126753	2e-14	83.8
brPb-658022	XbrPb-658022	Scaffold29947	#N/A	#N/A	92.56	121	9	0	324	444	1	121	5e-40	168
brPb-658022	XbrPb-658022	Scaffold02892	#N/A	#N/A	85.57	201	29	0	343	543	1264	1064	5e-40	168
brPb-658022	XbrPb-658022	Scaffold01036	#N/A	#N/A	84.32	236	36	1	362	597	1	235	2e-39	167
brPb-658022	XbrPb-658022	Scaffold00932	#N/A	#N/A	90.44	136	13	0	290	425	22070	22205	2e-39	167
brPb-658022	XbrPb-658022	Scaffold00932	#N/A	#N/A	88.46	78	8	1	297	373	28432	28355	5e-12	75.8
brPb-658022	XbrPb-658022	Scaffold00767	#N/A	#N/A	93.1	116	8	0	289	404	72002	72117	2e-39	167
brPb-658022	XbrPb-658022	Scaffold01378	#N/A	#N/A	93.04	115	8	0	290	404	4307	4193	7e-39	165
brPb-658022	XbrPb-658022	Scaffold01378	#N/A	#N/A	94.74	57	3	0	289	345	12272	12328	3e-16	89.7
brPb-658022	XbrPb-658022	Scaffold00714	#N/A	#N/A	87.65	162	20	0	289	450	131859	131698	3e-38	163
brPb-658022	XbrPb-658022	Scaffold00714	#N/A	#N/A	100	34	0	0	327	360	115345	115312	1e-09	67.9
brPb-658022	XbrPb-658022	Scaffold00714	#N/A	#N/A	100	33	0	0	247	279	131903	131871	5e-09	65.9
brPb-658022	XbrPb-658022	Scaffold01315	#N/A	#N/A	83.93	224	36	0	358	581	15445	15222	4e-37	159
brPb-658022	XbrPb-658022	Scaffold14871	#N/A	#N/A	89.21	139	15	0	289	427	267	405	2e-36	157
brPb-658022	XbrPb-658022	Scaffold11609	#N/A	#N/A	95.24	126	6	0	247	372	106	231	2e-36	157
brPb-658022	XbrPb-658022	Scaffold11609	#N/A	#N/A	83.89	180	29	0	378	557	255	434	2e-27	127
brPb-658022	XbrPb-658022	Scaffold01763	#N/A	#N/A	84.92	199	30	0	343	541	4843	5041	2e-36	157
brPb-658022	XbrPb-658022	Scaffold01206	#N/A	#N/A	85.16	182	27	0	289	470	11785	11604	2e-33	147
brPb-658022	XbrPb-658022	Scaffold01071	#N/A	#N/A	94.44	126	6	1	247	372	21172	21048	2e-33	147
brPb-658022	XbrPb-658022	Scaffold01071	#N/A	#N/A	90.8	87	8	0	463	549	20985	20899	4e-22	109
brPb-658022	XbrPb-658022	Scaffold00879	#N/A	#N/A	89.92	119	12	0	479	597	40472	40354	1e-31	141
brPb-658022	XbrPb-658022	Scaffold00879	#N/A	#N/A	93.55	62	4	0	479	540	40568	40507	9e-17	91.7
brPb-658022	XbrPb-658022	Scaffold05827	#N/A	#N/A	92.75	138	9	1	247	384	480	344	4e-31	139
brPb-658022	XbrPb-658022	Scaffold00908	#N/A	#N/A	96.3	81	3	0	289	369	47845	47765	2e-30	137
brPb-658022	XbrPb-658022	Scaffold00908	#N/A	#N/A	87.72	114	14	0	468	581	54663	54776	6e-24	115
brPb-658022	XbrPb-658022	Scaffold00908	#N/A	#N/A	84.14	145	23	0	413	557	47710	47566	6e-21	105
brPb-658022	XbrPb-658022	Scaffold00908	#N/A	#N/A	100	33	0	0	247	279	47889	47857	5e-09	65.9
brPb-658022	XbrPb-658022	Scaffold00692	#N/A	#N/A	95.24	84	4	0	290	373	57018	57101	6e-30	135
brPb-658022	XbrPb-658022	Scaffold14718	#N/A	#N/A	92.62	122	8	1	251	372	123	3	1e-28	131
brPb-658022	XbrPb-658022	Scaffold14084	#N/A	#N/A	92.71	96	4	1	289	384	132	224	1e-28	131
brPb-658022	XbrPb-658022	Scaffold14084	#N/A	#N/A	87.88	99	12	0	459	557	290	388	9e-20	101
brPb-658022	XbrPb-658022	Scaffold14084	#N/A	#N/A	100	33	0	0	247	279	87	119	5e-09	65.9
brPb-658022	XbrPb-658022	Scaffold07178	#N/A	#N/A	83.25	191	32	0	372	562	711	521	6e-27	125
brPb-658022	XbrPb-658022	Scaffold00805	#N/A	#N/A	96	75	3	0	299	373	10298	10372	6e-27	125
brPb-658022	XbrPb-658022	Scaffold01624	#N/A	#N/A	97.14	70	2	0	289	358	3182	3113	2e-26	123
brPb-658022	XbrPb-658022	Scaffold01053	#N/A	#N/A	89.9	99	10	0	459	557	23124	23222	2e-24	117
brPb-658022	XbrPb-658022	Scaffold01131	#N/A	#N/A	93.59	78	5	0	299	376	5405	5328	6e-24	115
brPb-658022	XbrPb-658022	Scaffold00953	#N/A	#N/A	93.59	78	5	0	299	376	8325	8402	6e-24	115
brPb-658022	XbrPb-658022	Scaffold13844	#N/A	#N/A	84.31	153	24	0	357	509	153	1	2e-23	113
brPb-658022	XbrPb-658022	Scaffold01244	#N/A	#N/A	94.52	73	4	0	328	400	16121	16193	2e-23	113
brPb-658022	XbrPb-658022	Scaffold01244	#N/A	#N/A	88.1	84	10	0	460	543	16253	16336	1e-15	87.7
brPb-658022	XbrPb-658022	Scaffold30550	#N/A	#N/A	92.5	80	6	0	318	397	1	80	9e-23	111
brPb-658022	XbrPb-658022	Scaffold00998	#N/A	#N/A	93.42	76	5	0	289	364	76	1	9e-23	111
brPb-658022	XbrPb-658022	Scaffold00998	#N/A	#N/A	100	33	0	0	247	279	121	89	5e-09	65.9
brPb-658022	XbrPb-658022	Scaffold05452	#N/A	#N/A	88.89	99	11	0	459	557	586	488	4e-22	109
brPb-658022	XbrPb-658022	Scaffold05204	#N/A	#N/A	89.47	95	10	0	459	553	867	773	4e-22	109
brPb-658022	XbrPb-658022	Scaffold26406	#N/A	#N/A	80.72	223	43	0	326	548	259	37	9e-20	101
brPb-658022	XbrPb-658022	Scaffold10789	#N/A	#N/A	96.51	86	3	0	251	336	86	1	9e-20	101
brPb-658022	XbrPb-658022	Scaffold00779	#N/A	#N/A	91.57	83	6	1	295	376	52176	52094	9e-20	101
brPb-658022	XbrPb-658022	Scaffold07443	#N/A	#N/A	83.56	146	24	0	463	608	398	253	4e-19	99.6
brPb-658022	XbrPb-658022	Scaffold01690	#N/A	#N/A	91.2	125	10	1	250	373	2021	2145	4e-19	99.6
brPb-658022	XbrPb-658022	Scaffold00861	#N/A	#N/A	86.79	106	14	0	322	427	49519	49414	4e-19	99.6
brPb-658022	XbrPb-658022	Scaffold00887	#N/A	#N/A	92.21	77	5	1	298	373	41438	41514	1e-18	97.6
brPb-658022	XbrPb-658022	Scaffold03411	#N/A	#N/A	84.68	124	19	0	434	557	752	629	6e-18	95.6
brPb-658022	XbrPb-658022	Scaffold00929	#N/A	#N/A	90	80	8	0	294	373	43914	43993	6e-18	95.6
brPb-658022	XbrPb-658022	Scaffold31744	#N/A	#N/A	81.87	171	31	0	378	548	207	37	2e-17	93.7
brPb-658022	XbrPb-658022	Scaffold01107	#N/A	#N/A	89.53	86	8	1	289	373	4586	4501	9e-17	91.7
brPb-658022	XbrPb-658022	Scaffold00876	#N/A	#N/A	91.03	78	6	1	297	373	33000	33077	9e-17	91.7
brPb-658022	XbrPb-658022	Scaffold00876	#N/A	#N/A	89.74	78	7	1	297	373	36322	36399	2e-14	83.8
brPb-658022	XbrPb-658022	Scaffold00876	#N/A	#N/A	89.74	78	7	1	297	373	43294	43371	2e-14	83.8
brPb-658022	XbrPb-658022	Scaffold00810	#N/A	#N/A	89.6	125	12	1	250	373	29885	29761	9e-17	91.7
brPb-658022	XbrPb-658022	Scaffold00796	#N/A	#N/A	91.03	78	6	1	297	373	63462	63539	9e-17	91.7
brPb-658022	XbrPb-658022	Scaffold00796	#N/A	#N/A	88.8	125	11	2	250	373	67637	67759	8e-14	81.8
brPb-658022	XbrPb-658022	Scaffold22444	#N/A	#N/A	91.3	69	6	0	302	370	95	27	3e-16	89.7
brPb-658022	XbrPb-658022	Scaffold13490	#N/A	#N/A	88.76	89	9	1	289	376	203	291	3e-16	89.7
brPb-658022	XbrPb-658022	Scaffold04647	#N/A	#N/A	90.76	119	10	1	256	373	735	853	1e-15	87.7
brPb-658022	XbrPb-658022	Scaffold00888	#N/A	#N/A	87.5	88	11	0	289	376	17785	17872	1e-15	87.7
brPb-658022	XbrPb-658022	Scaffold20286	#N/A	#N/A	97.87	47	1	0	327	373	1	47	5e-15	85.7
brPb-658022	XbrPb-658022	Scaffold09361	#N/A	#N/A	97.87	47	1	0	327	373	474	428	5e-15	85.7
brPb-658022	XbrPb-658022	Scaffold01567	#N/A	#N/A	89.68	126	11	2	250	373	646	771	5e-15	85.7
brPb-658022	XbrPb-658022	Scaffold28878	#N/A	#N/A	89.74	78	7	1	297	373	143	66	2e-14	83.8
brPb-658022	XbrPb-658022	Scaffold21983	#N/A	#N/A	97.83	46	1	0	328	373	313	268	2e-14	83.8
brPb-658022	XbrPb-658022	Scaffold10197	#N/A	#N/A	88.37	86	9	1	289	373	351	266	2e-14	83.8
brPb-658022	XbrPb-658022	Scaffold01188	#N/A	#N/A	89.74	78	7	1	297	373	17221	17298	2e-14	83.8
brPb-658022	XbrPb-658022	Scaffold01136	#N/A	#N/A	97.83	46	1	0	289	334	7241	7196	2e-14	83.8
brPb-658022	XbrPb-658022	Scaffold01136	#N/A	#N/A	92.54	67	3	2	214	279	7319	7254	1e-12	77.8
brPb-658022	XbrPb-658022	Scaffold23378	#N/A	#N/A	82.71	133	23	0	389	521	160	292	8e-14	81.8
brPb-658022	XbrPb-658022	Scaffold01199	#N/A	#N/A	89.61	77	7	1	298	373	10307	10231	8e-14	81.8
brPb-658022	XbrPb-658022	Scaffold31114	#N/A	#N/A	81.76	148	27	0	434	581	206	59	3e-13	79.8
brPb-658022	XbrPb-658022	Scaffold15687	#N/A	#N/A	88.16	76	9	0	298	373	143	68	3e-13	79.8
brPb-658022	XbrPb-658022	Scaffold24058	#N/A	#N/A	84.85	99	15	0	465	563	1	99	1e-12	77.8
brPb-658022	XbrPb-658022	Scaffold16924	#N/A	#N/A	95.74	47	2	0	327	373	20	66	1e-12	77.8
brPb-658022	XbrPb-658022	Scaffold09208	#N/A	#N/A	97.67	43	1	0	327	369	599	557	1e-12	77.8
brPb-658022	XbrPb-658022	Scaffold02786	#N/A	#N/A	97.56	41	1	0	333	373	1486	1446	2e-11	73.8
brPb-658022	XbrPb-658022	Scaffold17887	#N/A	#N/A	88.16	76	8	1	295	369	308	233	8e-11	71.9
brPb-658022	XbrPb-658022	Scaffold01085	#N/A	#N/A	100	36	0	0	244	279	676	711	8e-11	71.9
brPb-658022	XbrPb-658022	Scaffold19951	#N/A	#N/A	95.35	43	2	0	327	369	110	68	3e-10	69.9
brPb-658022	XbrPb-658022	Scaffold00626	#N/A	#N/A	94.12	51	2	1	322	371	130195	130145	3e-10	69.9
brPb-658022	XbrPb-658022	Scaffold00626	#N/A	#N/A	94.12	51	2	1	322	371	137660	137610	3e-10	69.9
brPb-658022	XbrPb-658022	Scaffold01169	#N/A	#N/A	100	33	0	0	328	360	2819	2787	5e-09	65.9
brPb-658023	XbrPb-658023	C1	#N/A	#N/A	96.61	59	2	0	105	163	28638406	28638464	8e-20	101
brPb-658023	XbrPb-658023	C1	#N/A	#N/A	82.39	142	24	1	254	395	28638550	28638690	5e-12	75.8
brPb-658023	XbrPb-658023	C4	#N/A	#N/A	92.31	52	4	0	111	162	21265244	21265295	7e-11	71.9
brPb-658023	XbrPb-658023	C9	#N/A	#N/A	88.52	61	7	0	109	169	13765552	13765492	5e-09	65.9
brPb-658027	XbrPb-658027	C6	A06	19.3767	97.52	121	3	0	218	338	36128912	36128792	2e-54	216
brPb-658027	XbrPb-658027	C6	A06	19.3767	95.96	99	4	0	98	196	36129026	36128928	7e-39	165
brPb-658027	XbrPb-658027	C6	A06	19.3767	91.45	117	1	1	380	496	36128759	36128652	1e-37	161
brPb-658027	XbrPb-658027	C6	A06	19.3767	96.92	65	2	0	575	639	36128592	36128528	2e-23	113
brPb-658031	XbrPb-658031	C3	#N/A	#N/A	91.41	547	47	0	97	643	54294948	54294402	0	733
brPb-658036	XbrPb-658036	C4	#N/A	#N/A	96.99	432	9	3	95	525	44167989	44167561	0	652
brPb-658036	XbrPb-658036	C4	#N/A	#N/A	90.97	144	12	1	223	365	15630640	15630783	5e-42	174
brPb-658036	XbrPb-658036	C4	#N/A	#N/A	91.8	61	5	0	98	158	15630535	15630595	6e-14	81.8
brPb-658038	XbrPb-658038	C1	#N/A	#N/A	95.21	543	26	0	95	637	37609154	37609696	0	876
brPb-658038	XbrPb-658038	C1	#N/A	#N/A	94.84	543	28	0	95	637	37594548	37595090	0	860
brPb-658038	XbrPb-658038	C1	#N/A	#N/A	94.66	543	29	0	95	637	37591833	37592375	0	852
brPb-658038	XbrPb-658038	C1	#N/A	#N/A	92.45	543	32	1	95	637	37432850	37433383	0	765
brPb-658038	XbrPb-658038	C1	#N/A	#N/A	90.28	144	14	0	198	341	23242924	23242781	7e-42	174
brPb-658038	XbrPb-658038	C1	#N/A	#N/A	88.19	144	17	0	198	341	18674668	18674811	1e-34	151
brPb-658038	XbrPb-658038	C1	#N/A	#N/A	88.19	144	17	0	198	341	28429760	28429903	1e-34	151
brPb-658038	XbrPb-658038	C1	#N/A	#N/A	88.19	144	17	0	198	341	35895116	35894973	1e-34	151
brPb-658038	XbrPb-658038	C1	#N/A	#N/A	87.5	144	18	0	198	341	14244908	14245051	2e-32	143
brPb-658038	XbrPb-658038	C1	#N/A	#N/A	86.21	145	20	0	197	341	26176637	26176781	3e-28	129
brPb-658038	XbrPb-658038	C1	#N/A	#N/A	85.42	144	21	0	198	341	22420190	22420333	3e-25	119
brPb-658038	XbrPb-658038	C1	#N/A	#N/A	86.11	144	19	1	198	341	31049459	31049317	3e-25	119
brPb-658038	XbrPb-658038	C1	#N/A	#N/A	86.47	133	17	1	198	330	12098808	12098677	2e-23	113
brPb-658038	XbrPb-658038	C1	#N/A	#N/A	86.61	112	15	0	198	309	32563146	32563257	2e-20	103
brPb-658038	XbrPb-658038	C1	#N/A	#N/A	84.11	107	16	1	531	636	12098476	12098370	5e-12	75.8
brPb-658038	XbrPb-658038	C1	#N/A	#N/A	89.06	64	7	0	212	275	19258462	19258399	7e-11	71.9
brPb-658038	XbrPb-658038	C1	#N/A	#N/A	90.74	54	5	0	222	275	19680052	19680105	1e-09	67.9
brPb-658038	XbrPb-658038	C1	#N/A	#N/A	97.3	37	1	0	480	516	22420472	22420508	4e-09	65.9
brPb-658038	XbrPb-658038	C5	#N/A	#N/A	92.41	540	41	0	95	634	23044268	23043729	0	751
brPb-658038	XbrPb-658038	C5	#N/A	#N/A	92.05	541	43	0	95	635	23117862	23117322	0	737
brPb-658038	XbrPb-658038	C5	#N/A	#N/A	91.16	543	48	0	95	637	23014153	23014695	0	702
brPb-658038	XbrPb-658038	C5	#N/A	#N/A	90.57	541	51	0	95	635	23751045	23751585	0	674
brPb-658038	XbrPb-658038	C5	#N/A	#N/A	89.09	541	53	1	95	635	23518979	23519513	9e-174	613
brPb-658038	XbrPb-658038	C5	#N/A	#N/A	88.91	541	60	0	95	635	23187361	23187901	8e-171	603
brPb-658038	XbrPb-658038	C5	#N/A	#N/A	94.16	291	17	0	95	385	23482115	23482405	2e-122	442
brPb-658038	XbrPb-658038	C5	#N/A	#N/A	89.36	235	25	0	401	635	23482411	23482645	1e-71	274
brPb-658038	XbrPb-658038	C5	#N/A	#N/A	91.03	145	11	2	198	341	22119282	22119425	4e-40	168
brPb-658038	XbrPb-658038	C5	#N/A	#N/A	89.36	141	15	0	201	341	21987731	21987591	1e-37	161
brPb-658038	XbrPb-658038	C5	#N/A	#N/A	87.5	144	18	0	198	341	11153160	11153017	2e-32	143
brPb-658038	XbrPb-658038	C5	#N/A	#N/A	87.59	137	17	0	198	334	16620453	16620589	1e-30	137
brPb-658038	XbrPb-658038	C5	#N/A	#N/A	86.58	149	20	0	198	346	26258761	26258909	1e-30	137
brPb-658038	XbrPb-658038	C5	#N/A	#N/A	87.23	141	18	0	201	341	27243950	27244090	1e-30	137
brPb-658038	XbrPb-658038	C5	#N/A	#N/A	86.81	144	19	0	198	341	13876555	13876412	6e-30	135
brPb-658038	XbrPb-658038	C5	#N/A	#N/A	86.81	144	19	0	198	341	29788132	29787989	6e-30	135
brPb-658038	XbrPb-658038	C5	#N/A	#N/A	86.81	144	19	0	198	341	30959837	30959694	6e-30	135
brPb-658038	XbrPb-658038	C5	#N/A	#N/A	86.81	144	18	1	198	341	19336951	19336809	1e-27	127
brPb-658038	XbrPb-658038	C5	#N/A	#N/A	86.11	144	20	0	198	341	28590199	28590342	1e-27	127
brPb-658038	XbrPb-658038	C5	#N/A	#N/A	86.13	137	19	0	198	334	24551956	24552092	8e-26	121
brPb-658038	XbrPb-658038	C5	#N/A	#N/A	86.13	137	19	0	198	334	30492518	30492654	8e-26	121
brPb-658038	XbrPb-658038	C5	#N/A	#N/A	86.99	123	16	0	219	341	30398572	30398694	1e-24	117
brPb-658038	XbrPb-658038	C5	#N/A	#N/A	84.72	144	22	0	198	341	29212441	29212584	8e-23	111
brPb-658038	XbrPb-658038	C5	#N/A	#N/A	87.27	110	14	0	223	332	13870393	13870502	1e-21	107
brPb-658038	XbrPb-658038	C5	#N/A	#N/A	88.24	102	12	0	218	319	23048822	23048923	1e-21	107
brPb-658038	XbrPb-658038	C5	#N/A	#N/A	85.25	122	18	0	198	319	5921779	5921658	3e-19	99.6
brPb-658038	XbrPb-658038	C5	#N/A	#N/A	90.91	77	7	0	198	274	21955331	21955407	1e-18	97.6
brPb-658038	XbrPb-658038	C5	#N/A	#N/A	90.62	64	6	0	212	275	22835680	22835617	3e-13	79.8
brPb-658038	XbrPb-658038	C5	#N/A	#N/A	90.62	64	6	0	212	275	26725210	26725273	3e-13	79.8
brPb-658038	XbrPb-658038	C5	#N/A	#N/A	92.45	53	4	0	223	275	11745726	11745674	2e-11	73.8
brPb-658038	XbrPb-658038	C5	#N/A	#N/A	89.06	64	7	0	212	275	28647718	28647655	7e-11	71.9
brPb-658038	XbrPb-658038	C5	#N/A	#N/A	95.35	43	2	0	212	254	24270495	24270537	3e-10	69.9
brPb-658038	XbrPb-658038	C5	#N/A	#N/A	86.49	74	10	0	202	275	27748459	27748386	1e-09	67.9
brPb-658038	XbrPb-658038	C5	#N/A	#N/A	90.74	54	5	0	222	275	30565155	30565208	1e-09	67.9
brPb-658038	XbrPb-658038	C5	#N/A	#N/A	100	33	0	0	222	254	23926810	23926842	4e-09	65.9
brPb-658038	XbrPb-658038	C5	#N/A	#N/A	100	33	0	0	222	254	28576019	28575987	4e-09	65.9
brPb-658038	XbrPb-658038	C7	#N/A	#N/A	91.53	543	46	0	95	637	1327980	1328522	0	718
brPb-658038	XbrPb-658038	C7	#N/A	#N/A	91.54	544	41	3	95	637	1336921	1337460	0	700
brPb-658038	XbrPb-658038	C7	#N/A	#N/A	90.79	543	44	1	95	637	11929101	11929637	0	688
brPb-658038	XbrPb-658038	C7	#N/A	#N/A	93.46	306	20	0	95	400	1318001	1317696	3e-124	448
brPb-658038	XbrPb-658038	C7	#N/A	#N/A	91.61	322	27	0	316	637	1317694	1317373	7e-119	430
brPb-658038	XbrPb-658038	C7	#N/A	#N/A	88.89	144	16	0	198	341	5164184	5164041	4e-37	159
brPb-658038	XbrPb-658038	C7	#N/A	#N/A	88.81	143	16	0	198	340	9111192	9111050	2e-36	157
brPb-658038	XbrPb-658038	C7	#N/A	#N/A	88.36	146	17	0	198	343	9391287	9391432	6e-36	155
brPb-658038	XbrPb-658038	C7	#N/A	#N/A	87.94	141	17	0	203	343	7878797	7878937	6e-33	145
brPb-658038	XbrPb-658038	C7	#N/A	#N/A	87.25	149	19	0	198	346	8502711	8502859	6e-33	145
brPb-658038	XbrPb-658038	C7	#N/A	#N/A	87.5	144	18	0	198	341	16534828	16534685	2e-32	143
brPb-658038	XbrPb-658038	C7	#N/A	#N/A	88.06	134	16	0	201	334	27462473	27462340	4e-31	139
brPb-658038	XbrPb-658038	C7	#N/A	#N/A	86.9	145	19	0	197	341	11402409	11402553	1e-30	137
brPb-658038	XbrPb-658038	C7	#N/A	#N/A	86.81	144	19	0	198	341	12342246	12342389	6e-30	135
brPb-658038	XbrPb-658038	C7	#N/A	#N/A	86.52	141	19	0	201	341	718195	718055	3e-28	129
brPb-658038	XbrPb-658038	C7	#N/A	#N/A	87.22	133	17	0	209	341	4725766	4725898	3e-28	129
brPb-658038	XbrPb-658038	C7	#N/A	#N/A	86.52	141	19	0	201	341	8316353	8316493	3e-28	129
brPb-658038	XbrPb-658038	C7	#N/A	#N/A	84.72	144	22	0	198	341	10107033	10106890	8e-23	111
brPb-658038	XbrPb-658038	C7	#N/A	#N/A	86.18	123	17	0	219	341	19711811	19711933	3e-22	109
brPb-658038	XbrPb-658038	C7	#N/A	#N/A	86.84	114	15	0	198	311	9043826	9043939	1e-21	107
brPb-658038	XbrPb-658038	C7	#N/A	#N/A	87.64	89	11	0	222	310	10649884	10649972	3e-16	89.7
brPb-658038	XbrPb-658038	C7	#N/A	#N/A	86.96	92	12	0	198	289	14370755	14370664	1e-15	87.7
brPb-658038	XbrPb-658038	C7	#N/A	#N/A	89.06	64	7	0	212	275	9473504	9473441	7e-11	71.9
brPb-658038	XbrPb-658038	C7	#N/A	#N/A	89.06	64	7	0	212	275	11365759	11365696	7e-11	71.9
brPb-658038	XbrPb-658038	C7	#N/A	#N/A	95.35	43	2	0	212	254	10054502	10054460	3e-10	69.9
brPb-658038	XbrPb-658038	C7	#N/A	#N/A	95.35	43	2	0	212	254	12376176	12376218	3e-10	69.9
brPb-658038	XbrPb-658038	C7	#N/A	#N/A	94.12	51	2	1	203	253	15216549	15216500	3e-10	69.9
brPb-658038	XbrPb-658038	C7	#N/A	#N/A	82.08	106	19	0	531	636	8316683	8316788	4e-09	65.9
brPb-658038	XbrPb-658038	C7	#N/A	#N/A	97.3	37	1	0	480	516	9044108	9044144	4e-09	65.9
brPb-658038	XbrPb-658038	C7	#N/A	#N/A	97.3	37	1	0	480	516	10106751	10106715	4e-09	65.9
brPb-658038	XbrPb-658038	C7	#N/A	#N/A	97.3	37	1	0	480	516	10347585	10347621	4e-09	65.9
brPb-658038	XbrPb-658038	C7	#N/A	#N/A	82.08	106	19	0	531	636	15216283	15216178	4e-09	65.9
brPb-658038	XbrPb-658038	C7	#N/A	#N/A	97.3	37	1	0	480	516	19712072	19712108	4e-09	65.9
brPb-658038	XbrPb-658038	C6	#N/A	#N/A	89.32	543	58	0	95	637	21371635	21371093	9e-177	622
brPb-658038	XbrPb-658038	C6	#N/A	#N/A	88.19	144	17	0	198	341	26774670	26774527	1e-34	151
brPb-658038	XbrPb-658038	C6	#N/A	#N/A	88.19	144	17	0	198	341	29741675	29741532	1e-34	151
brPb-658038	XbrPb-658038	C6	#N/A	#N/A	88.11	143	17	0	198	340	37926979	37927121	4e-34	149
brPb-658038	XbrPb-658038	C6	#N/A	#N/A	87.67	146	18	0	198	343	24438414	24438559	1e-33	147
brPb-658038	XbrPb-658038	C6	#N/A	#N/A	85.93	135	19	0	198	332	12550207	12550341	1e-24	117
brPb-658038	XbrPb-658038	C6	#N/A	#N/A	84.62	143	22	0	199	341	25903590	25903732	3e-22	109
brPb-658038	XbrPb-658038	C6	#N/A	#N/A	88.17	93	11	0	221	313	31733798	31733890	1e-18	97.6
brPb-658038	XbrPb-658038	C6	#N/A	#N/A	91.67	72	6	0	198	269	28370329	28370400	5e-18	95.6
brPb-658038	XbrPb-658038	C6	#N/A	#N/A	87.36	87	9	1	219	305	23923696	23923780	3e-13	79.8
brPb-658038	XbrPb-658038	C6	#N/A	#N/A	83.02	106	18	0	531	636	26774373	26774268	2e-11	73.8
brPb-658038	XbrPb-658038	C6	#N/A	#N/A	83.02	106	18	0	531	636	37927308	37927413	2e-11	73.8
brPb-658038	XbrPb-658038	C6	#N/A	#N/A	87.88	66	8	0	267	332	29910148	29910213	1e-09	67.9
brPb-658038	XbrPb-658038	C6	#N/A	#N/A	91.84	49	4	0	212	260	28561411	28561459	4e-09	65.9
brPb-658038	XbrPb-658038	C6	#N/A	#N/A	97.3	37	1	0	480	516	31734057	31734093	4e-09	65.9
brPb-658038	XbrPb-658038	C9	#N/A	#N/A	89.32	543	55	1	95	637	18401818	18402357	1e-175	618
brPb-658038	XbrPb-658038	C9	#N/A	#N/A	88.89	144	16	0	198	341	21078792	21078649	4e-37	159
brPb-658038	XbrPb-658038	C9	#N/A	#N/A	88.19	144	17	0	198	341	42728794	42728651	1e-34	151
brPb-658038	XbrPb-658038	C9	#N/A	#N/A	87.94	141	17	0	201	341	29950703	29950563	6e-33	145
brPb-658038	XbrPb-658038	C9	#N/A	#N/A	87.5	144	18	0	198	341	36551695	36551838	2e-32	143
brPb-658038	XbrPb-658038	C9	#N/A	#N/A	86.81	144	19	0	198	341	35933906	35933763	6e-30	135
brPb-658038	XbrPb-658038	C9	#N/A	#N/A	86.52	141	19	0	201	341	31425080	31424940	3e-28	129
brPb-658038	XbrPb-658038	C9	#N/A	#N/A	89.09	110	12	0	201	310	25018230	25018339	2e-26	123
brPb-658038	XbrPb-658038	C9	#N/A	#N/A	85.42	144	21	0	198	341	32462966	32462823	3e-25	119
brPb-658038	XbrPb-658038	C9	#N/A	#N/A	86.78	121	16	0	199	319	30043999	30043879	2e-23	113
brPb-658038	XbrPb-658038	C9	#N/A	#N/A	85.71	133	19	0	209	341	33643196	33643328	2e-23	113
brPb-658038	XbrPb-658038	C9	#N/A	#N/A	88.12	101	12	0	219	319	22576575	22576675	5e-21	105
brPb-658038	XbrPb-658038	C9	#N/A	#N/A	85.25	122	18	0	198	319	39967180	39967059	3e-19	99.6
brPb-658038	XbrPb-658038	C9	#N/A	#N/A	89.06	64	7	0	212	275	20297039	20297102	7e-11	71.9
brPb-658038	XbrPb-658038	C9	#N/A	#N/A	95.35	43	2	0	212	254	19824422	19824464	3e-10	69.9
brPb-658038	XbrPb-658038	C9	#N/A	#N/A	82.69	104	18	0	531	634	21078459	21078356	3e-10	69.9
brPb-658038	XbrPb-658038	C9	#N/A	#N/A	91.84	49	4	0	212	260	29764661	29764709	4e-09	65.9
brPb-658038	XbrPb-658038	C9	#N/A	#N/A	82.35	102	18	0	532	633	29950372	29950271	4e-09	65.9
brPb-658038	XbrPb-658038	C9	#N/A	#N/A	91.84	49	4	0	212	260	31912196	31912244	4e-09	65.9
brPb-658038	XbrPb-658038	C2	#N/A	#N/A	90.44	136	13	0	198	333	28447249	28447114	2e-39	167
brPb-658038	XbrPb-658038	C2	#N/A	#N/A	88.89	144	16	0	198	341	7388634	7388491	4e-37	159
brPb-658038	XbrPb-658038	C2	#N/A	#N/A	88.89	144	16	0	198	341	31787953	31787810	4e-37	159
brPb-658038	XbrPb-658038	C2	#N/A	#N/A	88.19	144	17	0	198	341	30540729	30540872	1e-34	151
brPb-658038	XbrPb-658038	C2	#N/A	#N/A	88.19	144	17	0	198	341	33569060	33569203	1e-34	151
brPb-658038	XbrPb-658038	C2	#N/A	#N/A	88.89	144	15	1	198	341	36767039	36767181	1e-34	151
brPb-658038	XbrPb-658038	C2	#N/A	#N/A	87.94	141	17	0	201	341	27794046	27793906	6e-33	145
brPb-658038	XbrPb-658038	C2	#N/A	#N/A	88.32	137	16	0	198	334	33343289	33343153	6e-33	145
brPb-658038	XbrPb-658038	C2	#N/A	#N/A	87.5	144	18	0	198	341	33515612	33515469	2e-32	143
brPb-658038	XbrPb-658038	C2	#N/A	#N/A	86.58	149	20	0	198	346	9729234	9729086	1e-30	137
brPb-658038	XbrPb-658038	C2	#N/A	#N/A	86.81	144	19	0	198	341	33214873	33214730	6e-30	135
brPb-658038	XbrPb-658038	C2	#N/A	#N/A	89.26	121	12	1	200	319	16234498	16234618	3e-28	129
brPb-658038	XbrPb-658038	C2	#N/A	#N/A	85.91	149	21	0	198	346	33301736	33301884	3e-28	129
brPb-658038	XbrPb-658038	C2	#N/A	#N/A	86.11	144	20	0	198	341	29867352	29867495	1e-27	127
brPb-658038	XbrPb-658038	C2	#N/A	#N/A	86.76	136	18	0	198	333	33336403	33336268	1e-27	127
brPb-658038	XbrPb-658038	C2	#N/A	#N/A	88.29	111	13	0	198	308	15727069	15726959	1e-24	117
brPb-658038	XbrPb-658038	C2	#N/A	#N/A	85.93	135	19	0	198	332	29748505	29748371	1e-24	117
brPb-658038	XbrPb-658038	C2	#N/A	#N/A	84.56	149	23	0	198	346	33585360	33585212	2e-23	113
brPb-658038	XbrPb-658038	C2	#N/A	#N/A	84.72	144	22	0	198	341	48961292	48961435	8e-23	111
brPb-658038	XbrPb-658038	C2	#N/A	#N/A	86.84	114	15	0	219	332	29579690	29579577	1e-21	107
brPb-658038	XbrPb-658038	C2	#N/A	#N/A	92.21	77	6	0	198	274	38069113	38069189	5e-21	105
brPb-658038	XbrPb-658038	C2	#N/A	#N/A	92	75	6	0	200	274	47815038	47815112	8e-20	101
brPb-658038	XbrPb-658038	C2	#N/A	#N/A	82.96	135	23	0	198	332	29838303	29838169	5e-15	85.7
brPb-658038	XbrPb-658038	C2	#N/A	#N/A	97.62	42	1	0	213	254	30631402	30631443	5e-12	75.8
brPb-658038	XbrPb-658038	C2	#N/A	#N/A	83.02	106	18	0	531	636	33515279	33515174	2e-11	73.8
brPb-658038	XbrPb-658038	C2	#N/A	#N/A	89.06	64	7	0	212	275	28533120	28533183	7e-11	71.9
brPb-658038	XbrPb-658038	C2	#N/A	#N/A	89.06	64	7	0	212	275	29831639	29831702	7e-11	71.9
brPb-658038	XbrPb-658038	C2	#N/A	#N/A	89.06	64	7	0	212	275	33949074	33949011	7e-11	71.9
brPb-658038	XbrPb-658038	C2	#N/A	#N/A	83.84	99	16	0	212	310	33111004	33110906	3e-10	69.9
brPb-658038	XbrPb-658038	C2	#N/A	#N/A	95.35	43	2	0	212	254	36313783	36313741	3e-10	69.9
brPb-658038	XbrPb-658038	C2	#N/A	#N/A	90.74	54	5	0	222	275	42681508	42681561	1e-09	67.9
brPb-658038	XbrPb-658038	C2	#N/A	#N/A	82.08	106	19	0	531	636	27793716	27793611	4e-09	65.9
brPb-658038	XbrPb-658038	C2	#N/A	#N/A	100	33	0	0	222	254	29718248	29718216	4e-09	65.9
brPb-658038	XbrPb-658038	C2	#N/A	#N/A	91.84	49	4	0	212	260	29754436	29754484	4e-09	65.9
brPb-658038	XbrPb-658038	C2	#N/A	#N/A	91.84	49	4	0	212	260	34171901	34171949	4e-09	65.9
brPb-658038	XbrPb-658038	C3	#N/A	#N/A	89.12	147	16	0	197	343	43528665	43528811	6e-39	165
brPb-658038	XbrPb-658038	C3	#N/A	#N/A	88.19	144	17	0	198	341	44116249	44116106	1e-34	151
brPb-658038	XbrPb-658038	C3	#N/A	#N/A	90.24	123	12	0	219	341	43366865	43366987	4e-34	149
brPb-658038	XbrPb-658038	C3	#N/A	#N/A	90.16	122	12	0	198	319	46043246	46043125	1e-33	147
brPb-658038	XbrPb-658038	C3	#N/A	#N/A	87.77	139	17	0	203	341	45118240	45118378	9e-32	141
brPb-658038	XbrPb-658038	C3	#N/A	#N/A	87.59	145	17	1	198	341	44787385	44787529	1e-30	137
brPb-658038	XbrPb-658038	C3	#N/A	#N/A	86.81	144	19	0	198	341	48243129	48243272	6e-30	135
brPb-658038	XbrPb-658038	C3	#N/A	#N/A	87.41	135	17	0	198	332	43833892	43834026	2e-29	133
brPb-658038	XbrPb-658038	C3	#N/A	#N/A	85.16	155	15	1	197	343	43015132	43015286	9e-29	131
brPb-658038	XbrPb-658038	C3	#N/A	#N/A	86.11	144	20	0	198	341	28215922	28215779	1e-27	127
brPb-658038	XbrPb-658038	C3	#N/A	#N/A	86.81	144	18	1	198	341	46155792	46155650	1e-27	127
brPb-658038	XbrPb-658038	C3	#N/A	#N/A	86.11	144	20	0	198	341	49142555	49142412	1e-27	127
brPb-658038	XbrPb-658038	C3	#N/A	#N/A	85.23	149	22	0	198	346	45106981	45107129	8e-26	121
brPb-658038	XbrPb-658038	C3	#N/A	#N/A	85.52	145	21	0	197	341	46447301	46447445	8e-26	121
brPb-658038	XbrPb-658038	C3	#N/A	#N/A	85.42	144	21	0	198	341	45478457	45478600	3e-25	119
brPb-658038	XbrPb-658038	C3	#N/A	#N/A	86.89	122	16	0	198	319	38594697	38594818	5e-24	115
brPb-658038	XbrPb-658038	C3	#N/A	#N/A	84.67	137	21	0	198	334	39498473	39498609	5e-21	105
brPb-658038	XbrPb-658038	C3	#N/A	#N/A	85.96	114	16	0	198	311	46526086	46526199	3e-19	99.6
brPb-658038	XbrPb-658038	C3	#N/A	#N/A	90.62	64	6	0	212	275	47270353	47270416	3e-13	79.8
brPb-658038	XbrPb-658038	C3	#N/A	#N/A	90.48	63	6	0	213	275	41070406	41070344	1e-12	77.8
brPb-658038	XbrPb-658038	C3	#N/A	#N/A	85.26	95	14	0	240	334	44327028	44326934	1e-12	77.8
brPb-658038	XbrPb-658038	C3	#N/A	#N/A	89.06	64	7	0	212	275	42037452	42037515	7e-11	71.9
brPb-658038	XbrPb-658038	C3	#N/A	#N/A	89.06	64	7	0	212	275	44106673	44106736	7e-11	71.9
brPb-658038	XbrPb-658038	C3	#N/A	#N/A	95.35	43	2	0	212	254	44549142	44549100	3e-10	69.9
brPb-658038	XbrPb-658038	C3	#N/A	#N/A	95.35	43	2	0	212	254	45713625	45713667	3e-10	69.9
brPb-658038	XbrPb-658038	C3	#N/A	#N/A	86.49	74	10	0	202	275	44332735	44332808	1e-09	67.9
brPb-658038	XbrPb-658038	C3	#N/A	#N/A	82.08	106	19	0	531	636	38595005	38595110	4e-09	65.9
brPb-658038	XbrPb-658038	C3	#N/A	#N/A	95.12	41	2	0	212	252	42402873	42402913	4e-09	65.9
brPb-658038	XbrPb-658038	C3	#N/A	#N/A	86.96	69	9	0	207	275	44314873	44314805	4e-09	65.9
brPb-658038	XbrPb-658038	C3	#N/A	#N/A	91.84	49	4	0	212	260	46221871	46221823	4e-09	65.9
brPb-658038	XbrPb-658038	C3	#N/A	#N/A	97.3	37	1	0	480	516	46447584	46447620	4e-09	65.9
brPb-658038	XbrPb-658038	C4	#N/A	#N/A	87.58	161	20	0	198	358	20920588	20920428	1e-37	161
brPb-658038	XbrPb-658038	C4	#N/A	#N/A	87.5	144	18	0	198	341	17051583	17051440	2e-32	143
brPb-658038	XbrPb-658038	C4	#N/A	#N/A	86.81	144	19	0	198	341	17992302	17992159	6e-30	135
brPb-658038	XbrPb-658038	C4	#N/A	#N/A	86.52	141	19	0	201	341	19852718	19852858	3e-28	129
brPb-658038	XbrPb-658038	C4	#N/A	#N/A	86.43	140	19	0	198	337	16980201	16980062	1e-27	127
brPb-658038	XbrPb-658038	C4	#N/A	#N/A	86.11	144	20	0	198	341	18286641	18286498	1e-27	127
brPb-658038	XbrPb-658038	C4	#N/A	#N/A	87.18	117	15	0	198	314	12588457	12588341	2e-23	113
brPb-658038	XbrPb-658038	C4	#N/A	#N/A	86.78	121	16	0	221	341	18875266	18875146	2e-23	113
brPb-658038	XbrPb-658038	C4	#N/A	#N/A	86.84	114	15	0	219	332	28223008	28223121	1e-21	107
brPb-658038	XbrPb-658038	C4	#N/A	#N/A	84.4	141	22	0	201	341	11310873	11311013	5e-21	105
brPb-658038	XbrPb-658038	C4	#N/A	#N/A	84.29	140	22	0	198	337	18571571	18571710	2e-20	103
brPb-658038	XbrPb-658038	C4	#N/A	#N/A	81.88	149	27	0	198	346	21492535	21492387	7e-14	81.8
brPb-658038	XbrPb-658038	C4	#N/A	#N/A	83.02	106	18	0	531	636	17051251	17051146	2e-11	73.8
brPb-658038	XbrPb-658038	C4	#N/A	#N/A	89.06	64	7	0	212	275	16340128	16340191	7e-11	71.9
brPb-658038	XbrPb-658038	C4	#N/A	#N/A	86.76	68	9	0	569	636	11311241	11311308	3e-10	69.9
brPb-658038	XbrPb-658038	C4	#N/A	#N/A	95.35	43	2	0	212	254	18037564	18037606	3e-10	69.9
brPb-658038	XbrPb-658038	C4	#N/A	#N/A	95.35	43	2	0	212	254	21427262	21427220	3e-10	69.9
brPb-658038	XbrPb-658038	C4	#N/A	#N/A	93.33	45	3	0	212	256	12578475	12578519	4e-09	65.9
brPb-658038	XbrPb-658038	C4	#N/A	#N/A	91.84	49	4	0	212	260	17335281	17335329	4e-09	65.9
brPb-658038	XbrPb-658038	C4	#N/A	#N/A	82.08	106	19	0	531	636	17991969	17991864	4e-09	65.9
brPb-658038	XbrPb-658038	Scaffold00817	#N/A	#N/A	90.62	128	12	0	214	341	38928	38801	4e-37	159
brPb-658038	XbrPb-658038	C8	#N/A	#N/A	88.89	144	16	0	198	341	14076440	14076297	4e-37	159
brPb-658038	XbrPb-658038	C8	#N/A	#N/A	88.65	141	16	0	201	341	11643417	11643557	2e-35	153
brPb-658038	XbrPb-658038	C8	#N/A	#N/A	88.55	131	15	0	203	333	7992613	7992483	9e-32	141
brPb-658038	XbrPb-658038	C8	#N/A	#N/A	86.81	144	19	0	198	341	3494777	3494920	6e-30	135
brPb-658038	XbrPb-658038	C8	#N/A	#N/A	86.81	144	19	0	198	341	6406181	6406324	6e-30	135
brPb-658038	XbrPb-658038	C8	#N/A	#N/A	86.62	142	19	0	200	341	11863219	11863078	9e-29	131
brPb-658038	XbrPb-658038	C8	#N/A	#N/A	86.11	144	20	0	198	341	6313106	6312963	1e-27	127
brPb-658038	XbrPb-658038	C8	#N/A	#N/A	85.21	142	21	0	198	339	8200589	8200448	5e-24	115
brPb-658038	XbrPb-658038	C8	#N/A	#N/A	83.02	106	18	0	531	636	14076107	14076002	2e-11	73.8
brPb-658038	XbrPb-658038	C8	#N/A	#N/A	93.75	48	3	0	228	275	3517372	3517325	7e-11	71.9
brPb-658038	XbrPb-658038	C8	#N/A	#N/A	89.06	64	7	0	212	275	6078506	6078443	7e-11	71.9
brPb-658038	XbrPb-658038	C8	#N/A	#N/A	89.06	64	7	0	212	275	13282899	13282962	7e-11	71.9
brPb-658038	XbrPb-658038	C8	#N/A	#N/A	89.06	64	7	0	212	275	14059807	14059870	7e-11	71.9
brPb-658038	XbrPb-658038	C8	#N/A	#N/A	86.67	75	10	0	267	341	6829494	6829568	3e-10	69.9
brPb-658038	XbrPb-658038	C8	#N/A	#N/A	95.35	43	2	0	212	254	6981852	6981894	3e-10	69.9
brPb-658038	XbrPb-658038	C8	#N/A	#N/A	88.71	62	7	0	214	275	5905923	5905984	1e-09	67.9
brPb-658038	XbrPb-658038	C8	#N/A	#N/A	88.71	62	7	0	214	275	7192757	7192696	1e-09	67.9
brPb-658038	XbrPb-658038	C8	#N/A	#N/A	95.24	42	2	0	212	253	11225269	11225310	1e-09	67.9
brPb-658038	XbrPb-658038	C8	#N/A	#N/A	95.24	42	2	0	212	253	16757765	16757806	1e-09	67.9
brPb-658038	XbrPb-658038	C8	#N/A	#N/A	91.84	49	4	0	212	260	5095182	5095134	4e-09	65.9
brPb-658038	XbrPb-658038	C8	#N/A	#N/A	97.3	37	1	0	480	516	6829707	6829743	4e-09	65.9
brPb-658038	XbrPb-658038	C8	#N/A	#N/A	82.08	106	19	0	531	636	11862888	11862783	4e-09	65.9
brPb-658038	XbrPb-658038	Scaffold00913	#N/A	#N/A	88.28	145	17	0	197	341	31293	31437	2e-35	153
brPb-658038	XbrPb-658038	Scaffold01437	#N/A	#N/A	88.19	144	17	0	198	341	1955	1812	1e-34	151
brPb-658038	XbrPb-658038	Scaffold01125	#N/A	#N/A	88.19	144	17	0	198	341	7152	7009	1e-34	151
brPb-658038	XbrPb-658038	Scaffold06764	#N/A	#N/A	88.32	137	16	0	198	334	474	610	6e-33	145
brPb-658038	XbrPb-658038	Scaffold00714	#N/A	#N/A	87.25	149	19	0	198	346	110388	110536	6e-33	145
brPb-658038	XbrPb-658038	Scaffold01262	#N/A	#N/A	87.5	144	18	0	198	341	11115	11258	2e-32	143
brPb-658038	XbrPb-658038	Scaffold01262	#N/A	#N/A	87.37	95	12	0	219	313	1830	1924	2e-17	93.7
brPb-658038	XbrPb-658038	Scaffold02570	#N/A	#N/A	86.81	144	19	0	198	341	166	309	6e-30	135
brPb-658038	XbrPb-658038	Scaffold00879	#N/A	#N/A	86.81	144	19	0	198	341	57334	57477	6e-30	135
brPb-658038	XbrPb-658038	Scaffold00671	#N/A	#N/A	86.81	144	19	0	198	341	37269	37412	6e-30	135
brPb-658038	XbrPb-658038	Scaffold00671	#N/A	#N/A	87.79	131	16	0	203	333	114623	114493	2e-29	133
brPb-658038	XbrPb-658038	Scaffold00689	#N/A	#N/A	87.31	134	17	0	201	334	55621	55488	9e-29	131
brPb-658038	XbrPb-658038	Scaffold00689	#N/A	#N/A	86.57	134	18	0	201	334	23911	23778	2e-26	123
brPb-658038	XbrPb-658038	Scaffold00689	#N/A	#N/A	83.02	106	18	0	531	636	23581	23476	2e-11	73.8
brPb-658038	XbrPb-658038	Scaffold11083	#N/A	#N/A	86.86	137	18	0	198	334	343	207	3e-28	129
brPb-658038	XbrPb-658038	Scaffold00580	#N/A	#N/A	86.67	135	18	0	198	332	184185	184319	5e-27	125
brPb-658038	XbrPb-658038	Scaffold00580	#N/A	#N/A	83.04	112	19	0	221	332	14612	14501	7e-11	71.9
brPb-658038	XbrPb-658038	Scaffold01501	#N/A	#N/A	85.42	144	21	0	198	341	2251	2108	3e-25	119
brPb-658038	XbrPb-658038	Scaffold00766	#N/A	#N/A	85.42	144	21	0	198	341	712	569	3e-25	119
brPb-658038	XbrPb-658038	Scaffold09897	#N/A	#N/A	88.79	107	12	0	213	319	574	468	1e-24	117
brPb-658038	XbrPb-658038	Scaffold05663	#N/A	#N/A	86.84	114	15	0	198	311	251	364	1e-21	107
brPb-658038	XbrPb-658038	Scaffold03366	#N/A	#N/A	84.87	119	18	0	223	341	127	9	2e-17	93.7
brPb-658038	XbrPb-658038	Scaffold00868	#N/A	#N/A	97.67	43	1	0	212	254	29273	29315	1e-12	77.8
brPb-658038	XbrPb-658038	Scaffold00640	#N/A	#N/A	91.84	49	4	0	212	260	3880	3832	4e-09	65.9
brPb-658040	XbrPb-658040	C3	#N/A	#N/A	95.06	263	11	1	95	357	18966504	18966764	1e-113	412
brPb-658040	XbrPb-658040	C9	#N/A	#N/A	91.54	130	11	0	95	224	28335542	28335671	8e-41	170
brPb-658040	XbrPb-658040	C9	#N/A	#N/A	88.73	71	8	0	287	357	28335737	28335807	8e-13	77.8
brPb-658043	XbrPb-658043	C4	#N/A	#N/A	92.83	307	20	1	90	394	21726503	21726809	2e-118	428
brPb-658043	XbrPb-658043	C4	#N/A	#N/A	86.84	76	10	0	311	386	19578874	19578949	6e-11	71.9
brPb-658043	XbrPb-658043	C3	#N/A	#N/A	92.51	307	21	1	90	394	43137994	43137688	5e-116	420
brPb-658044	XbrPb-658044	C4	#N/A	#N/A	96.13	439	17	0	102	540	966878	966440	0	735
brPb-658054	XbrPb-658054	C4	#N/A	#N/A	96.42	419	15	0	102	520	15948975	15948557	0	712
brPb-658057	XbrPb-658057	C9	#N/A	#N/A	93.35	316	21	0	95	410	1254669	1254354	9e-128	460
brPb-658057	XbrPb-658057	C9	#N/A	#N/A	95.16	248	9	1	400	647	1254352	1254108	2e-107	392
brPb-658058	XbrPb-658058	C9	#N/A	#N/A	98.58	353	5	0	102	454	46877322	46877674	0	660
brPb-658058	XbrPb-658058	C3	#N/A	#N/A	94.86	175	9	0	285	459	4432183	4432009	2e-72	276
brPb-658058	XbrPb-658058	C3	#N/A	#N/A	94.23	104	6	0	103	206	4432344	4432241	3e-37	159
brPb-658058	XbrPb-658058	C3	#N/A	#N/A	87.5	96	12	0	104	199	25465327	25465422	4e-18	95.6
brPb-658058	XbrPb-658058	C3	#N/A	#N/A	91.43	70	6	0	303	372	25465551	25465620	6e-17	91.7
brPb-658058	XbrPb-658058	C3	#N/A	#N/A	85.42	96	14	0	308	403	17137183	17137088	2e-13	79.8
brPb-658058	XbrPb-658058	C2	#N/A	#N/A	91.41	163	14	0	293	455	4763628	4763466	2e-53	212
brPb-658058	XbrPb-658058	C2	#N/A	#N/A	92.63	95	7	0	104	198	4763720	4763626	2e-29	133
brPb-658058	XbrPb-658058	C1	#N/A	#N/A	85.89	163	23	0	292	454	42872773	42872935	7e-32	141
brPb-658058	XbrPb-658058	C1	#N/A	#N/A	88	100	12	0	104	203	42872599	42872698	1e-20	103
brPb-658058	XbrPb-658058	C1	#N/A	#N/A	87.5	96	12	0	104	199	39048042	39047947	4e-18	95.6
brPb-658058	XbrPb-658058	C1	#N/A	#N/A	90	70	7	0	303	372	39047854	39047785	1e-14	83.8
brPb-658058	XbrPb-658058	C1	#N/A	#N/A	86.05	86	12	0	318	403	39038993	39038908	3e-12	75.8
brPb-658058	XbrPb-658058	C5	#N/A	#N/A	84.67	150	23	0	292	441	45826163	45826312	4e-24	115
brPb-658058	XbrPb-658058	C5	#N/A	#N/A	87.76	98	12	0	102	199	45825987	45826084	2e-19	99.6
brPb-658058	XbrPb-658058	C5	#N/A	#N/A	86.46	96	13	0	104	199	40931250	40931155	9e-16	87.7
brPb-658058	XbrPb-658058	C5	#N/A	#N/A	82.64	121	21	0	307	427	40931023	40930903	1e-11	73.8
brPb-658058	XbrPb-658058	C8	#N/A	#N/A	94.12	51	3	0	308	358	33999948	33999998	8e-13	77.8
brPb-658064	XbrPb-658064	C9	#N/A	#N/A	96.67	90	3	0	370	459	44300799	44300710	6e-36	155
brPb-658064	XbrPb-658064	C9	#N/A	#N/A	95.12	82	4	0	370	451	44282892	44282811	8e-29	131
brPb-658064	XbrPb-658064	C9	#N/A	#N/A	89.53	86	8	1	90	175	44301058	44300974	7e-17	91.7
brPb-658064	XbrPb-658064	Scaffold00993	#N/A	#N/A	91.67	108	9	0	369	476	28543	28650	2e-32	143
brPb-658064	XbrPb-658064	Scaffold00993	#N/A	#N/A	90.48	84	7	1	90	173	28386	28468	4e-18	95.6
brPb-658064	XbrPb-658064	C2	#N/A	#N/A	86.71	143	18	1	328	469	6307316	6307458	5e-27	125
brPb-658064	XbrPb-658064	C2	#N/A	#N/A	88.46	104	10	2	90	192	6307190	6307292	4e-18	95.6
brPb-658064	XbrPb-658064	C2	#N/A	#N/A	95.45	44	2	0	377	420	5541834	5541791	6e-11	71.9
brPb-658064	XbrPb-658064	C6	#N/A	#N/A	86.21	145	19	1	333	476	26542944	26543088	8e-26	121
brPb-658064	XbrPb-658064	C6	#N/A	#N/A	90.7	86	7	1	90	175	26542824	26542908	3e-19	99.6
brPb-658064	XbrPb-658064	C3	#N/A	#N/A	91.57	83	7	0	377	459	46927367	46927449	3e-22	109
brPb-658064	XbrPb-658064	C3	#N/A	#N/A	88.89	81	8	1	90	170	46927205	46927284	7e-14	81.8
brPb-658064	XbrPb-658064	C4	#N/A	#N/A	93.48	46	3	0	249	294	42891364	42891319	1e-09	67.9
brPb-658066	XbrPb-658066	C6	#N/A	#N/A	96.59	176	6	0	102	277	19176620	19176795	5e-80	301
brPb-658066	XbrPb-658066	C6	#N/A	#N/A	96.39	166	6	0	485	650	19176819	19176984	4e-74	281
brPb-658066	XbrPb-658066	C8	#N/A	#N/A	93.55	62	4	0	316	377	34080571	34080510	8e-17	91.7
brPb-658066	XbrPb-658066	C8	#N/A	#N/A	84.31	102	14	1	102	203	30770260	30770161	3e-10	69.9
brPb-658066	XbrPb-658066	C3	#N/A	#N/A	95.12	41	2	0	320	360	12315130	12315170	5e-09	65.9
brPb-658067	XbrPb-658067	C1	#N/A	#N/A	97.84	185	4	0	96	280	15908242	15908058	2e-90	335
brPb-658070	XbrPb-658070	C1	A01	56.4728	92.06	718	52	4	96	809	11651274	11650558	0	965
brPb-658070	XbrPb-658070	C1	A01	56.4728	92.35	183	14	0	96	278	11646055	11645873	5e-65	252
brPb-658070	XbrPb-658070	C1	A01	56.4728	90.06	161	16	0	650	810	11645455	11645295	3e-54	216
brPb-658070	XbrPb-658070	C1	A01	56.4728	84.77	243	32	2	329	568	11645783	11645543	6e-43	178
brPb-658074	XbrPb-658074	C9	#N/A	#N/A	94.5	600	33	0	111	710	18196348	18196947	0	928
brPb-658074	XbrPb-658074	C9	#N/A	#N/A	93.24	281	19	0	102	382	18240872	18241152	1e-111	406
brPb-658074	XbrPb-658074	C9	#N/A	#N/A	93.31	254	17	0	457	710	18241155	18241408	2e-100	369
brPb-658074	XbrPb-658074	C9	#N/A	#N/A	81.97	294	53	0	418	711	18260756	18261049	3e-38	163
brPb-658074	XbrPb-658074	C7	#N/A	#N/A	83.83	266	43	0	445	710	26370322	26370587	2e-45	186
brPb-658074	XbrPb-658074	C7	#N/A	#N/A	84.91	232	35	0	445	676	26329393	26329624	3e-44	182
brPb-658074	XbrPb-658074	C7	#N/A	#N/A	78.62	435	90	1	277	711	26377714	26378145	1e-25	121
brPb-658074	XbrPb-658074	C7	#N/A	#N/A	87.83	115	14	0	279	393	26329236	26329350	1e-24	117
brPb-658074	XbrPb-658074	C2	#N/A	#N/A	80.23	258	51	0	454	711	38307250	38307507	1e-21	107
brPb-658074	XbrPb-658074	C2	#N/A	#N/A	81.22	181	34	0	520	700	38337610	38337790	3e-16	89.7
brPb-658074	XbrPb-658074	C1	#N/A	#N/A	81.05	153	29	0	483	635	34935344	34935496	2e-11	73.8
brPb-658074	XbrPb-658074	C6	#N/A	#N/A	86.67	75	10	0	512	586	10058656	10058582	3e-10	69.9
brPb-658075	XbrPb-658075	C6	#N/A	#N/A	91.71	205	17	0	106	310	31403336	31403540	3e-71	272
brPb-658075	XbrPb-658075	C6	#N/A	#N/A	90	80	6	1	193	272	25717333	25717410	2e-16	89.7
brPb-658077	XbrPb-658077	C7	#N/A	#N/A	97.71	262	6	0	96	357	35711385	35711124	2e-131	472
brPb-658077	XbrPb-658077	C7	#N/A	#N/A	95.08	264	10	2	410	673	35711088	35710828	2e-113	412
brPb-658077	XbrPb-658077	C2	#N/A	#N/A	95.36	151	6	1	211	360	47932237	47932087	2e-60	236
brPb-658077	XbrPb-658077	C2	#N/A	#N/A	90.75	173	11	2	410	582	47931917	47931750	2e-51	206
brPb-658077	XbrPb-658077	C2	#N/A	#N/A	100	35	0	0	98	132	47932335	47932301	3e-10	69.9
brPb-658077	XbrPb-658077	C2	#N/A	#N/A	88.14	59	7	0	615	673	47931709	47931651	1e-09	67.9
brPb-658077	XbrPb-658077	C9	#N/A	#N/A	89.62	106	11	0	440	545	2876194	2876299	2e-26	123
brPb-658078	XbrPb-658078	Scaffold01293	#N/A	#N/A	87.7	317	37	2	147	463	15243	15557	4e-86	321
brPb-658078	XbrPb-658078	C8	#N/A	#N/A	87.85	247	29	1	148	394	32280748	32280503	2e-66	256
brPb-658078	XbrPb-658078	C8	#N/A	#N/A	86.36	88	12	0	389	476	32280496	32280409	4e-15	85.7
brPb-658078	XbrPb-658078	C6	#N/A	#N/A	88.89	207	23	0	148	354	32820783	32820989	3e-59	232
brPb-658078	XbrPb-658078	C6	#N/A	#N/A	87.92	207	25	0	148	354	4656021	4655815	1e-54	216
brPb-658078	XbrPb-658078	C6	#N/A	#N/A	86.67	75	10	0	389	463	4655769	4655695	4e-12	75.8
brPb-658078	XbrPb-658078	C6	#N/A	#N/A	86.67	75	10	0	389	463	32821035	32821109	4e-12	75.8
brPb-658078	XbrPb-658078	C3	#N/A	#N/A	86.64	247	32	1	148	394	50799931	50800176	3e-59	232
brPb-658078	XbrPb-658078	C3	#N/A	#N/A	88.89	207	23	0	148	354	50926429	50926635	3e-59	232
brPb-658078	XbrPb-658078	C3	#N/A	#N/A	87.44	207	26	0	148	354	59940054	59940260	4e-52	208
brPb-658078	XbrPb-658078	C3	#N/A	#N/A	90.67	75	7	0	389	463	50800183	50800257	2e-19	99.6
brPb-658078	XbrPb-658078	C3	#N/A	#N/A	86.36	88	12	0	389	476	50926681	50926768	4e-15	85.7
brPb-658078	XbrPb-658078	C3	#N/A	#N/A	86.36	88	12	0	389	476	59940306	59940393	4e-15	85.7
brPb-658078	XbrPb-658078	C4	#N/A	#N/A	87.92	207	25	0	148	354	50913303	50913097	1e-54	216
brPb-658078	XbrPb-658078	C4	#N/A	#N/A	87.5	88	11	0	389	476	50913051	50912964	1e-17	93.7
brPb-658080	XbrPb-658080	C2	#N/A	#N/A	89.57	537	47	8	99	633	7324194	7324723	4e-145	517
brPb-658080	XbrPb-658080	C2	#N/A	#N/A	88.41	69	8	0	670	738	7324747	7324815	1e-12	77.8
brPb-658080	XbrPb-658080	C9	#N/A	#N/A	94.08	169	9	1	200	368	43336976	43336809	6e-64	248
brPb-658080	XbrPb-658080	C9	#N/A	#N/A	91.96	112	9	0	504	615	43336664	43336553	1e-34	151
brPb-658080	XbrPb-658080	C9	#N/A	#N/A	91.84	49	4	0	690	738	43336483	43336435	3e-10	69.9
brPb-658080	XbrPb-658080	C3	#N/A	#N/A	90.08	131	13	0	218	348	5689829	5689959	2e-36	157
brPb-658080	XbrPb-658080	C3	#N/A	#N/A	90.32	124	12	0	224	347	5683361	5683484	1e-34	151
brPb-658094	XbrPb-658094	C8	#N/A	#N/A	92.7	315	22	1	357	671	20855902	20856215	6e-110	400
brPb-658094	XbrPb-658094	C8	#N/A	#N/A	98.21	112	2	0	232	343	20855779	20855890	2e-51	206
brPb-658094	XbrPb-658094	C8	#N/A	#N/A	88.61	79	9	0	91	169	20855629	20855707	5e-15	85.7
brPb-658094	XbrPb-658094	C5	#N/A	#N/A	93.15	73	5	0	90	162	6088372	6088444	5e-21	105
brPb-658094	XbrPb-658094	C1	#N/A	#N/A	91.36	81	7	0	263	343	35867298	35867218	5e-21	105
brPb-658094	XbrPb-658094	C1	#N/A	#N/A	85.45	110	15	1	367	475	35867228	35867119	2e-14	83.8
brPb-658096	XbrPb-658096	C1	#N/A	#N/A	97.62	547	13	0	98	644	19797123	19797669	0	981
brPb-658096	XbrPb-658096	C1	#N/A	#N/A	81.5	173	32	0	207	379	33523322	33523150	4e-16	89.7
brPb-658096	XbrPb-658096	C8	#N/A	#N/A	93.97	547	33	0	98	644	8125246	8124700	0	823
brPb-658096	XbrPb-658096	Scaffold19119	#N/A	#N/A	97.21	359	10	0	118	476	359	1	1e-179	632
brPb-658096	XbrPb-658096	C5	#N/A	#N/A	81.44	264	49	0	116	379	19119032	19119295	7e-30	135
brPb-658096	XbrPb-658096	C5	#N/A	#N/A	82.84	134	23	0	126	259	18053164	18053031	2e-14	83.8
brPb-658096	XbrPb-658096	C7	#N/A	#N/A	82.84	134	23	0	246	379	15188320	15188453	2e-14	83.8
brPb-658096	XbrPb-658096	C7	#N/A	#N/A	93.62	47	3	0	130	176	1272006	1271960	3e-10	69.9
brPb-658096	XbrPb-658096	C4	#N/A	#N/A	82.35	119	21	0	267	385	8963360	8963478	3e-10	69.9
brPb-658097	XbrPb-658097	C4	A04	26.168	96.54	433	11	3	231	662	29985891	29985462	0	682
brPb-658097	XbrPb-658097	C4	A04	26.168	96.4	111	4	0	102	212	29986010	29985900	5e-46	188
brPb-658102	XbrPb-658102	C7	#N/A	#N/A	95.18	477	18	3	109	581	39261586	39261111	0	745
brPb-658102	XbrPb-658102	C7	#N/A	#N/A	89.26	121	13	0	460	580	24637448	24637568	4e-31	139
brPb-658102	XbrPb-658102	C7	#N/A	#N/A	95.77	71	3	0	309	379	24637304	24637374	1e-24	117
brPb-658102	XbrPb-658102	C7	#N/A	#N/A	88.46	78	9	0	121	198	24637112	24637189	2e-14	83.8
brPb-658102	XbrPb-658102	C7	#N/A	#N/A	86.3	73	10	0	303	375	48159014	48158942	5e-09	65.9
brPb-658102	XbrPb-658102	C8	#N/A	#N/A	87.47	455	53	4	130	581	27910161	27910614	7e-116	420
brPb-658103	XbrPb-658103	C6	#N/A	#N/A	93	257	14	2	225	477	2989157	2989413	6e-100	367
brPb-658103	XbrPb-658103	C6	#N/A	#N/A	98.77	81	1	0	94	174	2989012	2989092	2e-35	153
brPb-658103	XbrPb-658103	C6	#N/A	#N/A	89.52	105	10	1	94	197	2978997	2979101	2e-23	113
brPb-658104	XbrPb-658104	C1	A01	68.224	91.87	283	10	3	95	368	23819721	23819443	3e-102	375
brPb-658104	XbrPb-658104	C1	A01	68.224	99.15	117	0	1	387	502	23819426	23819310	2e-54	216
brPb-658108	XbrPb-658108	C8	#N/A	#N/A	87.11	194	25	0	307	500	35115963	35115770	2e-45	186
brPb-658108	XbrPb-658108	C8	#N/A	#N/A	85.42	96	14	0	171	266	35116102	35116007	3e-13	79.8
brPb-658108	XbrPb-658108	C5	#N/A	#N/A	86.27	153	19	2	344	495	34263868	34264019	8e-26	121
brPb-658108	XbrPb-658108	C5	#N/A	#N/A	82.93	164	28	0	332	495	40146142	40145979	2e-20	103
brPb-658108	XbrPb-658108	C5	#N/A	#N/A	89.61	77	8	0	178	254	34256090	34256166	3e-16	89.7
brPb-658108	XbrPb-658108	C5	#N/A	#N/A	82.86	140	24	0	332	471	34318744	34318883	1e-15	87.7
brPb-658108	XbrPb-658108	C5	#N/A	#N/A	89.55	67	7	0	359	425	34252297	34252363	1e-12	77.8
brPb-658108	XbrPb-658108	C5	#N/A	#N/A	89.55	67	7	0	185	251	34263709	34263775	1e-12	77.8
brPb-658108	XbrPb-658108	C5	#N/A	#N/A	94	50	3	0	185	234	40142585	40142634	4e-12	75.8
brPb-658108	XbrPb-658108	C5	#N/A	#N/A	88.24	68	8	0	185	252	34318597	34318664	7e-11	71.9
brPb-658108	XbrPb-658108	C5	#N/A	#N/A	82.88	111	19	0	391	501	34256303	34256413	3e-10	69.9
brPb-658108	XbrPb-658108	C5	#N/A	#N/A	92	50	4	0	185	234	40146275	40146226	1e-09	67.9
brPb-658108	XbrPb-658108	C3	#N/A	#N/A	98.46	65	1	0	185	249	28594596	28594532	8e-26	121
brPb-658108	XbrPb-658108	C3	#N/A	#N/A	82.93	164	28	0	332	495	32298158	32298321	2e-20	103
brPb-658108	XbrPb-658108	C3	#N/A	#N/A	82.28	158	28	0	335	492	28625913	28625756	7e-17	91.7
brPb-658108	XbrPb-658108	C3	#N/A	#N/A	81.41	156	29	0	340	495	20154293	20154138	3e-13	79.8
brPb-658108	XbrPb-658108	C3	#N/A	#N/A	81.41	156	29	0	340	495	20267815	20267970	3e-13	79.8
brPb-658108	XbrPb-658108	C3	#N/A	#N/A	88.24	68	8	0	185	252	28626063	28625996	7e-11	71.9
brPb-658108	XbrPb-658108	C3	#N/A	#N/A	88.06	67	8	0	185	251	28614286	28614220	3e-10	69.9
brPb-658108	XbrPb-658108	C3	#N/A	#N/A	87.14	70	9	0	90	159	28626149	28626080	1e-09	67.9
brPb-658108	XbrPb-658108	C1	#N/A	#N/A	79.74	311	63	0	185	495	34038945	34039255	1e-24	117
brPb-658108	XbrPb-658108	C1	#N/A	#N/A	79.74	311	63	0	185	495	34045474	34045164	1e-24	117
brPb-658108	XbrPb-658108	Scaffold01374	#N/A	#N/A	83.54	164	27	0	332	495	10621	10784	8e-23	111
brPb-658108	XbrPb-658108	C4	#N/A	#N/A	83.23	167	22	3	90	253	42227905	42227742	7e-17	91.7
brPb-658108	XbrPb-658108	C4	#N/A	#N/A	82.12	151	27	0	335	485	38692856	38692706	5e-15	85.7
brPb-658108	XbrPb-658108	C4	#N/A	#N/A	88.24	68	8	0	185	252	38693006	38692939	7e-11	71.9
brPb-658108	XbrPb-658108	C4	#N/A	#N/A	80.5	159	31	0	335	493	42227660	42227502	3e-10	69.9
brPb-658108	XbrPb-658108	C9	#N/A	#N/A	84.96	113	17	0	326	438	17784336	17784448	3e-16	89.7
brPb-658108	XbrPb-658108	C7	#N/A	#N/A	89.55	67	7	0	185	251	32099203	32099269	1e-12	77.8
brPb-658108	XbrPb-658108	C7	#N/A	#N/A	82.35	119	21	0	335	453	17149445	17149563	3e-10	69.9
brPb-658108	XbrPb-658108	Scaffold01244	#N/A	#N/A	85	100	13	1	181	280	434	337	2e-11	73.8
brPb-658111	XbrPb-658111	Scaffold02535	A09	57.583	92.98	541	38	0	86	626	789	1329	0	771
brPb-658111	XbrPb-658111	C3	A09	57.583	92.98	541	38	0	86	626	23319899	23319359	0	771
brPb-658111	XbrPb-658111	C3	A09	57.583	81.71	164	30	0	460	623	24257181	24257344	1e-15	87.7
brPb-658111	XbrPb-658111	C3	A09	57.583	85.88	85	12	0	521	605	26000035	25999951	2e-11	73.8
brPb-658111	XbrPb-658111	C3	A09	57.583	84.54	97	15	0	515	611	47847793	47847697	2e-11	73.8
brPb-658111	XbrPb-658111	C3	A09	57.583	93.62	47	3	0	437	483	32312650	32312696	3e-10	69.9
brPb-658111	XbrPb-658111	C3	A09	57.583	83.51	97	16	0	527	623	34230100	34230196	5e-09	65.9
brPb-658111	XbrPb-658111	C7	A09	57.583	82.69	156	27	0	437	592	5135964	5136119	6e-18	95.6
brPb-658111	XbrPb-658111	C7	A09	57.583	86.27	102	14	0	522	623	11153338	11153439	9e-17	91.7
brPb-658111	XbrPb-658111	C7	A09	57.583	86.6	97	13	0	527	623	4993618	4993522	3e-16	89.7
brPb-658111	XbrPb-658111	C7	A09	57.583	84.16	101	16	0	523	623	18642155	18642255	2e-11	73.8
brPb-658111	XbrPb-658111	C7	A09	57.583	83.5	103	17	0	521	623	2510211	2510109	3e-10	69.9
brPb-658111	XbrPb-658111	C7	A09	57.583	83.51	97	16	0	527	623	41632823	41632727	5e-09	65.9
brPb-658111	XbrPb-658111	C2	A09	57.583	82.32	164	29	0	460	623	17986594	17986757	6e-18	95.6
brPb-658111	XbrPb-658111	C2	A09	57.583	82.58	155	27	0	469	623	47382460	47382306	2e-17	93.7
brPb-658111	XbrPb-658111	C2	A09	57.583	81.6	163	30	0	428	590	24843200	24843038	5e-15	85.7
brPb-658111	XbrPb-658111	C2	A09	57.583	85.87	92	13	0	532	623	23839053	23839144	3e-13	79.8
brPb-658111	XbrPb-658111	C2	A09	57.583	84.78	92	14	0	523	614	15705075	15704984	8e-11	71.9
brPb-658111	XbrPb-658111	C2	A09	57.583	91.07	56	5	0	568	623	28393114	28393169	8e-11	71.9
brPb-658111	XbrPb-658111	C2	A09	57.583	85.06	87	13	0	537	623	51181966	51181880	3e-10	69.9
brPb-658111	XbrPb-658111	C6	A09	57.583	81.46	178	33	0	437	614	20437804	20437981	9e-17	91.7
brPb-658111	XbrPb-658111	C6	A09	57.583	84.78	92	14	0	523	614	29044504	29044595	8e-11	71.9
brPb-658111	XbrPb-658111	C6	A09	57.583	83.51	97	16	0	521	617	26025644	26025548	5e-09	65.9
brPb-658111	XbrPb-658111	C1	A09	57.583	89.61	77	8	0	514	590	3131085	3131009	3e-16	89.7
brPb-658111	XbrPb-658111	C1	A09	57.583	80.98	163	31	0	428	590	6301987	6301825	1e-12	77.8
brPb-658111	XbrPb-658111	C1	A09	57.583	85.54	83	12	0	529	611	31900423	31900341	3e-10	69.9
brPb-658111	XbrPb-658111	C1	A09	57.583	84.88	86	13	0	538	623	33230992	33230907	1e-09	67.9
brPb-658111	XbrPb-658111	Scaffold07235	A09	57.583	81.71	164	30	0	460	623	278	115	1e-15	87.7
brPb-658111	XbrPb-658111	Scaffold00834	A09	57.583	81.88	149	27	0	319	467	29873	30021	8e-14	81.8
brPb-658111	XbrPb-658111	C9	A09	57.583	83.19	119	20	0	505	623	29290580	29290462	1e-12	77.8
brPb-658111	XbrPb-658111	C9	A09	57.583	80.98	163	31	0	428	590	35352102	35351940	1e-12	77.8
brPb-658111	XbrPb-658111	C9	A09	57.583	84.78	92	14	0	532	623	51224954	51224863	8e-11	71.9
brPb-658111	XbrPb-658111	C9	A09	57.583	83.51	97	16	0	527	623	36184418	36184322	5e-09	65.9
brPb-658111	XbrPb-658111	C9	A09	57.583	83.51	97	16	0	527	623	50602463	50602559	5e-09	65.9
brPb-658111	XbrPb-658111	Scaffold13776	A09	57.583	84.78	92	14	0	532	623	82	173	8e-11	71.9
brPb-658111	XbrPb-658111	C4	A09	57.583	84.78	92	14	0	532	623	15290104	15290013	8e-11	71.9
brPb-658111	XbrPb-658111	C4	A09	57.583	85.54	83	12	0	532	614	23799259	23799177	3e-10	69.9
brPb-658111	XbrPb-658111	C4	A09	57.583	84.21	95	15	0	520	614	26990519	26990425	3e-10	69.9
brPb-658111	XbrPb-658111	Scaffold01852	A09	57.583	85.54	83	12	0	532	614	503	421	3e-10	69.9
brPb-658111	XbrPb-658111	Scaffold02636	A09	57.583	83.33	102	17	0	520	621	451	350	1e-09	67.9
brPb-658111	XbrPb-658111	Scaffold18915	A09	57.583	83.51	97	16	0	527	623	191	287	5e-09	65.9
brPb-658118	XbrPb-658118	C4	#N/A	#N/A	93.5	323	19	2	319	640	29480196	29479875	4e-127	458
brPb-658118	XbrPb-658118	C4	#N/A	#N/A	95.35	129	6	0	155	283	29480432	29480304	6e-52	208
brPb-658118	XbrPb-658118	C4	#N/A	#N/A	89.55	67	7	0	319	385	29480244	29480178	1e-12	77.8
brPb-658118	XbrPb-658118	C4	#N/A	#N/A	89.55	67	7	0	319	385	29480292	29480226	1e-12	77.8
brPb-658118	XbrPb-658118	C4	#N/A	#N/A	92.73	55	4	0	100	154	29480505	29480451	1e-12	77.8
brPb-658118	XbrPb-658118	C6	#N/A	#N/A	85.19	81	12	0	554	634	19740730	19740650	5e-09	65.9
brPb-658120	XbrPb-658120	C8	A09	31.148	94.5	200	11	0	96	295	33434683	33434484	4e-83	311
brPb-658120	XbrPb-658120	C8	A09	31.148	92.9	169	9	1	331	496	33434462	33434294	2e-60	236
brPb-658122	XbrPb-658122	C8	A02	32.92	90.67	75	7	0	259	333	15512512	15512438	2e-17	93.7
brPb-658122	XbrPb-658122	C5	A02	32.92	87	100	12	1	220	319	26855606	26855704	1e-15	87.7
brPb-658122	XbrPb-658122	C5	A02	32.92	87.88	66	8	0	132	197	36620159	36620224	1e-09	67.9
brPb-658122	XbrPb-658122	C6	A02	32.92	91.04	67	6	0	253	319	32398832	32398766	5e-15	85.7
brPb-658122	XbrPb-658122	C6	A02	32.92	88.73	71	8	0	132	202	32398778	32398708	1e-12	77.8
brPb-658122	XbrPb-658122	C6	A02	32.92	89.39	66	7	0	132	197	33109170	33109105	4e-12	75.8
brPb-658122	XbrPb-658122	C6	A02	32.92	89.71	68	6	1	229	296	33109051	33108985	7e-11	71.9
brPb-658122	XbrPb-658122	C6	A02	32.92	88.89	63	7	0	252	314	33109361	33109299	3e-10	69.9
brPb-658122	XbrPb-658122	C2	A02	32.92	85.45	110	4	3	419	516	25750599	25750708	5e-15	85.7
brPb-658122	XbrPb-658122	Scaffold05999	A02	32.92	91.43	70	5	1	222	291	360	428	2e-14	83.8
brPb-658122	XbrPb-658122	C3	A02	32.92	91.43	70	5	1	222	291	34515227	34515159	2e-14	83.8
brPb-658122	XbrPb-658122	C3	A02	32.92	90.32	62	5	1	230	291	34514630	34514570	1e-09	67.9
brPb-658122	XbrPb-658122	C4	A02	32.92	90.32	62	5	1	230	291	30651468	30651528	1e-09	67.9
brPb-658122	XbrPb-658122	C4	A02	32.92	87.01	77	9	1	231	307	23944861	23944786	4e-09	65.9
brPb-658124	XbrPb-658124	C1	#N/A	#N/A	95.06	425	19	2	100	524	4333897	4333475	0	660
brPb-658124	XbrPb-658124	C7	#N/A	#N/A	88.41	164	18	1	175	337	45619415	45619578	2e-39	167
brPb-658124	XbrPb-658124	C7	#N/A	#N/A	90	120	12	0	405	524	45619635	45619754	2e-32	143
brPb-658131	XbrPb-658131	C3	#N/A	#N/A	95.47	309	5	3	99	399	3127665	3127358	9e-137	490
brPb-658131	XbrPb-658131	C3	#N/A	#N/A	98.11	106	2	0	444	549	3118812	3118707	7e-48	194
brPb-658131	XbrPb-658131	C3	#N/A	#N/A	96.23	53	2	0	399	451	3127340	3127288	3e-16	89.7
brPb-658131	XbrPb-658131	C9	#N/A	#N/A	84.95	93	14	0	457	549	49451528	49451620	2e-11	73.8
brPb-658131	XbrPb-658131	C9	#N/A	#N/A	91.84	49	4	0	313	361	49447989	49448037	4e-09	65.9
brPb-658131	XbrPb-658131	C2	#N/A	#N/A	91.84	49	4	0	313	361	3038920	3038872	4e-09	65.9
brPb-658131	XbrPb-658131	C2	#N/A	#N/A	97.56	41	0	1	222	262	3039143	3039104	4e-09	65.9
brPb-658134	XbrPb-658134	C7	#N/A	#N/A	96.91	388	12	0	99	486	37122361	37122748	0	674
brPb-658134	XbrPb-658134	C7	#N/A	#N/A	83.42	386	64	0	101	486	90599	90984	5e-67	258
brPb-658134	XbrPb-658134	Scaffold00722	#N/A	#N/A	97.41	348	9	0	99	446	14530	14183	1e-175	618
brPb-658134	XbrPb-658134	C5	#N/A	#N/A	92.27	388	30	0	99	486	13266853	13267240	2e-149	531
brPb-658134	XbrPb-658134	Scaffold01823	#N/A	#N/A	83.42	386	64	0	101	486	3300	2915	5e-67	258
brPb-658134	XbrPb-658134	Scaffold07024	#N/A	#N/A	96.43	140	5	0	350	489	721	582	5e-61	238
brPb-658134	XbrPb-658134	C3	#N/A	#N/A	92.56	121	6	1	99	219	10628048	10627931	6e-39	165
brPb-658135	XbrPb-658135	C3	#N/A	#N/A	93.96	546	23	2	100	645	53129068	53129603	0	787
brPb-658135	XbrPb-658135	C4	#N/A	#N/A	93.2	103	7	0	489	591	33116714	33116816	2e-35	153
brPb-658135	XbrPb-658135	C4	#N/A	#N/A	91.82	110	9	0	114	223	33115995	33116104	2e-33	147
brPb-658135	XbrPb-658135	C4	#N/A	#N/A	91.11	90	8	0	288	377	33116232	33116321	5e-24	115
brPb-658137	XbrPb-658137	C5	A06	36.817	98.33	240	4	0	103	342	3759435	3759674	4e-123	444
brPb-658137	XbrPb-658137	C5	A06	36.817	98.55	138	2	0	360	497	3759675	3759812	6e-67	258
brPb-658137	XbrPb-658137	C8	A06	36.817	91.92	198	13	1	103	297	39577462	39577265	4e-68	262
brPb-658137	XbrPb-658137	C8	A06	36.817	90.06	161	16	0	103	263	19026554	19026714	3e-47	192
brPb-658137	XbrPb-658137	C8	A06	36.817	90.76	119	11	0	379	497	39577178	39577060	4e-34	149
brPb-658137	XbrPb-658137	C8	A06	36.817	91.59	107	9	0	379	485	19026790	19026896	9e-32	141
brPb-658137	XbrPb-658137	C4	A06	36.817	88.8	125	14	0	127	251	18988590	18988714	1e-30	137
brPb-658139	XbrPb-658139	C2	#N/A	#N/A	84.66	189	18	3	99	283	838330	838511	1e-30	137
brPb-658139	XbrPb-658139	C2	#N/A	#N/A	91.58	95	8	0	303	397	838551	838645	5e-27	125
brPb-658139	XbrPb-658139	C2	#N/A	#N/A	91.01	89	6	2	406	493	838680	838767	1e-18	97.6
brPb-658139	XbrPb-658139	C3	#N/A	#N/A	89.71	68	7	0	303	370	764841	764908	3e-13	79.8
brPb-658139	XbrPb-658139	C3	#N/A	#N/A	89.77	88	5	4	108	193	764597	764682	7e-11	71.9
brPb-658139	XbrPb-658139	Scaffold03621	#N/A	#N/A	95.65	46	2	0	101	146	79	34	4e-12	75.8
brPb-658139	XbrPb-658139	C9	#N/A	#N/A	86.96	69	9	0	329	397	53577109	53577041	4e-09	65.9
brPb-658142	XbrPb-658142	C2	#N/A	#N/A	96.71	639	21	0	95	733	4027816	4027178	0	1106
brPb-658142	XbrPb-658142	C9	#N/A	#N/A	87.11	543	70	0	191	733	47866784	47867326	5e-148	527
brPb-658142	XbrPb-658142	C5	#N/A	#N/A	79.63	216	44	0	219	434	46312114	46312329	3e-13	79.8
brPb-658145	XbrPb-658145	C6	#N/A	#N/A	97.78	135	3	0	98	232	24643693	24643827	8e-63	244
brPb-658145	XbrPb-658145	C6	#N/A	#N/A	96.08	102	4	0	361	462	24644257	24644358	9e-41	170
brPb-658145	XbrPb-658145	C6	#N/A	#N/A	85.09	114	1	4	244	351	24644142	24644245	2e-14	83.8
brPb-658148	XbrPb-658148	C5	#N/A	#N/A	96.34	464	15	2	99	561	28031818	28031356	0	769
brPb-658152	XbrPb-658152	C6	A06	22.0234	89.47	114	3	1	231	344	36128655	36128759	2e-31	139
brPb-658152	XbrPb-658152	C6	A06	22.0234	96.92	65	2	0	84	148	36128528	36128592	1e-23	113
brPb-658153	XbrPb-658153	Scaffold00895	A04	22.923	94.48	308	17	0	100	407	32837	33144	9e-133	476
brPb-658153	XbrPb-658153	C8	A04	22.923	88.79	321	30	2	101	418	31496315	31495998	9e-93	343
brPb-658153	XbrPb-658153	C6	A04	22.923	88.89	315	29	2	100	414	18253758	18254066	1e-91	339
brPb-658157	XbrPb-658157	C3	A03	4.76894	91.51	424	33	2	103	526	2488905	2488485	2e-152	541
brPb-658157	XbrPb-658157	C9	A03	4.76894	89.77	88	9	0	104	191	50382417	50382504	2e-20	103
brPb-658157	XbrPb-658157	C9	A03	4.76894	81.22	181	31	1	293	470	50382625	50382805	4e-15	85.7
brPb-658158	XbrPb-658158	C3	#N/A	#N/A	85.15	101	15	0	488	588	23845508	23845408	1e-15	87.7
brPb-658158	XbrPb-658158	C3	#N/A	#N/A	79.82	218	44	0	248	465	8423926	8423709	2e-14	83.8
brPb-658158	XbrPb-658158	C9	#N/A	#N/A	85.15	101	15	0	470	570	28475586	28475686	7e-14	81.8
brPb-658158	XbrPb-658158	C9	#N/A	#N/A	85.19	81	12	0	323	403	28475439	28475519	4e-09	65.9
brPb-658158	XbrPb-658158	Scaffold15868	#N/A	#N/A	82.5	120	21	0	448	567	91	210	7e-11	71.9
brPb-658158	XbrPb-658158	C8	#N/A	#N/A	86.96	69	9	0	518	586	3394187	3394255	7e-11	71.9
brPb-658158	XbrPb-658158	C5	#N/A	#N/A	84.27	89	14	0	506	594	17320696	17320784	7e-11	71.9
brPb-658159	XbrPb-658159	C5	#N/A	#N/A	97.31	223	5	1	104	325	7706159	7705937	6e-106	387
brPb-658159	XbrPb-658159	C8	#N/A	#N/A	88.89	153	17	0	116	268	37225372	37225524	3e-40	168
brPb-658159	XbrPb-658159	C6	#N/A	#N/A	85.22	115	17	0	128	242	15030209	15030323	1e-17	93.7
brPb-658163	XbrPb-658163	C9	A10	41.3744	95.77	426	15	2	97	519	48110704	48111129	0	688
brPb-658163	XbrPb-658163	C9	A10	41.3744	89.24	223	19	4	97	316	48104170	48104390	3e-56	222
brPb-658163	XbrPb-658163	C9	A10	41.3744	88.07	218	20	2	100	316	48094896	48095108	4e-55	218
brPb-658163	XbrPb-658163	C9	A10	41.3744	91.51	106	9	0	97	202	48106892	48106997	3e-31	139
brPb-658163	XbrPb-658163	C9	A10	41.3744	83.19	232	26	5	293	519	48107087	48107310	1e-27	127
brPb-658169	XbrPb-658169	C5	#N/A	#N/A	93.75	544	27	6	104	646	46029753	46030290	0	731
brPb-658169	XbrPb-658169	C1	#N/A	#N/A	92.13	127	9	1	286	412	43006105	43006230	7e-39	165
brPb-658169	XbrPb-658169	C1	#N/A	#N/A	87.65	170	15	2	457	620	43006281	43006450	3e-38	163
brPb-658169	XbrPb-658169	C1	#N/A	#N/A	86.3	146	19	1	109	253	43005944	43006089	2e-26	123
brPb-658172	XbrPb-658172	C1	A01	23.488	90.43	230	15	4	116	339	2757481	2757253	3e-66	256
brPb-658172	XbrPb-658172	C1	A01	23.488	87.89	190	23	0	493	682	2756963	2756774	8e-48	194
brPb-658172	XbrPb-658172	C1	A01	23.488	100	52	0	0	386	437	2757180	2757129	2e-20	103
brPb-658172	XbrPb-658172	C1	A01	23.488	100	34	0	0	398	431	2757057	2757024	1e-09	67.9
brPb-658172	XbrPb-658172	C1	A01	23.488	97.3	37	1	0	691	727	2756746	2756710	5e-09	65.9
brPb-658174	XbrPb-658174	C8	A09	35.9497	95.1	286	9	2	105	390	34730250	34729970	1e-123	446
brPb-658174	XbrPb-658174	C8	A09	35.9497	90.98	266	10	4	105	360	34740131	34739870	3e-87	325
brPb-658174	XbrPb-658174	C8	A09	35.9497	89.58	240	25	0	417	656	34729961	34729722	1e-74	283
brPb-658175	XbrPb-658175	C9	#N/A	#N/A	90.91	176	16	0	102	277	7894439	7894264	4e-56	222
brPb-658175	XbrPb-658175	C9	#N/A	#N/A	95.29	85	4	0	525	609	7892300	7892216	2e-30	137
brPb-658175	XbrPb-658175	C9	#N/A	#N/A	81.96	194	30	2	283	471	7892560	7892367	1e-18	97.6
brPb-658178	XbrPb-658178	C1	#N/A	#N/A	95.73	234	6	3	112	345	31834176	31833947	1e-98	363
brPb-658178	XbrPb-658178	C3	#N/A	#N/A	90.91	77	7	0	271	347	29754171	29754247	1e-18	97.6
brPb-658178	XbrPb-658178	C3	#N/A	#N/A	92.42	66	5	0	279	344	29759088	29759153	6e-17	91.7
brPb-658178	XbrPb-658178	C5	#N/A	#N/A	92.54	67	5	0	276	342	30662558	30662492	2e-17	93.7
brPb-658178	XbrPb-658178	C5	#N/A	#N/A	93.75	48	3	0	294	341	30658050	30658003	6e-11	71.9
brPb-658178	XbrPb-658178	C5	#N/A	#N/A	90.91	55	5	0	128	182	30662700	30662646	2e-10	69.9
brPb-658181	XbrPb-658181	C5	A09	73.323	96.63	178	6	0	303	480	16246813	16246990	3e-81	305
brPb-658181	XbrPb-658181	C5	A09	73.323	95.14	185	8	1	521	705	16247290	16247473	8e-76	287
brPb-658181	XbrPb-658181	C5	A09	73.323	98.08	52	1	0	473	524	16247229	16247280	6e-18	95.6
brPb-658181	XbrPb-658181	C5	A09	73.323	100	37	0	0	269	305	16246761	16246797	2e-11	73.8
brPb-658181	XbrPb-658181	C5	A09	73.323	100	35	0	0	196	230	16246653	16246687	3e-10	69.9
brPb-658181	XbrPb-658181	C7	A09	73.323	89.83	59	6	0	360	418	40614194	40614252	3e-10	69.9
brPb-658181	XbrPb-658181	C7	A09	73.323	85.37	82	12	0	585	666	28626478	28626397	1e-09	67.9
brPb-658181	XbrPb-658181	C2	A09	73.323	85.54	83	12	0	585	667	40797155	40797073	3e-10	69.9
brPb-658185	XbrPb-658185	C2	#N/A	#N/A	91.98	262	17	2	177	438	48475856	48476113	5e-92	341
brPb-658185	XbrPb-658185	C7	#N/A	#N/A	93.79	177	7	2	325	501	36216702	36216874	3e-65	252
brPb-658185	XbrPb-658185	C7	#N/A	#N/A	91.62	179	9	3	160	336	36216523	36216697	5e-55	218
brPb-658190	XbrPb-658190	C4	A04	0	93.75	96	6	0	216	311	31452235	31452140	2e-32	143
brPb-658190	XbrPb-658190	C4	A04	0	91.55	71	3	1	99	166	31452342	31452272	2e-16	89.7
brPb-658197	XbrPb-658197	C7	#N/A	#N/A	98.11	475	8	1	90	563	12260844	12261318	0	862
brPb-658197	XbrPb-658197	C7	#N/A	#N/A	88.56	306	27	6	90	392	12249743	12250043	3e-75	285
brPb-658199	XbrPb-658199	C9	A10	42.315	89.97	379	27	5	102	472	48593211	48593586	2e-116	422
brPb-658199	XbrPb-658199	C9	A10	42.315	88.13	219	18	4	531	742	48592739	48592956	1e-52	210
brPb-658199	XbrPb-658199	C9	A10	42.315	94	50	3	0	466	515	48592686	48592735	5e-12	75.8
brPb-658199	XbrPb-658199	C3	A10	42.315	89.58	96	9	1	378	472	3549432	3549337	2e-20	103
brPb-658201	XbrPb-658201	C5	#N/A	#N/A	96.51	430	14	1	99	528	44345601	44346029	0	726
brPb-658201	XbrPb-658201	C5	#N/A	#N/A	95.07	142	4	1	521	659	44346037	44346178	3e-56	222
brPb-658201	XbrPb-658201	C5	#N/A	#N/A	84.41	186	29	0	170	355	44338859	44339044	4e-31	139
brPb-658201	XbrPb-658201	C5	#N/A	#N/A	87.8	82	10	0	576	657	44177497	44177416	2e-14	83.8
brPb-658201	XbrPb-658201	C5	#N/A	#N/A	90.48	63	6	0	427	489	44177578	44177516	1e-12	77.8
brPb-658201	XbrPb-658201	C1	#N/A	#N/A	85.54	332	48	0	100	431	41895976	41896307	6e-73	278
brPb-658201	XbrPb-658201	C1	#N/A	#N/A	86.99	146	19	0	170	315	41875366	41875511	4e-31	139
brPb-658201	XbrPb-658201	C1	#N/A	#N/A	88.18	110	7	2	554	657	41896487	41896596	1e-21	107
brPb-658201	XbrPb-658201	C1	#N/A	#N/A	92.06	63	5	0	427	489	2880781	2880719	5e-15	85.7
brPb-658201	XbrPb-658201	C1	#N/A	#N/A	87.8	82	10	0	576	657	2880700	2880619	2e-14	83.8
brPb-658201	XbrPb-658201	C1	#N/A	#N/A	87.5	88	8	1	554	638	41875809	41875896	2e-14	83.8
brPb-658201	XbrPb-658201	C3	#N/A	#N/A	85.59	118	17	0	163	280	23124454	23124337	3e-19	99.6
brPb-658201	XbrPb-658201	C3	#N/A	#N/A	85.15	101	15	0	163	263	23117949	23117849	8e-14	81.8
brPb-658203	XbrPb-658203	C5	#N/A	#N/A	91.53	236	14	2	206	440	45263897	45264127	5e-80	301
brPb-658203	XbrPb-658203	C5	#N/A	#N/A	95.3	149	7	0	444	592	45264143	45264291	1e-61	240
brPb-658203	XbrPb-658203	C5	#N/A	#N/A	92.96	71	4	1	121	191	45263840	45263909	2e-17	93.7
brPb-658209	XbrPb-658209	C2	A01	66.6231	90	140	12	2	100	237	33061406	33061267	9e-35	151
brPb-658209	XbrPb-658209	C1	A01	66.6231	89.47	133	13	1	109	240	25774230	25774362	6e-33	145
brPb-658209	XbrPb-658209	C1	A01	66.6231	87.32	71	9	0	184	254	40100681	40100611	3e-10	69.9
brPb-658209	XbrPb-658209	C5	A01	66.6231	84.62	143	19	2	100	240	30444981	30444840	5e-18	95.6
brPb-658209	XbrPb-658209	C6	A01	66.6231	86.73	113	11	3	146	254	25755191	25755303	2e-14	83.8
brPb-658209	XbrPb-658209	C3	A01	66.6231	85.71	112	13	2	146	254	53997595	53997484	7e-14	81.8
brPb-658209	XbrPb-658209	C3	A01	66.6231	84.21	114	16	2	100	211	60269826	60269713	1e-09	67.9
brPb-658209	XbrPb-658209	Scaffold02944	A01	66.6231	87.32	71	9	0	184	254	1380	1310	3e-10	69.9
brPb-658213	XbrPb-658213	C2	A02	30.229	95.14	288	8	1	237	518	24175556	24175269	2e-128	462
brPb-658213	XbrPb-658213	C2	A02	30.229	97.93	145	3	0	101	245	24184522	24184378	9e-69	264
brPb-658213	XbrPb-658213	C2	A02	30.229	95.65	46	2	0	344	389	4117690	4117735	5e-12	75.8
brPb-658213	XbrPb-658213	C6	A02	30.229	96	50	1	1	107	156	1394896	1394944	5e-12	75.8
brPb-658219	XbrPb-658219	C7	#N/A	#N/A	92.22	90	4	1	347	436	38092837	38092923	3e-25	119
brPb-658219	XbrPb-658219	C7	#N/A	#N/A	88.57	105	9	2	95	198	38092610	38092712	3e-19	99.6
brPb-658219	XbrPb-658219	C7	#N/A	#N/A	88.52	61	7	0	523	583	38093271	38093331	1e-09	67.9
brPb-658222	XbrPb-658222	C8	#N/A	#N/A	100	33	0	0	459	491	29219816	29219848	4e-09	65.9
brPb-658230	XbrPb-658230	C8	A09	37.8122	97.58	165	4	0	91	255	31496315	31496151	1e-78	295
brPb-658230	XbrPb-658230	Scaffold00895	A09	37.8122	90.74	162	12	1	90	251	32837	32995	2e-49	198
brPb-658230	XbrPb-658230	C6	A09	37.8122	89.76	166	11	1	90	255	18253758	18253917	7e-49	196
brPb-658232	XbrPb-658232	C9	#N/A	#N/A	92.82	195	9	2	101	295	6191023	6191212	1e-69	266
brPb-658234	XbrPb-658234	C6	#N/A	#N/A	95.95	148	6	0	98	245	5075396	5075543	8e-64	246
brPb-658234	XbrPb-658234	C6	#N/A	#N/A	87.5	72	9	0	95	166	10395633	10395562	3e-11	71.9
brPb-658234	XbrPb-658234	C5	#N/A	#N/A	82.03	128	23	0	95	222	14823724	14823597	3e-11	71.9
brPb-658241	XbrPb-658241	C3	A03	62.3812	95.94	197	8	0	241	437	13250412	13250216	8e-88	327
brPb-658241	XbrPb-658241	C3	A03	62.3812	92.94	85	6	0	517	601	13250166	13250082	2e-27	127
brPb-658241	XbrPb-658241	C4	A03	62.3812	96.24	186	7	0	244	429	4439335	4439520	1e-83	313
brPb-658241	XbrPb-658241	C4	A03	62.3812	89.63	135	13	1	508	642	4439575	4439708	2e-39	167
brPb-658242	XbrPb-658242	C9	#N/A	#N/A	88.1	168	20	0	248	415	9381205	9381372	2e-47	192
brPb-658244	XbrPb-658244	C8	A03	66.117	96.17	392	12	1	276	667	39123967	39124355	0	660
brPb-658244	XbrPb-658244	C8	A03	66.117	98.57	70	1	0	145	214	39123871	39123940	1e-28	131
brPb-658244	XbrPb-658244	C3	A03	66.117	94.43	395	18	3	276	667	14447636	14447243	9e-168	593
brPb-658244	XbrPb-658244	C3	A03	66.117	96.82	157	4	1	105	260	14447809	14447653	1e-68	264
brPb-658244	XbrPb-658244	C4	A03	66.117	97.56	41	1	0	586	626	52237618	52237578	5e-12	75.8
brPb-658250	XbrPb-658250	C9	#N/A	#N/A	95.67	416	18	0	110	525	6385437	6385852	0	682
brPb-658250	XbrPb-658250	C9	#N/A	#N/A	97.47	198	3	1	524	719	6385874	6386071	9e-94	347
brPb-658250	XbrPb-658250	C4	#N/A	#N/A	95.35	409	18	1	117	525	25048850	25048443	0	652
brPb-658250	XbrPb-658250	C4	#N/A	#N/A	96.86	191	6	0	524	714	25048421	25048231	5e-89	331
brPb-658250	XbrPb-658250	C4	#N/A	#N/A	91.72	169	11	2	552	719	10542721	10542555	1e-52	210
brPb-658250	XbrPb-658250	C7	#N/A	#N/A	91.41	198	14	3	524	719	6956224	6956420	9e-60	234
brPb-658250	XbrPb-658250	C7	#N/A	#N/A	91.41	198	14	3	524	719	6960920	6961116	9e-60	234
brPb-658250	XbrPb-658250	C7	#N/A	#N/A	93.44	61	4	0	465	525	6956142	6956202	3e-16	89.7
brPb-658250	XbrPb-658250	C7	#N/A	#N/A	93.44	61	4	0	465	525	6960838	6960898	3e-16	89.7
brPb-658250	XbrPb-658250	C7	#N/A	#N/A	88.89	72	4	2	526	596	23224811	23224879	1e-09	67.9
brPb-658250	XbrPb-658250	C1	#N/A	#N/A	90.91	198	16	2	524	719	32352853	32353050	9e-60	234
brPb-658250	XbrPb-658250	C1	#N/A	#N/A	92	50	4	0	470	519	32352776	32352825	1e-09	67.9
brPb-658250	XbrPb-658250	C2	#N/A	#N/A	92.9	169	11	1	552	719	22489611	22489443	4e-59	232
brPb-658250	XbrPb-658250	C8	#N/A	#N/A	91.72	169	13	1	552	719	3935218	3935050	2e-54	216
brPb-658250	XbrPb-658250	C8	#N/A	#N/A	93.27	104	7	0	117	220	10366137	10366034	1e-34	151
brPb-658250	XbrPb-658250	C8	#N/A	#N/A	93.27	104	7	0	117	220	35634981	35634878	1e-34	151
brPb-658250	XbrPb-658250	C5	#N/A	#N/A	89.64	193	18	2	524	714	9803914	9803722	5e-52	208
brPb-658250	XbrPb-658250	C5	#N/A	#N/A	90.16	61	6	0	465	525	9803996	9803936	2e-11	73.8
brPb-658250	XbrPb-658250	C3	#N/A	#N/A	91.12	169	14	1	552	719	15363193	15363025	5e-52	208
brPb-658250	XbrPb-658250	C6	#N/A	#N/A	88.89	90	10	0	630	719	2746240	2746151	4e-19	99.6
brPb-658251	XbrPb-658251	C6	A04	46.28	94.51	419	19	2	95	510	25656868	25656451	8e-165	583
brPb-658251	XbrPb-658251	C6	A04	46.28	87.77	376	35	6	121	492	26625704	26625336	8e-91	337
brPb-658251	XbrPb-658251	C1	A04	46.28	84.8	342	35	4	121	448	36020151	36019813	1e-67	260
brPb-658251	XbrPb-658251	C1	A04	46.28	92.23	103	7	1	343	445	24243245	24243346	2e-29	133
brPb-658251	XbrPb-658251	C8	A04	46.28	87.8	164	16	2	123	282	28208730	28208567	6e-36	155
brPb-658251	XbrPb-658251	C5	A04	46.28	87.8	164	16	2	123	282	44377429	44377266	6e-36	155
brPb-658251	XbrPb-658251	C5	A04	46.28	87.91	91	7	1	156	242	43052173	43052083	8e-17	91.7
brPb-658251	XbrPb-658251	C2	A04	46.28	86.67	165	17	3	123	282	4020283	4020119	2e-29	133
brPb-658251	XbrPb-658251	C9	A04	46.28	87.83	115	12	1	121	235	23909099	23909211	8e-23	111
brPb-658251	XbrPb-658251	C9	A04	46.28	84.47	103	16	0	341	443	8852523	8852625	1e-12	77.8
brPb-658251	XbrPb-658251	C3	A04	46.28	90.43	94	6	1	192	282	62606605	62606512	8e-23	111
brPb-658251	XbrPb-658251	C7	A04	46.28	90.79	76	4	1	210	282	1843097	1843022	8e-17	91.7
brPb-658251	XbrPb-658251	C7	A04	46.28	85.57	97	14	0	341	437	1925844	1925748	7e-14	81.8
brPb-658252	XbrPb-658252	C6	#N/A	#N/A	92.93	311	11	3	155	455	8588784	8589093	4e-120	434
brPb-658252	XbrPb-658252	C6	#N/A	#N/A	95.12	41	2	0	87	127	8588303	8588343	4e-09	65.9
brPb-658253	XbrPb-658253	C6	#N/A	#N/A	94.94	178	9	0	278	455	20607920	20608097	5e-64	248
brPb-658253	XbrPb-658253	C6	#N/A	#N/A	95.3	149	7	0	125	273	20607755	20607903	3e-53	212
brPb-658253	XbrPb-658253	C6	#N/A	#N/A	85.96	114	13	1	469	579	20608106	20608219	2e-20	103
brPb-658253	XbrPb-658253	C4	#N/A	#N/A	94.35	124	7	0	331	454	31234959	31235082	6e-39	165
brPb-658253	XbrPb-658253	C4	#N/A	#N/A	86.84	76	10	0	201	276	31234818	31234893	6e-11	71.9
brPb-658253	XbrPb-658253	C4	#N/A	#N/A	93.48	46	3	0	533	578	31235151	31235196	3e-10	69.9
brPb-658253	XbrPb-658253	C8	#N/A	#N/A	96.7	91	3	0	183	273	28993452	28993362	1e-36	157
brPb-658253	XbrPb-658253	C8	#N/A	#N/A	88.4	181	18	2	282	459	28993342	28993162	2e-35	153
brPb-658253	XbrPb-658253	C8	#N/A	#N/A	94.23	52	3	0	521	572	28993101	28993050	3e-13	79.8
brPb-658257	XbrPb-658257	C4	A04	82.1476	94.98	438	18	1	96	533	51150677	51151110	0	692
brPb-658257	XbrPb-658257	C4	A04	82.1476	89.02	173	15	3	547	716	51150900	51151071	2e-42	176
brPb-658257	XbrPb-658257	C4	A04	82.1476	93.1	116	8	0	604	719	51151114	51151229	3e-41	172
brPb-658257	XbrPb-658257	C4	A04	82.1476	90.43	115	11	0	97	211	1359945	1360059	1e-31	141
brPb-658257	XbrPb-658257	C4	A04	82.1476	88.98	127	10	3	376	501	51151114	51151237	4e-25	119
brPb-658257	XbrPb-658257	Scaffold01024	A04	82.1476	90.98	122	11	0	96	217	25786	25907	7e-36	155
brPb-658260	XbrPb-658260	C6	#N/A	#N/A	95.14	494	18	3	98	591	14084324	14084811	0	771
brPb-658260	XbrPb-658260	C6	#N/A	#N/A	89.01	282	31	0	98	379	1283136	1282855	1e-83	313
brPb-658260	XbrPb-658260	C6	#N/A	#N/A	96.92	65	2	0	98	162	14079931	14079867	2e-23	113
brPb-658260	XbrPb-658260	C6	#N/A	#N/A	89.23	65	6	1	527	591	1282670	1282607	4e-09	65.9
brPb-658260	XbrPb-658260	C2	#N/A	#N/A	89.75	283	29	0	104	386	25329074	25329356	4e-89	331
brPb-658260	XbrPb-658260	C2	#N/A	#N/A	89.4	283	30	0	104	386	25296238	25296520	1e-86	323
brPb-658260	XbrPb-658260	C2	#N/A	#N/A	88.37	86	7	2	506	591	25296887	25296969	1e-12	77.8
brPb-658260	XbrPb-658260	C2	#N/A	#N/A	92.45	53	3	1	539	591	25329747	25329798	4e-09	65.9
brPb-658264	XbrPb-658264	C3	#N/A	#N/A	97.99	149	3	0	274	422	3127436	3127288	4e-71	272
brPb-658264	XbrPb-658264	C3	#N/A	#N/A	99.11	112	1	0	167	278	3127608	3127497	8e-54	214
brPb-658264	XbrPb-658264	C3	#N/A	#N/A	96.23	106	4	0	415	520	3118812	3118707	4e-43	178
brPb-658264	XbrPb-658264	C3	#N/A	#N/A	97.87	47	1	0	98	144	3127665	3127619	5e-15	85.7
brPb-658264	XbrPb-658264	C9	#N/A	#N/A	88.73	71	8	0	203	273	49447624	49447694	1e-12	77.8
brPb-658264	XbrPb-658264	C9	#N/A	#N/A	84.95	93	14	0	428	520	49451528	49451620	2e-11	73.8
brPb-658264	XbrPb-658264	C2	#N/A	#N/A	100	38	0	0	241	278	3039143	3039106	4e-12	75.8
brPb-658265	XbrPb-658265	C4	A04	29.642	90	430	38	3	100	528	33497220	33496795	2e-131	472
brPb-658266	XbrPb-658266	C9	A03	136.193	95.35	215	8	1	213	425	33368974	33368760	4e-92	341
brPb-658266	XbrPb-658266	C9	A03	136.193	100	125	0	0	100	224	33369098	33368974	5e-64	248
brPb-658266	XbrPb-658266	C9	A03	136.193	92.16	51	4	0	179	229	38558078	38558028	2e-10	69.9
brPb-658266	XbrPb-658266	C9	A03	136.193	92.16	51	4	0	179	229	38558938	38558888	2e-10	69.9
brPb-658266	XbrPb-658266	C9	A03	136.193	95.12	41	2	0	195	235	30776211	30776171	4e-09	65.9
brPb-658266	XbrPb-658266	C4	A03	136.193	96.89	161	5	0	200	360	5382070	5381910	1e-73	280
brPb-658266	XbrPb-658266	C4	A03	136.193	100	90	0	0	100	189	5382150	5382061	4e-43	178
brPb-658266	XbrPb-658266	C4	A03	136.193	95.12	82	2	1	346	425	5381912	5381831	5e-27	125
brPb-658266	XbrPb-658266	Scaffold00641	A03	136.193	90.4	177	15	1	251	425	68722	68546	1e-52	210
brPb-658266	XbrPb-658266	C3	A03	136.193	88.42	95	11	0	264	358	46704436	46704342	7e-20	101
brPb-658266	XbrPb-658266	C3	A03	136.193	89.53	86	9	0	157	242	46704528	46704443	3e-19	99.6
brPb-658266	XbrPb-658266	C3	A03	136.193	93.65	63	4	0	314	376	58169782	58169720	2e-17	93.7
brPb-658266	XbrPb-658266	C3	A03	136.193	93.1	58	4	0	180	237	39163887	39163830	2e-14	83.8
brPb-658266	XbrPb-658266	C1	A03	136.193	87	100	13	0	256	355	16094737	16094836	4e-18	95.6
brPb-658266	XbrPb-658266	C1	A03	136.193	87.21	86	11	0	157	242	16094653	16094738	2e-14	83.8
brPb-658266	XbrPb-658266	C7	A03	136.193	93.65	63	4	0	314	376	9386280	9386218	2e-17	93.7
brPb-658266	XbrPb-658266	C7	A03	136.193	88	100	10	2	178	275	3748512	3748611	1e-15	87.7
brPb-658266	XbrPb-658266	C7	A03	136.193	92.06	63	5	0	314	376	13707435	13707373	4e-15	85.7
brPb-658266	XbrPb-658266	C7	A03	136.193	95.65	46	2	0	352	397	3748653	3748698	4e-12	75.8
brPb-658266	XbrPb-658266	Scaffold00868	A03	136.193	95.65	46	2	0	195	240	24305	24350	4e-12	75.8
brPb-658266	XbrPb-658266	C5	A03	136.193	89.86	69	6	1	195	262	29554845	29554913	2e-11	73.8
brPb-658270	XbrPb-658270	C2	#N/A	#N/A	95.62	274	6	1	102	369	37090226	37089953	6e-125	450
brPb-658274	XbrPb-658274	C2	#N/A	#N/A	83.22	149	25	0	280	428	31002928	31002780	9e-19	97.6
brPb-658274	XbrPb-658274	C2	#N/A	#N/A	83.87	124	19	1	118	241	21204561	21204683	2e-13	79.8
brPb-658274	XbrPb-658274	C5	#N/A	#N/A	81.46	178	33	0	190	367	9259490	9259313	5e-17	91.7
brPb-658274	XbrPb-658274	C4	#N/A	#N/A	83.02	106	18	0	127	232	8962307	8962412	8e-10	67.9
brPb-658275	XbrPb-658275	C4	A04	93.2167	96.36	55	2	0	161	215	52656116	52656170	2e-17	93.7
brPb-658275	XbrPb-658275	C4	A04	93.2167	94.74	57	3	0	102	158	52655079	52655135	3e-16	89.7
brPb-658275	XbrPb-658275	C9	A04	93.2167	90.91	55	5	0	221	275	11328328	11328274	2e-10	69.9
brPb-658275	XbrPb-658275	C9	A04	93.2167	91.38	58	4	1	380	436	53799734	53799791	1e-09	67.9
brPb-658275	XbrPb-658275	C7	A04	93.2167	90.91	55	5	0	221	275	42027660	42027606	2e-10	69.9
brPb-658275	XbrPb-658275	C2	A04	93.2167	91.53	59	4	1	380	437	47378825	47378767	2e-10	69.9
brPb-658275	XbrPb-658275	C1	A04	93.2167	91.53	59	4	1	380	437	32602137	32602079	2e-10	69.9
brPb-658275	XbrPb-658275	C6	A04	93.2167	91.38	58	4	1	380	436	5633750	5633693	1e-09	67.9
brPb-658275	XbrPb-658275	C5	A04	93.2167	91.23	57	3	1	382	436	9929608	9929664	1e-09	67.9
brPb-658275	XbrPb-658275	C3	A04	93.2167	91.38	58	4	1	380	436	18152209	18152266	1e-09	67.9
brPb-658275	XbrPb-658275	C3	A04	93.2167	95.65	46	1	1	390	434	30134737	30134692	1e-09	67.9
brPb-658282	XbrPb-658282	C6	#N/A	#N/A	97.58	454	11	0	102	555	21381464	21381917	0	813
brPb-658282	XbrPb-658282	C8	#N/A	#N/A	93.97	116	7	0	424	539	28332217	28332332	6e-42	174
brPb-658282	XbrPb-658282	C8	#N/A	#N/A	94	100	6	0	105	204	28331889	28331988	9e-35	151
brPb-658282	XbrPb-658282	C8	#N/A	#N/A	85.44	158	23	0	221	378	28331999	28332156	8e-29	131
brPb-658282	XbrPb-658282	C4	#N/A	#N/A	84.96	113	17	0	436	548	49373297	49373185	3e-16	89.7
brPb-658283	XbrPb-658283	C6	A07	53.149	94.78	383	20	0	101	483	19556676	19557058	3e-170	601
brPb-658283	XbrPb-658283	C4	A07	53.149	91.08	370	30	2	111	480	29220636	29221002	3e-127	458
brPb-658284	XbrPb-658284	C3	#N/A	#N/A	91.9	247	12	5	96	338	3706592	3706834	5e-79	297
brPb-658284	XbrPb-658284	C3	#N/A	#N/A	97.95	146	3	0	349	494	3706853	3706998	2e-69	266
brPb-658284	XbrPb-658284	C2	#N/A	#N/A	90.34	145	14	0	350	494	3767774	3767918	1e-42	176
brPb-658284	XbrPb-658284	C9	#N/A	#N/A	87.88	99	11	1	369	466	48358870	48358772	2e-17	93.7
brPb-658285	XbrPb-658285	C3	A03	26.7853	94.06	303	18	0	102	404	3280078	3280380	3e-127	458
brPb-658285	XbrPb-658285	C9	A03	26.7853	82.71	133	20	1	303	435	49200044	49199915	1e-12	77.8
brPb-658286	XbrPb-658286	C4	#N/A	#N/A	88.02	384	37	5	124	504	28001659	28002036	3e-99	365
brPb-658286	XbrPb-658286	C7	#N/A	#N/A	88.14	371	37	5	137	503	31186956	31186589	5e-95	351
brPb-658286	XbrPb-658286	C7	#N/A	#N/A	90.57	53	5	0	541	593	31186545	31186493	4e-09	65.9
brPb-658286	XbrPb-658286	C8	#N/A	#N/A	87.87	371	36	5	137	504	41567246	41566882	7e-94	347
brPb-658286	XbrPb-658286	Scaffold08131	#N/A	#N/A	90.24	297	23	4	211	504	17	310	4e-89	331
brPb-658286	XbrPb-658286	C3	#N/A	#N/A	82.18	275	47	2	124	396	4594451	4594177	9e-32	141
brPb-658286	XbrPb-658286	Scaffold15081	#N/A	#N/A	88.24	119	11	3	318	433	316	434	7e-20	101
brPb-658286	XbrPb-658286	Scaffold18842	#N/A	#N/A	85.59	118	14	1	124	241	115	1	5e-18	95.6
brPb-658290	XbrPb-658290	C9	A10	20.543	93.53	170	10	1	130	298	41198208	41198377	3e-62	242
brPb-658290	XbrPb-658290	C9	A10	20.543	91.39	151	10	1	344	491	41198422	41198572	3e-47	192
brPb-658290	XbrPb-658290	C9	A10	20.543	87.14	70	9	0	513	582	41198587	41198656	1e-12	77.8
brPb-658291	XbrPb-658291	C9	#N/A	#N/A	94.53	274	9	5	174	443	10867786	10868057	1e-95	353
brPb-658291	XbrPb-658291	C9	#N/A	#N/A	91.13	282	12	6	174	443	10972753	10972473	9e-78	293
brPb-658291	XbrPb-658291	C9	#N/A	#N/A	95.08	61	3	0	99	159	10972813	10972753	1e-18	97.6
brPb-658291	XbrPb-658291	C9	#N/A	#N/A	93.44	61	4	0	99	159	10867726	10867786	3e-16	89.7
brPb-658301	XbrPb-658301	C8	A08	17.6979	94.92	197	9	1	352	547	23437622	23437818	9e-81	303
brPb-658301	XbrPb-658301	C8	A08	17.6979	90.14	71	7	0	88	158	23435659	23435729	4e-15	85.7
brPb-658301	XbrPb-658301	C5	A08	17.6979	88.18	110	12	1	424	533	11344341	11344449	1e-21	107
brPb-658308	XbrPb-658308	C6	#N/A	#N/A	93.79	290	18	0	95	384	31030346	31030057	1e-119	432
brPb-658308	XbrPb-658308	C3	#N/A	#N/A	97.04	203	6	0	95	297	64745816	64746018	2e-96	355
brPb-658310	XbrPb-658310	C5	#N/A	#N/A	93.98	166	9	1	98	263	1514634	1514470	3e-62	242
brPb-658310	XbrPb-658310	C5	#N/A	#N/A	96.55	116	4	0	326	441	1501950	1501835	4e-49	198
brPb-658310	XbrPb-658310	C5	#N/A	#N/A	90.57	106	7	1	339	441	1514452	1514347	1e-27	127
brPb-658310	XbrPb-658310	C5	#N/A	#N/A	91.58	95	7	1	145	239	1502103	1502010	1e-24	117
brPb-658310	XbrPb-658310	C5	#N/A	#N/A	100	53	0	0	258	310	1502002	1501950	4e-21	105
brPb-658310	XbrPb-658310	C8	#N/A	#N/A	86.4	125	17	0	101	225	817331	817207	2e-23	113
brPb-658311	XbrPb-658311	C5	#N/A	#N/A	93.55	93	6	0	426	518	43300425	43300517	2e-32	143
brPb-658311	XbrPb-658311	C5	#N/A	#N/A	88.68	106	4	2	99	200	43295508	43295609	7e-23	111
brPb-658314	XbrPb-658314	C4	#N/A	#N/A	91.78	292	17	2	129	420	12198213	12197929	2e-104	383
brPb-658314	XbrPb-658314	C4	#N/A	#N/A	92.57	148	11	0	166	313	46528362	46528509	2e-51	206
brPb-658314	XbrPb-658314	C4	#N/A	#N/A	93.5	123	6	2	536	657	12197859	12197738	8e-39	165
brPb-658314	XbrPb-658314	C4	#N/A	#N/A	92.16	51	4	0	428	478	12197932	12197882	3e-10	69.9
brPb-658314	XbrPb-658314	C3	#N/A	#N/A	89.66	145	7	3	147	290	9450811	9450948	7e-36	155
brPb-658320	XbrPb-658320	C6	#N/A	#N/A	96.07	611	17	3	95	704	20457419	20456815	0	1005
brPb-658320	XbrPb-658320	C8	#N/A	#N/A	88.82	170	16	1	192	361	29144166	29144332	3e-44	182
brPb-658320	XbrPb-658320	C8	#N/A	#N/A	88.89	162	15	1	410	571	29144399	29144557	7e-42	174
brPb-658320	XbrPb-658320	C8	#N/A	#N/A	90.8	87	5	1	625	708	29144554	29144640	6e-21	105
brPb-658320	XbrPb-658320	C4	#N/A	#N/A	87.37	95	9	1	534	628	30983853	30983762	3e-16	89.7
brPb-658320	XbrPb-658320	C4	#N/A	#N/A	92.06	63	5	0	398	460	30983936	30983874	5e-15	85.7
brPb-658328	XbrPb-658328	C5	#N/A	#N/A	93.99	333	17	1	96	425	1637827	1638159	3e-139	498
brPb-658328	XbrPb-658328	C8	#N/A	#N/A	90.91	77	7	0	349	425	891332	891408	1e-18	97.6
brPb-658328	XbrPb-658328	C8	#N/A	#N/A	85.85	106	15	0	96	201	891091	891196	6e-17	91.7
brPb-658328	XbrPb-658328	C2	#N/A	#N/A	88.89	63	7	0	267	329	39747763	39747825	2e-10	69.9
brPb-658332	XbrPb-658332	C7	A07	17.805	95.05	182	9	0	293	474	1206558	1206739	2e-76	289
brPb-658332	XbrPb-658332	C7	A07	17.805	95.24	147	4	1	130	273	1206402	1206548	3e-59	232
brPb-658332	XbrPb-658332	C7	A07	17.805	92.95	156	9	2	289	444	1120845	1120998	2e-51	206
brPb-658332	XbrPb-658332	C7	A07	17.805	93.69	111	3	2	103	210	1120628	1120737	3e-35	153
brPb-658332	XbrPb-658332	C7	A07	17.805	93.62	94	1	2	474	565	1206753	1206843	4e-28	129
brPb-658332	XbrPb-658332	C7	A07	17.805	88.52	61	7	0	150	210	1176663	1176723	5e-09	65.9
brPb-658332	XbrPb-658332	C8	A07	17.805	86.41	103	14	0	304	406	36133578	36133680	2e-17	93.7
brPb-658333	XbrPb-658333	Scaffold01014	A10	19.966	92.71	288	9	4	101	378	29190	29475	2e-106	389
brPb-658333	XbrPb-658333	Scaffold01014	A10	19.966	88.19	288	24	2	101	378	21953	22240	3e-80	301
brPb-658338	XbrPb-658338	C1	#N/A	#N/A	95.06	425	19	2	102	526	4333475	4333897	0	660
brPb-658338	XbrPb-658338	C7	#N/A	#N/A	88.41	164	18	1	289	451	45619578	45619415	2e-39	167
brPb-658338	XbrPb-658338	C7	#N/A	#N/A	90	120	12	0	102	221	45619754	45619635	2e-32	143
brPb-658340	XbrPb-658340	C6	#N/A	#N/A	95.24	126	5	1	97	222	3675245	3675121	5e-48	194
brPb-658340	XbrPb-658340	C9	#N/A	#N/A	87.88	198	17	3	97	292	50957860	50958052	1e-45	186
brPb-658340	XbrPb-658340	C5	#N/A	#N/A	88.57	175	15	2	118	292	6865377	6865546	3e-43	178
brPb-658340	XbrPb-658340	C3	#N/A	#N/A	88.57	175	15	2	118	292	52623898	52624067	3e-43	178
brPb-658340	XbrPb-658340	C3	#N/A	#N/A	84.16	101	14	1	97	195	22496154	22496254	8e-10	67.9
brPb-658340	XbrPb-658340	C2	#N/A	#N/A	88	175	16	2	118	292	31025157	31024988	8e-41	170
brPb-658340	XbrPb-658340	C2	#N/A	#N/A	86.43	140	15	1	153	292	23871112	23871247	4e-27	125
brPb-658340	XbrPb-658340	C2	#N/A	#N/A	95.24	42	2	0	326	367	23871279	23871320	8e-10	67.9
brPb-658340	XbrPb-658340	C1	#N/A	#N/A	87.43	175	17	2	118	292	6526769	6526938	2e-38	163
brPb-658340	XbrPb-658340	C1	#N/A	#N/A	88.89	72	8	0	304	375	42604891	42604820	2e-13	79.8
brPb-658340	XbrPb-658340	C1	#N/A	#N/A	84.85	99	15	0	118	216	42605060	42604962	9e-13	77.8
brPb-658340	XbrPb-658340	C8	#N/A	#N/A	93.88	49	3	0	327	375	24376269	24376317	1e-11	73.8
brPb-658340	XbrPb-658340	C4	#N/A	#N/A	93.88	49	3	0	327	375	35906230	35906278	1e-11	73.8
brPb-658344	XbrPb-658344	C7	#N/A	#N/A	97.64	466	11	0	100	565	41326961	41326496	0	837
brPb-658344	XbrPb-658344	C7	#N/A	#N/A	82.81	442	68	4	132	565	43341933	43341492	1e-64	250
brPb-658344	XbrPb-658344	C2	#N/A	#N/A	83.33	462	75	2	105	565	39228844	39229304	2e-76	289
brPb-658344	XbrPb-658344	C9	#N/A	#N/A	81.37	467	85	2	100	565	18706371	18706836	1e-55	220
brPb-658349	XbrPb-658349	C6	A03	134.175	91.56	225	9	3	140	355	25610907	25611130	2e-54	216
brPb-658349	XbrPb-658349	C6	A03	134.175	92.31	117	9	0	455	571	24197144	24197260	1e-37	161
brPb-658349	XbrPb-658349	C6	A03	134.175	93.22	59	4	0	456	514	3057723	3057665	5e-15	85.7
brPb-658349	XbrPb-658349	C6	A03	134.175	85.23	88	13	0	460	547	7311216	7311129	7e-11	71.9
brPb-658349	XbrPb-658349	C7	A03	134.175	99.08	109	1	0	349	457	45264153	45264261	5e-52	208
brPb-658349	XbrPb-658349	C7	A03	134.175	96.5	143	5	0	458	600	36312304	36312162	3e-50	202
brPb-658349	XbrPb-658349	C7	A03	134.175	89.14	221	12	4	140	349	45262907	45263126	3e-38	163
brPb-658349	XbrPb-658349	C7	A03	134.175	91.96	112	9	0	460	571	48205236	48205347	1e-34	151
brPb-658349	XbrPb-658349	C7	A03	134.175	94.67	75	4	0	282	356	45257729	45257803	1e-24	117
brPb-658349	XbrPb-658349	C7	A03	134.175	86.17	94	13	0	454	547	28797140	28797233	2e-14	83.8
brPb-658349	XbrPb-658349	C2	A03	134.175	91.96	112	9	0	460	571	4519715	4519604	1e-34	151
brPb-658349	XbrPb-658349	C2	A03	134.175	91.96	112	9	0	460	571	9353095	9353206	1e-34	151
brPb-658349	XbrPb-658349	C2	A03	134.175	89.39	66	7	0	482	547	18919740	18919805	5e-12	75.8
brPb-658349	XbrPb-658349	C2	A03	134.175	88.06	67	8	0	503	569	24607791	24607857	3e-10	69.9
brPb-658349	XbrPb-658349	C1	A03	134.175	91.96	112	9	0	460	571	34686357	34686468	1e-34	151
brPb-658349	XbrPb-658349	C1	A03	134.175	86.11	108	15	0	460	567	42296416	42296523	5e-18	95.6
brPb-658349	XbrPb-658349	C1	A03	134.175	92.54	67	5	0	505	571	3145878	3145812	2e-17	93.7
brPb-658349	XbrPb-658349	C4	A03	134.175	91.07	112	10	0	460	571	16747937	16748048	2e-32	143
brPb-658349	XbrPb-658349	C4	A03	134.175	90.91	110	10	0	461	570	34732105	34732214	4e-31	139
brPb-658349	XbrPb-658349	C4	A03	134.175	90	110	11	0	461	570	3531077	3531186	9e-29	131
brPb-658349	XbrPb-658349	Scaffold01229	A03	134.175	88.79	116	13	0	456	571	8526	8641	1e-27	127
brPb-658349	XbrPb-658349	C3	A03	134.175	86.84	114	15	0	458	571	31250168	31250055	1e-21	107
brPb-658349	XbrPb-658349	C5	A03	134.175	85.45	110	16	0	460	569	20296753	20296862	8e-17	91.7
brPb-658349	XbrPb-658349	C5	A03	134.175	83.19	113	18	1	449	560	25893239	25893351	5e-09	65.9
brPb-658350	XbrPb-658350	C6	#N/A	#N/A	95.32	171	3	1	99	269	19176984	19176819	2e-72	276
brPb-658350	XbrPb-658350	C6	#N/A	#N/A	91.67	120	10	0	476	595	19176795	19176676	4e-37	159
brPb-658350	XbrPb-658350	C8	#N/A	#N/A	96.77	62	2	0	377	438	34080510	34080571	1e-21	107
brPb-658350	XbrPb-658350	C8	#N/A	#N/A	97.37	38	1	0	189	226	30769956	30769993	1e-09	67.9
brPb-658350	XbrPb-658350	C9	#N/A	#N/A	85.83	120	14	2	317	434	22879304	22879422	3e-16	89.7
brPb-658350	XbrPb-658350	C1	#N/A	#N/A	89.23	65	6	1	375	438	19036446	19036510	4e-09	65.9
brPb-658353	XbrPb-658353	C5	#N/A	#N/A	85.03	314	29	4	103	407	9421000	9421304	2e-63	246
brPb-658353	XbrPb-658353	C5	#N/A	#N/A	94.12	51	3	0	406	456	9421315	9421365	9e-13	77.8
brPb-658353	XbrPb-658353	C8	#N/A	#N/A	95.14	144	7	0	314	457	22375913	22376056	1e-58	230
brPb-658353	XbrPb-658353	C8	#N/A	#N/A	91.23	114	10	0	103	216	22375723	22375836	1e-33	147
brPb-658353	XbrPb-658353	C8	#N/A	#N/A	95.52	67	3	0	229	295	22375840	22375906	2e-22	109
brPb-658365	XbrPb-658365	C9	#N/A	#N/A	96.3	297	11	0	100	396	48111545	48111841	1e-122	442
brPb-658365	XbrPb-658365	C9	#N/A	#N/A	85.34	232	23	6	112	342	48107648	48107869	2e-23	113
brPb-658365	XbrPb-658365	C9	#N/A	#N/A	88.17	93	3	3	139	228	48095585	48095672	1e-14	83.8
brPb-658365	XbrPb-658365	C9	#N/A	#N/A	85.42	96	13	1	241	336	48104888	48104982	6e-11	71.9
brPb-658369	XbrPb-658369	C8	#N/A	#N/A	91.51	271	23	0	102	372	21607580	21607310	3e-96	355
brPb-658369	XbrPb-658369	C8	#N/A	#N/A	93.62	94	6	0	405	498	21607275	21607182	4e-31	139
brPb-658369	XbrPb-658369	C8	#N/A	#N/A	90.32	62	6	0	540	601	21607117	21607056	2e-14	83.8
brPb-658369	XbrPb-658369	C8	#N/A	#N/A	89.39	66	7	0	264	329	7184055	7183990	5e-12	75.8
brPb-658369	XbrPb-658369	C7	#N/A	#N/A	89.39	66	7	0	264	329	2418798	2418863	5e-12	75.8
brPb-658369	XbrPb-658369	C7	#N/A	#N/A	85.06	87	13	0	240	326	37337840	37337754	3e-10	69.9
brPb-658369	XbrPb-658369	C3	#N/A	#N/A	86.05	86	12	0	241	326	34778954	34778869	5e-12	75.8
brPb-658369	XbrPb-658369	C3	#N/A	#N/A	84.21	95	15	0	235	329	61671273	61671179	3e-10	69.9
brPb-658369	XbrPb-658369	C2	#N/A	#N/A	89.39	66	7	0	264	329	788937	789002	5e-12	75.8
brPb-658369	XbrPb-658369	C9	#N/A	#N/A	84.88	86	13	0	241	326	8685031	8684946	1e-09	67.9
brPb-658370	XbrPb-658370	C9	#N/A	#N/A	95.98	323	12	1	167	488	862000	861678	8e-149	529
brPb-658370	XbrPb-658370	C9	#N/A	#N/A	91.39	151	10	1	260	410	775757	775904	2e-47	192
brPb-658370	XbrPb-658370	C9	#N/A	#N/A	89.52	124	13	0	107	230	865642	865519	2e-32	143
brPb-658370	XbrPb-658370	C9	#N/A	#N/A	86.36	154	18	1	257	410	865459	865309	4e-30	135
brPb-658370	XbrPb-658370	C9	#N/A	#N/A	89.25	93	10	0	142	234	775591	775683	4e-21	105
brPb-658370	XbrPb-658370	C3	#N/A	#N/A	85.71	133	16	1	263	395	21057561	21057432	2e-22	109
brPb-658383	XbrPb-658383	C5	#N/A	#N/A	96.28	430	15	1	102	531	44345601	44346029	0	718
brPb-658383	XbrPb-658383	C5	#N/A	#N/A	84.41	186	29	0	173	358	44338859	44339044	3e-31	139
brPb-658383	XbrPb-658383	C5	#N/A	#N/A	91.01	89	5	1	524	609	44346037	44346125	8e-23	111
brPb-658383	XbrPb-658383	C5	#N/A	#N/A	88.89	63	7	0	430	492	44177578	44177516	3e-10	69.9
brPb-658383	XbrPb-658383	C1	#N/A	#N/A	85.54	332	48	0	103	434	41895976	41896307	6e-73	278
brPb-658383	XbrPb-658383	C1	#N/A	#N/A	86.99	146	19	0	173	318	41875366	41875511	3e-31	139
brPb-658383	XbrPb-658383	C1	#N/A	#N/A	90.48	63	6	0	430	492	2880781	2880719	1e-12	77.8
brPb-658383	XbrPb-658383	C3	#N/A	#N/A	85.59	118	17	0	166	283	23124454	23124337	3e-19	99.6
brPb-658383	XbrPb-658383	C3	#N/A	#N/A	85.15	101	15	0	166	266	23117949	23117849	7e-14	81.8
brPb-658386	XbrPb-658386	C2	A02	23.061	96.58	263	8	1	148	410	15105930	15105669	1e-122	442
brPb-658386	XbrPb-658386	C2	A02	23.061	97.62	42	1	0	110	151	15105998	15105957	3e-12	75.8
brPb-658386	XbrPb-658386	C2	A02	23.061	93.75	48	3	0	148	195	15106096	15106049	5e-11	71.9
brPb-658390	XbrPb-658390	C2	#N/A	#N/A	91.98	212	16	1	311	521	18154976	18154765	5e-73	278
brPb-658390	XbrPb-658390	C7	#N/A	#N/A	89.33	75	7	1	132	206	14686736	14686663	1e-12	77.8
brPb-658391	XbrPb-658391	C8	A06	67.267	96.94	359	3	2	97	447	25353868	25354226	2e-176	620
brPb-658391	XbrPb-658391	C7	A06	67.267	95	80	4	0	240	319	37916342	37916263	1e-27	127
brPb-658392	XbrPb-658392	C5	#N/A	#N/A	90.06	181	18	0	239	419	40867048	40867228	3e-55	218
brPb-658392	XbrPb-658392	C5	#N/A	#N/A	96.15	52	0	1	108	159	40866918	40866967	5e-14	81.8
brPb-658392	XbrPb-658392	C5	#N/A	#N/A	100	39	0	0	154	192	40866976	40867014	8e-13	77.8
brPb-658392	XbrPb-658392	C3	#N/A	#N/A	90.06	181	17	1	240	419	25492167	25491987	8e-53	210
brPb-658394	XbrPb-658394	C9	#N/A	#N/A	96.3	297	11	0	102	398	48111545	48111841	1e-122	442
brPb-658394	XbrPb-658394	C9	#N/A	#N/A	85.34	232	23	6	114	344	48107648	48107869	1e-23	113
brPb-658394	XbrPb-658394	C9	#N/A	#N/A	88.17	93	3	3	141	230	48095585	48095672	1e-14	83.8
brPb-658394	XbrPb-658394	C9	#N/A	#N/A	85.42	96	13	1	243	338	48104888	48104982	5e-11	71.9
brPb-658397	XbrPb-658397	C7	#N/A	#N/A	93.54	480	24	4	97	570	26707805	26708283	0	692
brPb-658397	XbrPb-658397	C2	#N/A	#N/A	92.93	99	7	0	97	195	38547398	38547496	9e-32	141
brPb-658397	XbrPb-658397	C2	#N/A	#N/A	83.94	193	28	3	240	429	38547547	38547739	2e-23	113
brPb-658398	XbrPb-658398	C8	#N/A	#N/A	97.17	247	7	0	205	451	38638939	38639185	4e-120	434
brPb-658398	XbrPb-658398	C8	#N/A	#N/A	91.9	247	20	0	204	450	20211824	20211578	4e-89	331
brPb-658398	XbrPb-658398	C8	#N/A	#N/A	98.08	52	1	0	97	148	38638825	38638876	4e-18	95.6
brPb-658401	XbrPb-658401	C9	#N/A	#N/A	96.76	278	9	0	95	372	18265269	18265546	6e-134	480
brPb-658401	XbrPb-658401	C7	#N/A	#N/A	79.74	232	47	0	104	335	26423647	26423878	9e-16	87.7
brPb-658402	XbrPb-658402	C6	A06	11.423	98.1	105	2	0	14	118	33626448	33626344	2e-47	192
brPb-658402	XbrPb-658402	C3	A06	11.423	90.78	141	12	1	14	153	62784950	62784810	3e-40	168
brPb-658405	XbrPb-658405	C3	#N/A	#N/A	90.97	310	14	3	426	722	34762347	34762655	8e-107	391
brPb-658405	XbrPb-658405	C3	#N/A	#N/A	92.1	291	12	5	103	383	34761999	34762288	1e-99	367
brPb-658405	XbrPb-658405	C3	#N/A	#N/A	93.51	77	5	0	720	796	34763073	34763149	3e-26	123
brPb-658405	XbrPb-658405	C7	#N/A	#N/A	89.79	235	17	2	426	653	15312248	15312014	2e-70	270
brPb-658405	XbrPb-658405	C7	#N/A	#N/A	88.99	109	11	1	312	420	37855886	37855993	3e-23	113
brPb-658405	XbrPb-658405	C7	#N/A	#N/A	89.53	86	9	0	335	420	15312350	15312265	4e-19	99.6
brPb-658405	XbrPb-658405	C7	#N/A	#N/A	85.32	109	13	1	312	420	23825276	23825171	6e-15	85.7
brPb-658405	XbrPb-658405	C5	#N/A	#N/A	89.36	235	18	2	426	653	31794905	31795139	5e-68	262
brPb-658405	XbrPb-658405	C5	#N/A	#N/A	89.26	149	10	1	426	568	31796048	31796196	1e-40	170
brPb-658405	XbrPb-658405	C5	#N/A	#N/A	87.27	110	14	0	311	420	31794774	31794883	2e-21	107
brPb-658405	XbrPb-658405	C5	#N/A	#N/A	88.07	109	12	1	312	419	18206946	18207054	6e-21	105
brPb-658405	XbrPb-658405	C5	#N/A	#N/A	89.77	88	8	1	567	653	31796215	31796302	6e-18	95.6
[truncated: 32,093 more rows]
