# Supplementary material for: A consensus map of rapeseed (Brassica napus L.) based on diversity array technology markers: applications in genetic dissection of qualitative and quantitative traits
Source: BMC Genomics. 2013 Apr 23;14:277. doi: 10.1186/1471-2164-14-277 (PMC3641989; doi:10.1186/1471-2164-14-277)
Supplement: Additional file 9 — List of DArT clones that did not show any 'hit' with the genome scaffolds of Brassica rapa and Brassica oleracea. [file 1471-2164-14-277-S9.xls]

## Sheet: Sheet1
Additional file 9. List of DArT clones that did not show any 'hit' with the genome scaffolds of Brassica rapa and Brassica oleracea.
Genome	ID of DArT clone
A genome	XbrPb-658050
A genome	XbrPb-658161
A genome	XbrPb-658247
A genome	XbrPb-658675
A genome	XbrPb-658839
A genome	XbrPb-658843
A genome	XbrPb-658982
A genome	XbrPb-658987
A genome	XbrPb-659123
A genome	XbrPb-659418
A genome	XbrPb-660873
A genome	XbrPb-660881
A genome	XbrPb-661560
A genome	XbrPb-662479
A genome	XbrPb-662580
A genome	XbrPb-662615
A genome	XbrPb-662682
A genome	XbrPb-662917
A genome	XbrPb-662936
A genome	XbrPb-660356
A genome	XbrPb-660571
A genome	XbrPb-660608
A genome	XbrPb-663376
A genome	XbrPb-663531
A genome	XbrPb-663575
A genome	XbrPb-663576
A genome	XbrPb-663618
A genome	XbrPb-663669
A genome	XbrPb-669932
A genome	XbrPb-669993
A genome	XbrPb-670004
A genome	XbrPb-670006
A genome	XbrPb-670038
A genome	XbrPb-670048
A genome	XbrPb-670070
A genome	XbrPb-670136
A genome	XbrPb-670205
A genome	XbrPb-670227
A genome	XbrPb-670281
A genome	XbrPb-670286
A genome	XbrPb-670295
A genome	XbrPb-670298
A genome	XbrPb-670319
A genome	XbrPb-670341
A genome	XbrPb-670356
A genome	XbrPb-670376
A genome	XbrPb-670410
A genome	XbrPb-670503
A genome	XbrPb-670508
A genome	XbrPb-670518
A genome	XbrPb-670545
A genome	XbrPb-659901
A genome	XbrPb-659913
A genome	XbrPb-659932
A genome	XbrPb-659938
A genome	XbrPb-659946
A genome	XbrPb-659995
A genome	XbrPb-660028
A genome	XbrPb-660038
A genome	XbrPb-660102
A genome	XbrPb-660107
A genome	XbrPb-660116
A genome	XbrPb-660141
A genome	XbrPb-660155
A genome	XbrPb-660170
A genome	XbrPb-660174
A genome	XbrPb-660180
A genome	XbrPb-660189
A genome	XbrPb-660208
A genome	XbrPb-660211
A genome	XbrPb-670739
A genome	XbrPb-670760
A genome	XbrPb-670808
A genome	XbrPb-670866
A genome	XbrPb-670896
A genome	XbrPb-670898
A genome	XbrPb-670991
A genome	XbrPb-671010
A genome	XbrPb-671188
A genome	XbrPb-671214
A genome	XbrPb-671219
A genome	XbrPb-671222
A genome	XbrPb-671235
A genome	XbrPb-671362
A genome	XbrPb-662956
A genome	XbrPb-662994
A genome	XbrPb-663040
A genome	XbrPb-663102
A genome	XbrPb-663132
A genome	XbrPb-663134
A genome	XbrPb-663145
A genome	XbrPb-663150
A genome	XbrPb-663152
A genome	XbrPb-663186
A genome	XbrPb-663240
A genome	XbrPb-663252
A genome	XbrPb-663279
A genome	XbrPb-663319
A genome	XbrPb-657617
A genome	XbrPb-657752
A genome	XbrPb-657776
A genome	XbrPb-657780
A genome	XbrPb-659545
A genome	XbrPb-659547
A genome	XbrPb-659645
A genome	XbrPb-659668
A genome	XbrPb-659674
A genome	XbrPb-659684
A genome	XbrPb-659693
A genome	XbrPb-659710
A genome	XbrPb-659723
A genome	XbrPb-659736
A genome	XbrPb-659770
A genome	XbrPb-659784
A genome	XbrPb-659785
A genome	XbrPb-659787
A genome	XbrPb-659805
A genome	XbrPb-659813
A genome	XbrPb-659819
A genome	XbrPb-659827
A genome	XbrPb-659838
A genome	XbrPb-659842
A genome	XbrPb-659873
A genome	XbrPb-659882
A genome	XbrPb-807754
A genome	XbrPb-807773
A genome	XbrPb-807778
A genome	XbrPb-807796
A genome	XbrPb-807876
A genome	XbrPb-807898
A genome	XbrPb-808015
A genome	XbrPb-808021
A genome	XbrPb-808050
A genome	XbrPb-808105
A genome	XbrPb-808122
A genome	XbrPb-808153
A genome	XbrPb-808209
A genome	XbrPb-808260
A genome	XbrPb-808291
A genome	XbrPb-808295
A genome	XbrPb-808341
A genome	XbrPb-808349
A genome	XbrPb-808358
A genome	XbrPb-808428
A genome	XbrPb-808444
A genome	XbrPb-808514
A genome	XbrPb-808548
A genome	XbrPb-808578
A genome	XbrPb-808610
A genome	XbrPb-808619
A genome	XbrPb-808621
A genome	XbrPb-808622
A genome	XbrPb-808711
A genome	XbrPb-808712
A genome	XbrPb-808728
A genome	XbrPb-808819
A genome	XbrPb-808855
A genome	XbrPb-808890
A genome	XbrPb-808900
A genome	XbrPb-808940
A genome	XbrPb-808943
A genome	XbrPb-808957
A genome	XbrPb-809080
A genome	XbrPb-809094
A genome	XbrPb-809167
A genome	XbrPb-809191
A genome	XbrPb-809234
A genome	XbrPb-809238
A genome	XbrPb-809273
A genome	XbrPb-809295
A genome	XbrPb-809315
A genome	XbrPb-809355
A genome	XbrPb-809361
A genome	XbrPb-809366
A genome	XbrPb-809426
A genome	XbrPb-809459
A genome	XbrPb-809476
A genome	XbrPb-809575
A genome	XbrPb-809610
A genome	XbrPb-809626
A genome	XbrPb-809638
A genome	XbrPb-809735
A genome	XbrPb-809806
A genome	XbrPb-809812
A genome	XbrPb-809865
A genome	XbrPb-809892
A genome	XbrPb-809942
A genome	XbrPb-809946
A genome	XbrPb-810006
A genome	XbrPb-838638
A genome	XbrPb-838657
A genome	XbrPb-838677
A genome	XbrPb-838682
A genome	XbrPb-838838
A genome	XbrPb-838857
A genome	XbrPb-838866
A genome	XbrPb-838868
A genome	XbrPb-838884
A genome	XbrPb-838893
A genome	XbrPb-838894
A genome	XbrPb-838898
A genome	XbrPb-839048
A genome	XbrPb-839102
A genome	XbrPb-839183
A genome	XbrPb-839244
A genome	XbrPb-839266
A genome	XbrPb-839278
A genome	XbrPb-839287
A genome	XbrPb-839290
A genome	XbrPb-839293
A genome	XbrPb-839302
A genome	XbrPb-839425
A genome	XbrPb-839581
A genome	XbrPb-839599
A genome	XbrPb-839603
A genome	XbrPb-839612
A genome	XbrPb-839661
A genome	XbrPb-839803
A genome	XbrPb-839985
A genome	XbrPb-839987
A genome	XbrPb-839996
A genome	XbrPb-840009
A genome	XbrPb-840023
A genome	XbrPb-840026
A genome	XbrPb-840052
A genome	XbrPb-840066
A genome	XbrPb-840436
A genome	XbrPb-840464
A genome	XbrPb-840484
A genome	XbrPb-840504
A genome	XbrPb-840561
A genome	XbrPb-840608
A genome	XbrPb-840631
A genome	XbrPb-840702
A genome	XbrPb-840704
A genome	XbrPb-840739
A genome	XbrPb-840749
A genome	XbrPb-840763
A genome	XbrPb-840766
A genome	XbrPb-840769
A genome	XbrPb-840800
A genome	XbrPb-840806
A genome	XbrPb-840814
A genome	XbrPb-840830
A genome	XbrPb-840850
A genome	XbrPb-841169
A genome	XbrPb-841192
A genome	XbrPb-841195
A genome	XbrPb-841219
A genome	XbrPb-841227
A genome	XbrPb-841399
A genome	XbrPb-841543
A genome	XbrPb-841564
A genome	XbrPb-841853
A genome	XbrPb-841855
A genome	XbrPb-841980
C genome	XbrPb-658050
C genome	XbrPb-658083
C genome	XbrPb-658133
C genome	XbrPb-658161
C genome	XbrPb-658247
C genome	XbrPb-658271
C genome	XbrPb-658317
C genome	XbrPb-658367
C genome	XbrPb-658464
C genome	XbrPb-658496
C genome	XbrPb-658542
C genome	XbrPb-658550
C genome	XbrPb-658675
C genome	XbrPb-658735
C genome	XbrPb-658749
C genome	XbrPb-658815
C genome	XbrPb-658826
C genome	XbrPb-658839
C genome	XbrPb-658843
C genome	XbrPb-658914
C genome	XbrPb-658982
C genome	XbrPb-658987
C genome	XbrPb-659123
C genome	XbrPb-659140
C genome	XbrPb-659224
C genome	XbrPb-659228
C genome	XbrPb-659418
C genome	XbrPb-659419
C genome	XbrPb-660661
C genome	XbrPb-660784
C genome	XbrPb-660811
C genome	XbrPb-660873
C genome	XbrPb-661471
C genome	XbrPb-661526
C genome	XbrPb-661560
C genome	XbrPb-661648
C genome	XbrPb-661773
C genome	XbrPb-662087
C genome	XbrPb-662275
C genome	XbrPb-662479
C genome	XbrPb-662580
C genome	XbrPb-662615
C genome	XbrPb-662628
C genome	XbrPb-662682
C genome	XbrPb-662915
C genome	XbrPb-662936
C genome	XbrPb-660306
C genome	XbrPb-660356
C genome	XbrPb-660362
C genome	XbrPb-660401
C genome	XbrPb-660509
C genome	XbrPb-660608
C genome	XbrPb-661060
C genome	XbrPb-661105
C genome	XbrPb-663575
C genome	XbrPb-663576
C genome	XbrPb-663618
C genome	XbrPb-669932
C genome	XbrPb-669993
C genome	XbrPb-670004
C genome	XbrPb-670006
C genome	XbrPb-670038
C genome	XbrPb-670048
C genome	XbrPb-670070
C genome	XbrPb-670136
C genome	XbrPb-670176
C genome	XbrPb-670205
C genome	XbrPb-670227
C genome	XbrPb-670281
C genome	XbrPb-670295
C genome	XbrPb-670316
C genome	XbrPb-670341
C genome	XbrPb-670354
C genome	XbrPb-670376
C genome	XbrPb-670410
C genome	XbrPb-670503
C genome	XbrPb-670508
C genome	XbrPb-670518
C genome	XbrPb-670545
C genome	XbrPb-670546
C genome	XbrPb-670564
C genome	XbrPb-670587
C genome	XbrPb-659901
C genome	XbrPb-659913
C genome	XbrPb-659932
C genome	XbrPb-659938
C genome	XbrPb-659946
C genome	XbrPb-659995
C genome	XbrPb-660028
C genome	XbrPb-660038
C genome	XbrPb-660053
C genome	XbrPb-660087
C genome	XbrPb-660102
C genome	XbrPb-660107
C genome	XbrPb-660109
C genome	XbrPb-660116
C genome	XbrPb-660141
C genome	XbrPb-660155
C genome	XbrPb-660159
C genome	XbrPb-660174
C genome	XbrPb-660189
C genome	XbrPb-660197
C genome	XbrPb-660237
C genome	XbrPb-670739
C genome	XbrPb-670773
C genome	XbrPb-670808
C genome	XbrPb-670896
C genome	XbrPb-670898
C genome	XbrPb-670904
C genome	XbrPb-670991
C genome	XbrPb-671038
C genome	XbrPb-671214
C genome	XbrPb-671222
C genome	XbrPb-663066
C genome	XbrPb-663150
C genome	XbrPb-663152
C genome	XbrPb-663186
C genome	XbrPb-663220
C genome	XbrPb-663222
C genome	XbrPb-663252
C genome	XbrPb-663256
C genome	XbrPb-663279
C genome	XbrPb-663305
C genome	XbrPb-663319
C genome	XbrPb-657600
C genome	XbrPb-657617
C genome	XbrPb-657639
C genome	XbrPb-657752
C genome	XbrPb-657776
C genome	XbrPb-657780
C genome	XbrPb-659521
C genome	XbrPb-659645
C genome	XbrPb-659668
C genome	XbrPb-659674
C genome	XbrPb-659684
C genome	XbrPb-659693
C genome	XbrPb-659710
C genome	XbrPb-659723
C genome	XbrPb-659736
C genome	XbrPb-659770
C genome	XbrPb-659784
C genome	XbrPb-659785
C genome	XbrPb-659787
C genome	XbrPb-659805
C genome	XbrPb-659827
C genome	XbrPb-659842
C genome	XbrPb-659873
C genome	XbrPb-659882
C genome	XbrPb-807754
C genome	XbrPb-807773
C genome	XbrPb-807778
C genome	XbrPb-807796
C genome	XbrPb-807852
C genome	XbrPb-807858
C genome	XbrPb-807876
C genome	XbrPb-807892
C genome	XbrPb-807898
C genome	XbrPb-807915
C genome	XbrPb-807952
C genome	XbrPb-807957
C genome	XbrPb-808009
C genome	XbrPb-808015
C genome	XbrPb-808042
C genome	XbrPb-808050
C genome	XbrPb-808084
C genome	XbrPb-808105
C genome	XbrPb-808122
C genome	XbrPb-808153
C genome	XbrPb-808172
C genome	XbrPb-808183
C genome	XbrPb-808209
C genome	XbrPb-808218
C genome	XbrPb-808220
C genome	XbrPb-808223
C genome	XbrPb-808260
C genome	XbrPb-808291
C genome	XbrPb-808295
C genome	XbrPb-808341
C genome	XbrPb-808349
C genome	XbrPb-808357
C genome	XbrPb-808358
C genome	XbrPb-808361
C genome	XbrPb-808389
C genome	XbrPb-808415
C genome	XbrPb-808428
C genome	XbrPb-808444
C genome	XbrPb-808514
C genome	XbrPb-808548
C genome	XbrPb-808578
C genome	XbrPb-808579
C genome	XbrPb-808606
C genome	XbrPb-808610
C genome	XbrPb-808619
C genome	XbrPb-808621
C genome	XbrPb-808622
C genome	XbrPb-808630
C genome	XbrPb-808660
C genome	XbrPb-808672
C genome	XbrPb-808696
C genome	XbrPb-808703
C genome	XbrPb-808711
C genome	XbrPb-808712
C genome	XbrPb-808724
C genome	XbrPb-808728
C genome	XbrPb-808782
C genome	XbrPb-808819
C genome	XbrPb-808820
C genome	XbrPb-808829
C genome	XbrPb-808855
C genome	XbrPb-808858
C genome	XbrPb-808890
C genome	XbrPb-808900
C genome	XbrPb-808940
C genome	XbrPb-808943
C genome	XbrPb-808996
C genome	XbrPb-809006
C genome	XbrPb-809037
C genome	XbrPb-809048
C genome	XbrPb-809063
C genome	XbrPb-809080
C genome	XbrPb-809081
C genome	XbrPb-809088
C genome	XbrPb-809094
C genome	XbrPb-809097
C genome	XbrPb-809103
C genome	XbrPb-809128
C genome	XbrPb-809143
C genome	XbrPb-809151
C genome	XbrPb-809167
C genome	XbrPb-809178
C genome	XbrPb-809191
C genome	XbrPb-809234
C genome	XbrPb-809238
C genome	XbrPb-809273
C genome	XbrPb-809295
C genome	XbrPb-809315
C genome	XbrPb-809325
C genome	XbrPb-809351
C genome	XbrPb-809355
C genome	XbrPb-809361
C genome	XbrPb-809366
C genome	XbrPb-809411
C genome	XbrPb-809421
C genome	XbrPb-809426
C genome	XbrPb-809440
C genome	XbrPb-809459
C genome	XbrPb-809464
C genome	XbrPb-809476
C genome	XbrPb-809524
C genome	XbrPb-809561
C genome	XbrPb-809575
C genome	XbrPb-809577
C genome	XbrPb-809610
C genome	XbrPb-809626
C genome	XbrPb-809638
C genome	XbrPb-809654
C genome	XbrPb-809701
C genome	XbrPb-809704
C genome	XbrPb-809735
C genome	XbrPb-809746
C genome	XbrPb-809747
C genome	XbrPb-809806
C genome	XbrPb-809812
C genome	XbrPb-809833
C genome	XbrPb-809865
C genome	XbrPb-809892
C genome	XbrPb-809896
C genome	XbrPb-809942
C genome	XbrPb-809946
C genome	XbrPb-809960
C genome	XbrPb-809984
C genome	XbrPb-809998
C genome	XbrPb-810006
C genome	XbrPb-838668
C genome	XbrPb-838677
C genome	XbrPb-838707
C genome	XbrPb-838838
C genome	XbrPb-838857
C genome	XbrPb-838866
C genome	XbrPb-838868
C genome	XbrPb-838884
C genome	XbrPb-838893
C genome	XbrPb-838894
C genome	XbrPb-838898
C genome	XbrPb-839048
C genome	XbrPb-839183
C genome	XbrPb-839239
C genome	XbrPb-839244
C genome	XbrPb-839252
C genome	XbrPb-839266
C genome	XbrPb-839278
C genome	XbrPb-839287
C genome	XbrPb-839290
C genome	XbrPb-839293
C genome	XbrPb-839302
C genome	XbrPb-839581
C genome	XbrPb-839597
C genome	XbrPb-839599
C genome	XbrPb-839603
C genome	XbrPb-839605
C genome	XbrPb-839612
C genome	XbrPb-839614
C genome	XbrPb-839618
C genome	XbrPb-839620
C genome	XbrPb-839644
C genome	XbrPb-839660
C genome	XbrPb-839661
C genome	XbrPb-839674
C genome	XbrPb-839803
C genome	XbrPb-839985
C genome	XbrPb-839987
C genome	XbrPb-839996
C genome	XbrPb-840009
C genome	XbrPb-840023
C genome	XbrPb-840026
C genome	XbrPb-840052
C genome	XbrPb-840061
C genome	XbrPb-840066
C genome	XbrPb-840280
C genome	XbrPb-840367
C genome	XbrPb-840375
C genome	XbrPb-840385
C genome	XbrPb-840436
C genome	XbrPb-840462
C genome	XbrPb-840464
C genome	XbrPb-840484
C genome	XbrPb-840561
C genome	XbrPb-840608
C genome	XbrPb-840631
C genome	XbrPb-840652
C genome	XbrPb-840695
C genome	XbrPb-840702
C genome	XbrPb-840704
C genome	XbrPb-840739
C genome	XbrPb-840740
C genome	XbrPb-840749
C genome	XbrPb-840763
C genome	XbrPb-840766
C genome	XbrPb-840769
C genome	XbrPb-840800
C genome	XbrPb-840806
C genome	XbrPb-840814
C genome	XbrPb-840830
C genome	XbrPb-840836
C genome	XbrPb-840850
C genome	XbrPb-841145
C genome	XbrPb-841154
C genome	XbrPb-841169
C genome	XbrPb-841192
C genome	XbrPb-841195
C genome	XbrPb-841210
C genome	XbrPb-841219
C genome	XbrPb-841221
C genome	XbrPb-841227
C genome	XbrPb-841543
C genome	XbrPb-841804
C genome	XbrPb-841853
C genome	XbrPb-841855
C genome	XbrPb-841980
