# Supplementary material for: A consensus map of rapeseed (Brassica napus L.) based on diversity array technology markers: applications in genetic dissection of qualitative and quantitative traits
Source: BMC Genomics. 2013 Apr 23;14:277. doi: 10.1186/1471-2164-14-277 (PMC3641989; doi:10.1186/1471-2164-14-277)
Supplement: Additional file 11 — List of inter-and intra homoalleles of marker loci mapped on the consensus map developed from six mapping populations. [file 1471-2164-14-277-S11.xls]

## Sheet: Sheet1
Additional file 11 : List of inter-and intra homoalleles (duplicated) of marker loci mapped on the consensus map developed from six populations derived from Ag-Castle/Westar, BLN2762/Surpass400, Lynx/Monty, Maxol*1/Westar, Skipton/Ag-Spectrum and Tapidor/Ningyou7.
Locus	Chromosome	Map Position (cM)	Marker Type
sn3761b	C2	38.213	Non-DArT
sn3761a	A2	74.62	Non-DArT
sn11670b	A9	41.833	Non-DArT
sn11670a	C8	42.476	Non-DArT
pw233b	C9	63.118	Non-DArT
pw233a	A9	81.775	Non-DArT
pw155b	A10	41.592	Non-DArT
pw155a	C9	108.621	Non-DArT
pw123ce	C8	66.028	Non-DArT
pw123bh	A6	48.593	Non-DArT
pw123be	A9	24.322	Non-DArT
pw123ah	A9	22.718	Non-DArT
pw123ae	A6	49.879	Non-DArT
ol11g11b	C3	82.97	Non-DArT
ol11g11a	A3	83.5862	Non-DArT
na12e01b	A5	48.172	Non-DArT
na12e01a	C6	77.839	Non-DArT
na12b05b	C8	0	Non-DArT
na12b05a	A8	27.4019	Non-DArT
na10d07b	C9	84.83	Non-DArT
na10d07a	A10	25.107	Non-DArT
myb28-3f/r	C9	34.535	Non-DArT
myb28-1f/r	A9	112.737	Non-DArT
igf9014c	C7	34.658	Non-DArT
igf9014b	A1	57.674	Non-DArT
igf9014a	A1	58.159	Non-DArT
igf5706y	C7	13.322	Non-DArT
igf5706e	A9	9.318	Non-DArT
igf5702e	C7	9.68	Non-DArT
igf5702d	C4	37.992	Non-DArT
igf5385f	A9	121.573	Non-DArT
igf5385a	A3	58.5002	Non-DArT
igf5222g	A2	26.902	Non-DArT
igf5222b	A9	128.328	Non-DArT
igf5193c	C8	86.372	Non-DArT
igf5193b	C9	83.051	Non-DArT
igf3395d	A4	94.259	Non-DArT
igf3395c	C4	61.304	Non-DArT
igf3165c	A3	92.8592	Non-DArT
igf3165b	C3	94.852	Non-DArT
igf2134f2	A3	55.1252	Non-DArT
igf2134e	C3	42.627	Non-DArT
igf1226l	A7	103.673	Non-DArT
igf1226f	A7	104.427	Non-DArT
igf1226b	C6	0	Non-DArT
igf1226a	A7	112.854	Non-DArT
hs-au39b	A3	118.151	Non-DArT
hs-au39a	C7	30.071	Non-DArT
hg-tag1-c6	C6	98.796	Non-DArT
hg-tag1-a7	A7	19.454	Non-DArT
h129I15-4-2	A2	51.898	Non-DArT
h129I15-4-1	A3	75.5572	Non-DArT
h007d13-3-2	A3	76.1472	Non-DArT
h007d13-3-1	C3	68.563	Non-DArT
h005a08-1-3	C6	87.658	Non-DArT
h005a08-1-2	A3	128.829	Non-DArT
cb10530b	C2	41.536	Non-DArT
cb10530a	C4	54.844	Non-DArT
b043f18-c2-0-3	A9	0	Non-DArT
b043f18-c2-0-1	C8	103.022	Non-DArT
b043f18-c1-4	A9	2.34	Non-DArT
b039k15-5-2	A9	89.285	Non-DArT
b039k15-5-1	C9	49.516	Non-DArT
b034P14-1-2	C8	61.486	Non-DArT
b034P14-1-1	A8	6.05495	Non-DArT
brPb-657614	A2	28.625	DArT
brPb-657614	A6	19.3767	DArT
brPb-658209	A1	66.6231	DArT
brPb-658209	C4	4.85839	DArT
brPb-659237	A1	66.2988	DArT
brPb-659237	C4	0	DArT
brPb-660869	A3	4.76894	DArT
brPb-660869	C3	4.49	DArT
brPb-661581	A1	66.6231	DArT
brPb-661581	C4	4.85839	DArT
brPb-662103	A6	36.818	DArT
brPb-662113	C3	9.0245	DArT
brPb-663196	A9	87.6632	DArT
brPb-663196	C8	43.74	DArT
brPb-808599	A4	27.36	DArT
brPb-808599	A9	60.8121	DArT
brPb-809756	A3	14.8947	DArT
brPb-809756	C3	8.974	DArT
