# Supplementary material for: A consensus map of rapeseed (Brassica napus L.) based on diversity array technology markers: applications in genetic dissection of qualitative and quantitative traits
Source: BMC Genomics. 2013 Apr 23;14:277. doi: 10.1186/1471-2164-14-277 (PMC3641989; doi:10.1186/1471-2164-14-277)
Supplement: Additional file 12 — Chromosomal position of molecular markers associated with various traits segregating in the mapping populations used for construction of consensus map. [file 1471-2164-14-277-S12.xls]

## Sheet: Sheet1
Additional file 12: Chromosomal position of molecular markers associated with various traits segregating in the mapping populations used for construction of consensus map.
Locus	Marker Type	Chromosomal Location	Map Position (cM)	Significant Marker Interval	Target Trait	Reference	QTLs for Glucoinsolate	Reference for Glucoinsolate
hr-cl-265	AFLP	A1	0
cb10081	SSR	A1	4.811
niab113	SSR	A1	6.357		Seed yield-TN	34	Aro-GST-S	35
sn11638	SSR	A1	7.199
igf2722b	SNP	A1	7.83
hbr003	SSR	A1	8.92
niab097	SSR	A1	12.821				Ali-4C-PRO-S,Aro-GST-S,Ali-4C-S,Ali-S,TGS-S	35
brms-098	SSR	A1	15.931
brPb-659711	DArT	A1	16.776
pw157	RFLP	A1	18.013
pw248	RFLP	A1	19.405		Seed-number, Branch-number, Flowering-time, Maturity-time-TN	34
brPb-840382	DArT	A1	19.8895
cnu152	SSR	A1	20.564
brPb-657648	DArT	A1	23.47
brPb-658172	DArT	A1	23.488
brPb-658455	DArT	A1	24.0827
cb10097	SSR	A1	26.045		Flowering-time, Branch-number, Pod-number-TN	34	Ind-GBS-L, Ind-L, Aro-GST-S	35
cnu136	SSR	A1	26.687
brPb-809947	DArT	A1	27.615
brPb-662720	DArT	A1	29.31, 824
niab096	SSR	A1	31.742		Plant-height, Seed-number	34
brPb-658050	DArT	A1	27.6421
hbr006	SSR	A1	34.524
hbr018	SSR	A1	36.213
pw155	RFLP	A1	37.384				Aro-GST-S, Ind-GBS-L, Ind-L	35
jicb0455	STS	A1	37.808
brPb-671207	DArT	A1	40.6285
brPb-836756	DArT	A1	38.967
brPb-657742	DArT	A1	43.4807
ra2g09	SSR	A1	46.244		Plant-height, Seed-number	34
brPb-662758	DArT	A1	47.0435
brPb-80831, 820	DArT	A1	47.605
jicb1215	STS	A1	48.855
igf0191b	SNP	A1	50.962		Boron (B) concentration in shoots under low B condition	36
brPb-660511	DArT	A1	53.1784
jicb0009	STS	A1	53.796
brPb-657957	DArT	A1	56.4728
brPb-658070	DArT	A1	56.4728
cnu235	SSR	A1	56.482		Seed-yield, Pod-number, Seed-weight, Flowering-time, Seed-number, Maturity-time, Plant-height	34	Ind-S	35
brPb-808615	DArT	A1	56.6712
jicb0619	STS	A1	57.094
igf9015b	SNP	A1	57.674		Seed oil	9	Ind-S	35
brPb-662948	DArT	A1	57.9064		Erucic acid	9
igf9015a	SNP	A1	58.159				Ind-S	35
ol12f11	SSR	A1	58.361				Ind-S	35
igf0557c	SNP	A1	59.561
bn35d	SSR	A1	59.98
bras084	SSR	A1	60.823		Phosphorus (P) concentration in shoots under low B condition, Flowering-time, Seed-yield, Seed-weight, Plant-height	38, 34
bras078	SSR	A1	60.971		Plant shoot nitrogen, Flowering-time, Seed-yield, Seed-weight, Plant-height	36,34
brPb-838668	DArT	A1	61.3549
brPb-661347	DArT	A1	62.3824
brms-245	SSR	A1	62.664
brPb-658499	DArT	A1	63.2522
cnu127	SSR	A1	63.524				Ind-4ME-L,Ind-S	35
ra2e04	SSR	A1	63.806
sa63	SSR	A1	64.42		Maturity-time, Flowering-time	34	Ind-4ME-L,Ind-S	35
brms-287	SSR	A1	64.782
hbr011	SSR	A1	65.698
brPb-659237	DArT	A1	66.2988
brPb-660344	DArT	A1	66.3744
brPb-658209	DArT	A1	66.6231
brPb-661568	DArT	A1	66.6231
brPb-661581	DArT	A1	66.6231
hr-c004-a1	STS	A1	66.669
brPb-659195	DArT	A1	67.226
brPb-838958	DArT	A1	67.288
brPb-670408	DArT	A1	67.722
brPb-657779	DArT	A1	68.0101
brPb-658104	DArT	A1	68.224
brPb-658760	DArT	A1	68.9357
brPb-659034	DArT	A1	68.9357
brPb-661055	DArT	A1	68.9357
h121n24-2	SSR	A1	69.856
brPb-662786	DArT	A1	73.788
brPb-661010	DArT	A1	73.834
brPb-670361	DArT	A1	73.887
brPb-659171	DArT	A1	74.2701
brPb-662342	DArT	A1	75.426
brPb-662499	DArT	A1	75.426
brPb-660357	DArT	A1	77.0667
brPb-808818	DArT	A1	77.1779
brPb-836626	DArT	A1	79.2757
brPb-662737	DArT	A1	80.7883
brPb-669998	DArT	A1	82.6689
brPb-662007	DArT	A1	84.854
brPb-840554	DArT	A1	84.9135
brPb-658523	DArT	A1	86.2646
brPb-661548	DArT	A1	86.2646
brPb-670963	DArT	A1	86.2646
brPb-836763	DArT	A1	87.924
brPb-808108	DArT	A1	87.9759
brPb-662744	DArT	A1	92.6559
brPb-836516	DArT	A1	93.7694
brPb-838624	DArT	A1	95.97131, 8200704023
brPb-670631, 82	DArT	A1	96.8991
brPb-659231	DArT	A1	97.8087
brPb-842236	DArT	A1	109.1157931, 8291076
brPb-836883	DArT	A1	109.97
brPb-842221	DArT	A1	109.97
brPb-658604	DArT	A1	123.63
brPb-658798	DArT	A1	123.63
brPb-659719	DArT	A1	123.63
brPb-66131, 829	DArT	A1	123.63
brPb-671366	DArT	A1	123.63
brPb-807992	DArT	A1	123.63
brPb-809192	DArT	A1	123.63
brPb-836776	DArT	A1	123.63
brPb-840278	DArT	A1	123.63
brPb-840473	DArT	A1	123.63
brPb-838120	DArT	A1	123.63
brPb-671344	DArT	A10	0
pw117	RFLP	A10	7.31702		Erucic acid, Flowering-time, Maturity-time	9, 34
niab034	SSR	A10	8.36502		Flowering time, Maturity time	34
brPb-661606	DArT	A10	9.82102
brPb-659389	DArT	A10	9.90552
brPb-840385	DArT	A10	9.90552
brPb-658597	DArT	A10	9.99002
brPb-840375	DArT	A10	10.6257
brPb-657934	DArT	A10	11.117
brPb-661526	DArT	A10	11.4556
brPb-659204	DArT	A10	12.0486
brPb-663425	DArT	A10	12.0486
niab015	SSR	A10	13.945		Flowering-time	34
hr-c003-a10	CS	A10	15.964
na12d11	SSR	A10	16.299		Flowering-time	34	Aro-GST-S,Ind-4OH-S	35
igf1073a	SNP	A10	16.736		Seed oil, Flowering-time	9, 34
brPb-663073	DArT	A10	17.35
cb10122	SSR	A10	17.909
pw240	RFLP	A10	18.758
brPb-659743	DArT	A10	19.1551
brPb-663458	DArT	A10	19.1551		Flowering time-SAS	27
brPb-660669	DArT	A10	19.66
brPb-661082	DArT	A10	19.72
brPb-658735	DArT	A10	19.766
brPb-838923	DArT	A10	19.926
brPb-65831, 823	DArT	A10	19.966
brPb-660661	DArT	A10	20.0106
brPb-659113	DArT	A10	20.386
brPb-658290	DArT	A10	20.543
ra2e03	SSR	A10	23.751
na10d07a	SSR	A10	25.107
hs-b15-1	STS	A10	26.19
hs-j90	STS	A10	26.977
ss2066	SSR	A10	28.216
brPb-660213	DArT	A10	31.3531, 82885384971		Flowering time-SAS	27
brPb-660251	DArT	A10	31.3531, 82885384971
brPb-663056	DArT	A10	31.3531, 82885384971
brPb-661264	DArT	A10	27.5352
niab123	SSR	A10	27.747
brPb-809526	DArT	A10	27.892
brPb-660630	DArT	A10	31, 82.1380154465087
brPb-658429	DArT	A10	31, 82.6380154465087
hg4-bsr5	STS	A10	37.49
hg4-bsr4	STS	A10	37.92
hg4-bsr7	STS	A10	38.602
brPb-658163	DArT	A10	38.3744
brPb-660401	DArT	A10	38.3744
brPb-662735	DArT	A10	38.3744
pw155b	RFLP	A10	38.592
brPb-658199	DArT	A10	42.315
brPb-658656	DArT	A10	42.6812
hg-co-a10	STS	A10	43.505
brPb-660352	DArT	A10	43.5367
brPb-661838	DArT	A10	45.6176
brPb-840529	DArT	A10	46.1027
sn8502	SSR	A10	46.366		Copper (Cu) concentration in shoots under normal	38
sn8474	SSR	A10	51.459		condition		Ind-NEO-S	35
hg-flc-a10	STS	A10	52.095		Flowering time	15
niab009	SSR	A10	52.795
brPb-657896	DArT	A10	53.355489431, 822686
brPb-6631, 8207	DArT	A10	53.727
brPb-809027	DArT	A10	56.536
brPb-670588	DArT	A10	60.254285731, 824583
jicb0272	STS	A10	60.816
brPb-662765	DArT	A10	62.1
brms-244	SSR	A10	63.892
brms-062	SSR	A10	66.206
jicb0551	STS	A10	69.459
brPb-659745	DArT	A10	74.035
brPb-809536	DArT	A10	75.8549
brPb-660910	DArT	A10	77.629
brPb-660070	DArT	A10	77.63
brPb-809307	DArT	A10	78.046
brPb-659925	DArT	A10	78.8908
brPb-658793	DArT	A10	79.123
brPb-809836	DArT	A10	80.497
brms-019	SSR	A10	81.909
brPb-658018	DArT	A10	82.593
brPb-659122	DArT	A10	82.593
brPb-662201	DArT	A10	82.593
brPb-808864	DArT	A10	82.593
brPb-658921	DArT	A10	101.09118031, 828636
hbr024	SSR	A2	0
hbr028	SSR	A2	5.659
bac-49	SSR	A2	7.448
bac-48	SSR	A2	7.919
brPb-658589	DArT	A2	8.516		Flowering time-SAS	27
brPb-670904	DArT	A2	11.11
brPb-840784	DArT	A2	11.369
brPb-842220	DArT	A2	11.457
brPb-80831, 828	DArT	A2	11.954
brPb-671272	DArT	A2	12.708
brPb-840731	DArT	A2	12.845
brPb-840545	DArT	A2	15.205
sn3761a	SSR	A2	15.847		Flowering-time, Maturity-time, Plant-height, Seed-yield, Erucic acid (approximate position), Tocopherol mehyltransferase gene	9, 34, 41	Ali-4C-PRO-S	35
sr6293a	SSR	A2	16.424				Ali-4C-PRO-S	35
pw252	RFLP	A2	18.062
pw154	RFLP	A2	18.831, 82
brPb-661569	DArT	A2	20.869
brPb-658386	DArT	A2	23.061
brPb-662312	DArT	A2	24.948
brPb-670471	DArT	A2	24.952
brPb-659016	DArT	A2	24.955		Flowering time-SAS	27
brPb-657868	DArT	A2	24.957
brPb-661507	DArT	A2	24.957
brPb-662236	DArT	A2	24.957
brPb-659053	DArT	A2	24.959
brPb-657615	DArT	A2	28.625
brPb-658617	DArT	A2	29.475
brPb-661820	DArT	A2	29.475
brPb-838654	DArT	A2	29.475
brPb-670834	DArT	A2	29.5055
brPb-657847	DArT	A2	29.575
brPb-660007	DArT	A2	29.805
brPb-808526	DArT	A2	30.121
brPb-658213	DArT	A2	30.229
brPb-661689	DArT	A2	30.23
brPb-836167	DArT	A2	30.227
brPb-658011	DArT	A2	30.244
brPb-658552	DArT	A2	30.268
brPb-662121	DArT	A2	30.28
p154	RFLP	A2	31.961
p155	RFLP	A2	27.159
brPb-657785	DArT	A2	27.629
brPb-658383	DArT	A2	27.779
brPb-658122	DArT	A2	27.92
brPb-840563	DArT	A2	27.936
brPb-809263	DArT	A2	31, 82.122998968938
brPb-660621	DArT	A2	34.9318
brPb-836048	DArT	A2	34.9318
brms-31, 822	SSR	A2	37.382
h129I15-4-2	SSR	A2	38.569
brPb-657915	DArT	A2	40.0821724031, 82913
zaas113	STS	A2	38.018
brPb-658083	DArT	A2	52.1756
hbr027	SSR	A2	53.348
ol13e08	SSR	A2	56.368				Aro-GST-L	35
cb10386	SSR	A2	58.461
igf5222g	SNP	A2	63.565
igf5224g	SNP	A2	64.119
brPb-661681	DArT	A2	65.79
brms-026	SSR	A2	67.362
brPb-657949	DArT	A2	73.962
brPb-660196	DArT	A2	73.974
brPb-840401	DArT	A2	74.002
brPb-808759	DArT	A2	74.009
brPb-809267	DArT	A2	74.024
ol10f04	SSR	A2	78.804		Trait-specific, plant height	34
brms-228	SSR	A2	80.212
brPb-660108	DArT	A2	82.73
brPb-658860	DArT	A2	84.164
cb10355	SSR	A2	90.467		Trait-specific, plant height	34	Ali-5C-GAL-L	35
brPb-809152	DArT	A3	0
brPb-658157	DArT	A3	4.76894
brPb-660869	DArT	A3	4.76894
brPb-661972	DArT	A3	8.36374		Flowering time-SAS	27
brPb-660648	DArT	A3	9.8471627631, 825274
brPb-659231, 82	DArT	A3	10.78
brPb-809756	DArT	A3	15.8947
brPb-661557	DArT	A3	21.0248		Response to vernalisation-SAS	27
niab115	SSR	A3	23.0132		Phosphorus (P) concentration in shoots under low P condition	38
niab116	SSR	A3	26.7462		Trait-specific, branch number	34
brPb-658285	DArT	A3	26.78531, 8208884655
brPb-658945	DArT	A3	26.78531, 8208884655
brPb-659037	DArT	A3	26.78531, 8208884655
brPb-661767	DArT	A3	26.78531, 8208884655
brPb-662944	DArT	A3	26.78531, 8208884655
brPb-808545	DArT	A3	26.78531, 8208884655
b080h21-1	SSR	A3	28.8822
brPb-657679	DArT	A3	29.2168
h013I08-3	SSR	A3	27.31, 8231930993188
brPb-659852	DArT	A3	27.4026
b008I08-4	SSR	A3	31, 82.4931930993188
niab102	SSR	A3	34.6682				Ali-4C-GRA-S	35
brPb-836781	DArT	A3	35.2532
igf5154c	SNP	A3	35.3839		Seed oil-TN	9	Ali-4C-GRA-S	35
brPb-658431, 82	DArT	A3	36.4016		Shatter resistance gene-TN	64
h003m07-4	SSR	A3	37.8372
brPb-662170	DArT	A3	46.6845
brPb-662443	DArT	A3	46.6845
brPb-671217	DArT	A3	48.2518
h048m02-5	SSR	A3	48.2539
b054n05-2	SSR	A3	49.2812
b071P24-1	SSR	A3	50.1962
brPb-840137	DArT	A3	50.7162
ra2e11	SSR	A3	51.3772
bras029	SSR	A3	51.6902
hg-flc-a3	STS	A3	52.1532		Flowering time-SAS	27
kr20530-3	SSR	A3	53.0172
brPb-658100	DArT	A3	53.2712
cb10271	SSR	A3	53.5882
brms-303	SSR	A3	53.7822
mr123	SSR	A3	54.2752		Trait-specific, flowering time	34
igf2134f2	SNP	A3	55.1252
igf2544b	SNP	A3	55.4502
brPb-663683	DArT	A3	55.6562
brPb-840813	DArT	A3	55.9692
brPb-838688	DArT	A3	56.4482
brPb-658934	DArT	A3	56.6155
cnu250	SSR	A3	57.9739
brPb-659102	DArT	A3	58.2548
igf5385a	SNP	A3	58.5002		Trait-specific, seed weight	34
cnu253	SSR	A3	59.0602		Trait-specific, branch number	34	Aro-GST-S	35
brms-043	SSR	A3	59.7112
b092o02-4	SSR	A3	60.0852
hs-au15	SSR	A3	60.5402
brPb-840898	DArT	A3	60.8776
brPb-663121	DArT	A3	60.9312
cb10427	SSR	A3	61.3862		Trait-specific, flowering time	34	Aro-GST-S	35
brPb-658238	DArT	A3	62.3812
cnu384	SSR	A3	62.8922				Aro-GST-S	35
cnu288	SSR	A3	63.3052
brPb-836525	DArT	A3	65.176
brPb-658244	DArT	A3	66.117
b068e07-2	SSR	A3	66.131, 821930993188
h010e23-2	SSR	A3	66.6839
brPb-660993	DArT	A3	66.8082
brPb-658802	DArT	A3	72.4062
brPb-662347	DArT	A3	72.9902
brPb-808274	DArT	A3	73.0752
brPb-660030	DArT	A3	73.3112
brPb-662736	DArT	A3	73.3592
brPb-809175	DArT	A3	73.4232
brPb-657750	DArT	A3	73.4695
brPb-838708	DArT	A3	73.5712
brPb-658601	DArT	A3	73.5782
brPb-658844	DArT	A3	73.5992
brPb-809215	DArT	A3	73.6139
brPb-657695	DArT	A3	73.6202
brPb-658800	DArT	A3	73.6839
brPb-658436	DArT	A3	73.6912
brPb-660346	DArT	A3	73.7762
brPb-809854	DArT	A3	73.7791
brPb-809205	DArT	A3	73.8432
brPb-658949	DArT	A3	75.3727
h129I15-4-1	SSR	A3	75.5572
h085m22-4	SSR	A3	75.7452
h007d13-3-2	SSR	A3	76.1572
kbrb001h24-13	SSR	A3	76.6832
cnu098	SSR	A3	76.8172		Magnesium (Mg) concentration in shoots under normal condition, flowering time	38, 34
brPb-662935	DArT	A3	77.276
b049d17-4	SSR	A3	78.2492
igf3125a	SNP	A3	80.6632
brPb-657925	DArT	A3	81.9382
brPb-657981	DArT	A3	82.0539
brPb-657945	DArT	A3	82.1002
b044e18-1-2	SSR	A3	82.9462
ol11g11a	SSR	A3	83.5862		Trait-specific, flowering time, seed weight, branch number	34	Aro-GST-S	35
h034e17-1	SSR	A3	84.5922
brPb-659638	DArT	A3	85.4339
brPb-671277	DArT	A3	85.4912
brPb-662725	DArT	A3	85.6739
brPb-659257	DArT	A3	85.75131, 82197601
brPb-670272	DArT	A3	85.75131, 82197601
brPb-671284	DArT	A3	88.1272
brPb-836683	DArT	A3	88.5662
cnu270	SSR	A3	92.2372
igf3165c	SNP	A3	92.8592
cnu271	SSR	A3	93.9939		Pleiotropic, Plant height, Seed weight	34
zaas98a	STS	A3	94.5302
hbr001	SSR	A3	94.7682
cnu002	SSR	A3	95.31, 8251930993188		Calcium (Ca) concentration in shoots under normal condition , Branch-number, Biomass-yield, Seed-weight, Flowering-time	38, 34
b042o05	SSR	A3	95.5682
brPb-662565	DArT	A3	99.4611
b069k06-3	SSR	A3	101.24
cnu215	SSR	A3	101.869				Ali-5C-GAL-S,Ind-GBS-S	35
brPb-662031	DArT	A3	103.496		Shatter Resistance (approximate)	64
brPb-662488	DArT	A3	103.496
brPb-662586	DArT	A3	103.496
brPb-838880	DArT	A3	103.496
kr20070-2	SSR	A3	104.286
cb10384	SSR	A3	105.165		Trait-specific, biomass yield	34	Ali-5C-GAL-S,Ind-GBS-S	35
pw188b	RFLP	A3	106.073		Biomass-yield, Maturity-time	34	Ali-5C-GAL-S,Ind-GBS-S	35
b072k21-4	SSR	A3	107.389
cnu370	SSR	A3	110.278		Plant height, flowering time	34	Ali-5C-GAL-S,Ind-GBS-S	35
brPb-660731, 82	DArT	A3	110.427
brPb-661558	DArT	A3	110.427
brPb-661655	DArT	A3	110.427
cnu371	SSR	A3	113.529		Plant-height, Seed-weight	34
cnu435	SSR	A3	116.286		Biomass-yield	34
cnu316	SSR	A3	116.672		Biomass-yield	34
cnu306	SSR	A3	116.831, 82193099319		Zinc concentration in shoots under normal condition, Biomass-yield	38, 34
hs-au36b	SSR	A3	118.138
s003o10	SSR	A3	120.342
b085j21-2	SSR	A3	122.111
h069e01-1	SSR	A3	124.129
b080f13-2	SSR	A3	125.31, 821193099319
h129j18-3	SSR	A3	125.875
brPb-659276	DArT	A3	126.651		Flowering time-SAS	27
b027g23-3	SSR	A3	128.238
brPb-838604	DArT	A3	128.524
h005a08-1-2	SSR	A3	128.829
brPb-838788	DArT	A3	129.001
h035d15-1	SSR	A3	130.562
na12a08	SSR	A3	127.029		Plant-height	34	Ali-5C-GNL-S	35
brPb-658578	DArT	A3	127.639
brPb-658349	DArT	A3	134.175
brPb-663150	DArT	A3	134.175
brPb-661250	DArT	A3	135.928
brPb-836485	DArT	A3	135.928
brPb-836588	DArT	A3	135.928
brPb-836640	DArT	A3	135.928
brPb-658266	DArT	A3	136.193
brPb-670937	DArT	A3	136.193
igf0570a2	SNP	A3	136.135				Ali-5C-GNL-S,Ind-GBS-S	35
hr-c009-a3	CS	A3	152.812
brPb-840964	DArT	A3	154.362
brPb-659729	DArT	A3	154.902
brPb-658190	DArT	A4	0
brPb-840348	DArT	A4	4.31, 82288831, 82889931
igf31, 8291a	SNP	A4	7.34096		Seed-number, Seed-yield	34
igf31, 8295d	SNP	A4	8.08696		Seed-number, Seed-yield	34
brPb-662842	DArT	A4	9.29871
brPb-6631, 8205	DArT	A4	10.876
brPb-660316	DArT	A4	11.688
brPb-662759	DArT	A4	11.8837
brPb-661628	DArT	A4	15.884
brPb-838242	DArT	A4	15.884
brPb-660936	DArT	A4	16.927
brPb-657687	DArT	A4	19.731
brPb-657786	DArT	A4	19.769
brPb-658988	DArT	A4	21.2363
brPb-842021	DArT	A4	22.768
brPb-657638	DArT	A4	22.837
brPb-658486	DArT	A4	22.8642
brPb-670055	DArT	A4	22.8642
brPb-658153	DArT	A4	22.923
brPb-809236	DArT	A4	22.959
brPb-659798	DArT	A4	23.278
brPb-657736	DArT	A4	24.9663
brPb-840517	DArT	A4	26.157
brPb-658097	DArT	A4	26.168
brPb-659960	DArT	A4	26.425
brPb-808599	DArT	A4	27.36
brPb-838303	DArT	A4	27.892
brPb-809825	DArT	A4	27.9944
brPb-836631	DArT	A4	27.9944
brPb-842153	DArT	A4	27.9944
brPb-809631	DArT	A4	29.081
brPb-808642	DArT	A4	29.4637
brPb-658265	DArT	A4	29.639
brPb-838973	DArT	A4	29.643
brPb-808152	DArT	A4	29.646
brPb-809583	DArT	A4	29.8091
brPb-842031	DArT	A4	30.4937
brPb-838993	DArT	A4	30.728
brPb-836587	DArT	A4	30.735
brPb-838434	DArT	A4	27.401
brPb-657581	DArT	A4	27.408
brPb-657692	DArT	A4	27.6354
brPb-659874	DArT	A4	27.6354
brPb-661134	DArT	A4	27.749
brPb-660920	DArT	A4	27.811
brPb-836577	DArT	A4	27.8937
brPb-671364	DArT	A4	35.1068
brPb-808993	DArT	A4	37.388
brPb-659705	DArT	A4	37.559
brPb-838683	DArT	A4	37.663
brPb-808828	DArT	A4	37.913
brPb-659838	DArT	A4	38.086
brPb-660701	DArT	A4	36.131, 8296430883
brPb-660157	DArT	A4	36.432		Flowering time-SAS	27
brPb-836460	DArT	A4	40.093
brPb-657888	DArT	A4	45.4299
brPb-658251	DArT	A4	46.28
brPb-809771	DArT	A4	46.9537
brPb-661773	DArT	A4	49.3616
niab048	SSR	A4	51.916
cnu246	SSR	A4	52.39
igf2021e	SNP	A4	53.973		Seed oil	9
jicb0134	STS	A4	62.651
brms-105	SSR	A4	64.792
brPb-671115	DArT	A4	65.2883
brms-054	SSR	A4	65.369
brPb-836360	DArT	A4	67.1731, 82061912458
brPb-840158	DArT	A4	67.1731, 82061912458
brPb-658492	DArT	A4	67.535
brPb-809176	DArT	A4	67.716
brPb-670695	DArT	A4	68.0437
brPb-662662	DArT	A4	68.1737
brPb-662215	DArT	A4	70.378
brPb-809088	DArT	A4	72.72
brPb-659008	DArT	A4	72.788
brPb-658557	DArT	A4	73.1794
cnu360	SSR	A4	78.055
brPb-661131, 82	DArT	A4	78.2701
brPb-663549	DArT	A4	78.2701
cnu254	SSR	A4	78.459
cnu256	SSR	A4	80.532
hs-k02-2	STS	A4	81.435
brPb-658257	DArT	A4	82.1576
brPb-658645	DArT	A4	82.1576
brPb-658824	DArT	A4	85.031, 820685876926
brPb-836008	DArT	A4	85.668
brPb-66031, 827	DArT	A4	90.289
brPb-660911	DArT	A4	91.712
brPb-670736	DArT	A4	92.078
brPb-808709	DArT	A4	92.129
brPb-658275	DArT	A4	93.2167
brPb-84031, 821	DArT	A4	93.968
ol10b01	SSR	A4	96.5937
jicb0283	STS	A4	97.01
brPb-838444	DArT	A4	97.231
jicb0584	STS	A4	98.012
ol11h02c	SSR	A4	102.346		Fe concentration in shoots under low Fe condition	38
brms-034	SSR	A5	0
jicb0153	STS	A5	1.691
brPb-842067	DArT	A5	7.92852
brPb-809935	DArT	A5	8.999
brPb-663516	DArT	A5	9.02
brPb-661313	DArT	A5	9.28789
brPb-809787	DArT	A5	9.671
brPb-659342	DArT	A5	9.682
brPb-660916	DArT	A5	9.685
brPb-659900	DArT	A5	9.79
brPb-663578	DArT	A5	11.8761
brPb-658634	DArT	A5	12.4225
brPb-659536	DArT	A5	12.4225
brPb-662868	DArT	A5	12.4225
brPb-808954	DArT	A5	15.422
brPb-808805	DArT	A5	15.66
brPb-809579	DArT	A5	15.793
brPb-65931, 829	DArT	A5	15.38
brPb-661359	DArT	A5	15.7056
brPb-662385	DArT	A5	19.81
brPb-658827	DArT	A5	20.31, 826
brPb-662717	DArT	A5	20.724
brPb-661063	DArT	A5	22.2719159010031, 82
brPb-658816	DArT	A5	22.3057
brPb-836094	DArT	A5	23.387
brPb-840990	DArT	A5	29.6009
brPb-838838	DArT	A5	29.6009
brPb-670365	DArT	A5	31, 82.2568227501589
brPb-658615	DArT	A5	34.0345
brPb-659025	DArT	A5	34.754
brPb-659526	DArT	A5	35.967
brPb-838386	DArT	A5	35.984
brPb-807779	DArT	A5	36.376
brPb-662946	DArT	A5	37.598
brPb-6631, 8220	DArT	A5	37.598
brPb-840897	DArT	A5	38.131, 82
brPb-660486	DArT	A5	38.138
brPb-670546	DArT	A5	38.7827
brPb-658468	DArT	A5	36.27
brPb-836815	DArT	A5	36.8502
brPb-660237	DArT	A5	40.101
brPb-659115	DArT	A5	40.5077
brPb-661887	DArT	A5	38.079
brPb-659224	DArT	A5	43.596
brPb-662228	DArT	A5	43.631, 821138672276
brPb-809363	DArT	A5	43.884
brPb-838383	DArT	A5	44.0134
brPb-657931, 82	DArT	A5	44.065
brPb-671027	DArT	A5	44.215
brPb-658694	DArT	A5	45.1054
brPb-659095	DArT	A5	45.1054
hr-c016-a5	CS	A5	45.387
s012h21-1	SSR	A5	45.438
bac-26	SSR	A5	45.484
bac-19	SSR	A5	45.557
bac-23	SSR	A5	45.621
brPb-836251	DArT	A5	46.2022
brPb-670950	DArT	A5	47.2916
p129a	RFLP	A5	47.276
sr9222	SSR	A5	47.716
na12e01b	SSR	A5	48.172
cnu029	SSR	A5	49.174
na10b08	SSR	A5	49.551		Pod-number, Seed-weight, Branch-number	34
niab013	SSR	A5	50.301
cnu275	SSR	A5	51.64
cnu206	SSR	A5	53.172
brPb-662094	DArT	A5	53.5946
brPb-657955	DArT	A5	54.8176
brPb-662761	DArT	A5	54.8176
brPb-809660	DArT	A5	56.2606
brPb-657894	DArT	A5	56.431, 823134302256
brPb-662421	DArT	A5	56.431, 823134302256
brPb-808211	DArT	A5	56.431, 823134302256
brPb-83631, 821	DArT	A5	56.431, 823134302256
igf0159c	SNP	A5	57.071		Seed-weight	34
brPb-836308	DArT	A5	59.1276
brPb-659481	DArT	A5	60.3881
brPb-670799	DArT	A5	61.5607
brPb-660131	DArT	A5	62.31, 821925126431, 822
kbrh001c24-16	SSR	A5	63.159
brPb-838667	DArT	A5	64.5706
brPb-836027	DArT	A5	64.5706
brPb-807798	DArT	A5	64.8907
brPb-808842	DArT	A5	64.8907
brPb-807926	DArT	A5	66.1241
brPb-658795	DArT	A5	68.002
brPb-810005	DArT	A5	68.002
brPb-836825	DArT	A5	69.7663
brPb-659298	DArT	A5	70.8763
brPb-807965	DArT	A5	73.0303
brPb-838953	DArT	A5	73.3045
brPb-671300	DArT	A5	81.9848
ol11f12a	SSR	A6	0		Flowering-time	34
brPb-658647	DArT	A6	6.27818
brPb-670445	DArT	A6	9.662
brPb-808360	DArT	A6	11.274
brPb-838677	DArT	A6	11.368
brPb-658402	DArT	A6	11.423
brPb-838745	DArT	A6	11.486
brPb-660912	DArT	A6	16.367
brPb-838736	DArT	A6	16.754
brPb-658746	DArT	A6	17.185
brPb-661213	DArT	A6	17.244
pw217	RFLP	A6	17.608
brPb-657615	DArT	A6	19.3767
brPb-658027	DArT	A6	19.3767
hs-wa7	SSR	A6	19.71
bac-36	SSR	A6	19.821
bac-35	SSR	A6	20.054
bac-31, 82	SSR	A6	20.383
brPb-658152	DArT	A6	22.0234
brms-101	SSR	A6	24.431, 82
brms-027	SSR	A6	26.001
brPb-808844	DArT	A6	28.31, 8205267926518
brPb-657627	DArT	A6	29.4624
brPb-808769	DArT	A6	29.4624
brPb-838675	DArT	A6	29.4624
brPb-836215	DArT	A6	29.4624
brPb-660024	DArT	A6	30.9163
brPb-660405	DArT	A6	30.9163
brPb-662153	DArT	A6	30.9163
brPb-671060	DArT	A6	30.9163
brPb-809719	DArT	A6	30.9163
brPb-840355	DArT	A6	30.9163
brPb-840896	DArT	A6	30.9163
brPb-840757	DArT	A6	31.317
brPb-662278	DArT	A6	27.9452
brPb-658968	DArT	A6	36.3867
brPb-660578	DArT	A6	36.3867
brPb-661245	DArT	A6	36.3867
brPb-671015	DArT	A6	36.3867
brPb-670236	DArT	A6	36.409
brPb-658137	DArT	A6	36.817
brPb-662103	DArT	A6	36.818
brPb-838811	DArT	A6	37.288
brPb-660122	DArT	A6	37.51
brPb-661746	DArT	A6	37.592
brPb-809008	DArT	A6	37.638
brPb-670303	DArT	A6	37.9402
brPb-808136	DArT	A6	36.1295
brPb-840102	DArT	A6	36.9664
brPb-809259	DArT	A6	40.318
brPb-663449	DArT	A6	38.118
brPb-662605	DArT	A6	38.827
brPb-670835	DArT	A6	47.2044
brPb-659920	DArT	A6	47.761957431, 829789
brPb-836838	DArT	A6	47.761957431, 829789
brms-030	SSR	A6	47.944
pw123bh	RFLP	A6	48.593		Seed-weight	34
pw123ae	RFLP	A6	49.879
brPb-659596	DArT	A6	50.0748031, 82292709
brms-201	SSR	A6	52.434
brPb-671051	DArT	A6	54.3627
brPb-808961	DArT	A6	56.7488
brPb-838402	DArT	A6	56.7737
igf1075e	SNP	A6	60.215
brPb-662129	DArT	A6	60.6523
brPb-661301	DArT	A6	62.3164
jicb2011_176	STS	A6	62.511
igf31, 8221d	SNP	A6	62.697
brPb-662118	DArT	A6	62.9865
cnu159	SSR	A6	63.055		Erucic acid (approx location)	9
brPb-662354	DArT	A6	63.1118
cb10065	SSR	A6	63.577
jicb2036_550	STS	A6	63.997
brPb-663404	DArT	A6	64.4202
brPb-836202	DArT	A6	64.6055		Response to vernalisation-SAS	27
brPb-657884	DArT	A6	65.036
brPb-658929	DArT	A6	65.471
brPb-658662	DArT	A6	65.4979
brPb-670690	DArT	A6	65.4979
brPb-658154	DArT	A6	65.851
brPb-661542	DArT	A6	66.235
brPb-658956	DArT	A6	66.565
brPb-809169	DArT	A6	66.565
brPb-658980	DArT	A6	66.851
brPb-840556	DArT	A6	66.903
brPb-840906	DArT	A6	66.92
brPb-657600	DArT	A6	67.134
brPb-658361	DArT	A6	67.267
hbr013	SSR	A6	67.345
hr-c006-a6	CS	A6	67.345
brPb-840085	DArT	A6	69.272
brPb-663074	DArT	A6	69.275
brPb-657667	DArT	A6	69.3685
brPb-670936	DArT	A6	71.475
brPb-659220	DArT	A6	72.9294
na12h07	SSR	A6	73.789		Magnesium (Mg) concentration in shoots under normal Mg condition	38
brms-221	SSR	A6	74.925
brPb-663551	DArT	A6	75.457
brPb-659119	DArT	A6	75.8049
brPb-838408	DArT	A6	75.8049
kr50510-2	SSR	A6	76.702
brPb-657796	DArT	A6	77.4285
brPb-660854	DArT	A6	78.095		Flowering time-SAS	27
brPb-838475	DArT	A6	80.468
pw258	RFLP	A6	80.827
brPb-670227	DArT	A6	82.2385
brPb-662992	DArT	A6	84.591
brPb-662802	DArT	A6	84.7409
brPb-657876	DArT	A6	85.286
brPb-809115	DArT	A6	87.827
brPb-658730	DArT	A6	88.6948
brPb-659006	DArT	A6	90.1544
cnu219	SSR	A6	90.725		Plant-height, Seed-yield	34
hbr029	SSR	A6	91.093
igf2736d	SNP	A6	94.136
brPb-658875	DArT	A6	103.676
brPb-660640	DArT	A6	107.653
brPb-661030	DArT	A6	107.653
brPb-808824	DArT	A7	0
brPb-840062	DArT	A7	0
brPb-838234	DArT	A7	12.0535
brPb-842247	DArT	A7	17.767
brPb-65831, 822	DArT	A7	17.805
cnu063	SSR	A7	19.341
hg-tag1-a7	STS	A7	19.4537
igf2036b	SNP	A7	21.016		Magnesium (Mg) concentration in shoots under normal Mg condition, Plant-height, Seed-yield, Seed-weight, Biomass-yield, Seed-number	38, 34
jicb0527	STS	A7	21.161
sr0282r	SSR	A7	22.225		Plant-height, Seed-yield, Seed-weight, Biomass-yield, Seed-number	34
brPb-670852	DArT	A7	23.297
brPb-671083	DArT	A7	24.103
hr-c015-c1	CS	A7	24.259
hr-c011-a7b	CS	A7	24.261
hr-c010-a7a	CS	A7	24.297
brPb-658547	DArT	A7	24.52
brPb-660982	DArT	A7	24.596
p116a	RFLP	A7	25.602
ra2g08	SSR	A7	26.277				Ind-S	35
brPb-662475	DArT	A7	27.8366627803731, 82
brPb-662795	DArT	A7	27.8366627803731, 82
brPb-838276	DArT	A7	27.8366627803731, 82
jicb0373	STS	A7	28.618
brPb-658808	DArT	A7	28.8248
igf1092c	SNP	A7	29.735		Boron (B) concentration in shoots under normal B	36	Ind-S	35
brms-018	SSR	A7	30.983		condition
bras023	SSR	A7	31.11		Branch-number, Plant-height, Seed-weight	34	Ind-S	35
brPb-838697	DArT	A7	27.3086
brPb-836889	DArT	A7	27.618
brPb-661786	DArT	A7	38.827
brPb-661522	DArT	A7	40.018
brPb-662924	DArT	A7	40.13
brPb-659368	DArT	A7	40.9237
igf1178b	SNP	A7	38.578				Ind-S	35
brPb-659084	DArT	A7	43.9823
brPb-671004	DArT	A7	43.9823
brPb-836259	DArT	A7	43.9823
brPb-658673	DArT	A7	44.812
kbrb084h08-24	SSR	A7	50.851
niab063	SSR	A7	52.0637				Ind-GBS-S, Ind-S	35
brPb-809443	DArT	A7	52.481138296231, 823		Major QTL for resistance to L.maculans (Rlm1, Rlm3 and Rlm4)-SAS, MW		26, 32, 33, 62
brPb-658283	DArT	A7	53.159
sr7223	SSR	A7	54.116		Pod-number, Branch-number	34
snra59	SSR	A7	57.073
kbrb027o09-8	SSR	A7	57.737
brPb-657950	DArT	A7	63.078
niab043	SSR	A7	63.999				Ind-GBS-S, Ind-S	35
hbr030	SSR	A7	68.107
jicb0571	STS	A7	69.888
rpsaa	STS	A7	71.265
brPb-662624	DArT	A7	72.172
cnu167	SSR	A7	72.603		Sucrose transporter/yield related traits	44	Ind-GBS-S,Ind-S,Ind-NEO-S,Ind-4ME-S	35
niab030	SSR	A7	73.341
bom65	STS	A7	73.669
bon19	STS	A7	74.285
cnu044	SSR	A7	75.106
brms-036	SSR	A7	76.406
brPb-659670	DArT	A7	77.2362
t23	STS	A7	77.3737
hbr021	SSR	A7	79.802
cnu31, 829	SSR	A7	82.263
brPb-670954	DArT	A7	85.402		Recessive genic male sterility gene
brPb-659158	DArT	A7	85.407
brPb-663186	DArT	A7	85.387
brPb-67031, 820	DArT	A7	85.446
brPb-6631, 8234	DArT	A7	85.598
cnu31, 821	SSR	A7	92.839
hg-wrI1-a7	STS	A7	93.572
cnu168	SSR	A7	96.998		Pod-number	34
jicb0553	STS	A7	98.43
jicb0386	STS	A7	100.428
BnFT.A7a	STS	A7	101.86		Flowering Time Locus	37
brPb-840347	DArT	A7	102.229		Flowering time (approximate)-SAS	27
jicb0274	STS	A7	102.539
hbr009	SSR	A7	103.084
igf1226l	SNP	A7	103.673		Phosphorus (P) concentration in shoots under low B condition	38	Aro-GST-L	35
jicb0011	STS	A7	103.827
igf1226f	SNP	A7	104.427
cnu053b	SSR	A7	107.31, 821971289902
igf1226a	SNP	A7	112.854				Aro-GST-L	35
cb10211	SSR	A7	115.261
brPb-657962	DArT	A8	0
b034P15-1-1	SSR	A8	6.05495
brPb-809293	DArT	A8	8.18365
brPb-840256	DArT	A8	8.31195
hbr017	SSR	A8	10.1669
brPb-840569	DArT	A8	17.0582
brPb-670985	DArT	A8	17.4489
brPb-660221	DArT	A8	17.6969
brPb-658301	DArT	A8	17.6979
brPb-660078	DArT	A8	17.7109
brPb-809609	DArT	A8	17.7449
hbr010	SSR	A8	21.2789
brms-176	SSR	A8	24.5979
brPb-809163	DArT	A8	25.2227
na12b05a	SSR	A8	27.4019		Phosphorus (P) concentration in shoots under normal P	38
igf1108c	SNP	A8	31, 82.7409479704581		condition
brPb-838036	DArT	A8	38.9009
niab090	SSR	A8	43.1989
brms-088	SSR	A8	45.1349
ra2e12	SSR	A8	45.6809				Ind-4ME-L	35
Bn.FAE1.A8	STS	A8	46.2919		Seed oil, Erucic acid	9
ss1702	SSR	A8	47.1369		Seed oil, Erucic acid
sr7178	SSR	A8	48.7389
brPb-809492	DArT	A8	49.3636
brPb-838682	DArT	A8	49.3649
brPb-670319	DArT	A8	49.4219
brPb-670863	DArT	A8	49.5279
brPb-840706	DArT	A8	49.8349
hbr015	SSR	A8	51.4699
hbr016	SSR	A8	52.0289
brPb-662459	DArT	A8	53.2729
cnu090	SSR	A8	54.7509
hr-c002-a8	CS	A8	56.7489
jicb0018	STS	A8	62.4959
hbr026	SSR	A8	66.8729
igf5222b	SNP	A9	0
igf5385f	SNP	A9	6.755
brPb-658666	DArT	A9	7.58216
brPb-661779	DArT	A9	7.58216
brPb-807995	DArT	A9	7.58216
brPb-671346	DArT	A9	8.26487
s001f23-2	SSR	A9	8.386
brPb-836472	DArT	A9	10.02
b005e24-3	SSR	A9	10.765
kbrb068n22-1	SSR	A9	13.159
kbrb051m06	SSR	A9	15.904
myb28-1f/r	STS	A9	15.591
h055o17-4	SSR	A9	16.251
brPb-661964	DArT	A9	18.1885
brPb-808671	DArT	A9	18.1885
brPb-658975	DArT	A9	18.547
brPb-658660	DArT	A9	18.858
brPb-657774	DArT	A9	19.7465172831, 8238
kbrb011P07	SSR	A9	27.165
h131, 82j19-37	SSR	A9	28.343
brPb-809095	DArT	A9	29.704
igf2029a	SNP	A9	27.027
h010m17-3	SSR	A9	31, 82.47
brPb-670354	DArT	A9	36.0915
pw122	RFLP	A9	36.995
h053g11-1	SSR	A9	38.2
b036k15-5-2	SSR	A9	36.043
brPb-659184	DArT	A9	36.7856
b036k20-3	SSR	A9	40.56
brPb-840188	DArT	A9	38.2476
brPb-836875	DArT	A9	44.521
brPb-658317	DArT	A9	44.893
brPb-808055	DArT	A9	45.195
brPb-661207	DArT	A9	45.48
brPb-840499	DArT	A9	45.699
brPb-838802	DArT	A9	45.78
pw231, 82a	RFLP	A9	46.553		Seed-weight, Biomass-yield	34	Ind-4ME-L,TGS-S	35
brPb-658973	DArT	A9	47.5257
brPb-661310	DArT	A9	48.9872
b042k13-5	SSR	A9	52.31, 828
h153h15-2	SSR	A9	53.355
h027n11-2	SSR	A9	53.867
hr-c013-a9b	CS	A9	53.915
brPb-658684	DArT	A9	53.98
brPb-658542	DArT	A9	54.054
brPb-663111	DArT	A9	54.134
hr-c012-a9a	CS	A9	54.136
brPb-840687	DArT	A9	54.818
brPb-658181	DArT	A9	55.005
brPb-670740	DArT	A9	55.077
brPb-663524	DArT	A9	55.316
brPb-658420	DArT	A9	55.35
cb10029	SSR	A9	56.117
na10a08	SSR	A9	56.427
igf1207c	SNP	A9	56.664
niab127	SSR	A9	57.245
niab047	SSR	A9	58.426				Ind-NEO-S,Ali-4C-GRA-S	35
brPb-661587	DArT	A9	59.079
brPb-659894	DArT	A9	60.155
brPb-658696	DArT	A9	60.209
brPb-809585	DArT	A9	60.363
brPb-808599	DArT	A9	60.8121
cnu076	SSR	A9	60.915				Ind-NEO-S,Ali-4C-GRA-S	35
niab004	SSR	A9	60.942				Ind-NEO-S,Ali-4C-GRA-S	35
niab003	SSR	A9	61.365				Ali-4C-GNA-S,TGS-S	35
brPb-658724	DArT	A9	62.6298
kr30900-1	SSR	A9	66.23
b088I08-3	SSR	A9	66.694
brPb-808273	DArT	A9	70.65
brPb-838593	DArT	A9	70.73
brPb-658111	DArT	A9	70.745
brPb-671072	DArT	A9	70.8965
brPb-836673	DArT	A9	72.446
b073d09-1	SSR	A9	75.205
kbrb073d09-12	SSR	A9	76.036
brPb-660373	DArT	A9	76.642
zaas246b	STS	A9	77.488
b036h01-2	SSR	A9	80.638
cnu296	SSR	A9	81.367
h012j09-2	SSR	A9	83.518
na10b07	SSR	A9	84.203				Ali-4C-GNA-L,Ali-L,Ind-GBS-S,Ind-4ME-S,Ali-5C-S	35
kbrh071P15-25	SSR	A9	85.228
sn11670b	SSR	A9	86.495
brPb-663196	DArT	A9	87.6632
b063k02-1	SSR	A9	87.678
brPb-661382	DArT	A9	87.6942
brPb-670189	DArT	A9	87.6942
brPb-670978	DArT	A9	87.6942
brPb-809496	DArT	A9	89.0599
b019f12-3	SSR	A9	90.107
brPb-658230	DArT	A9	90.5157792831, 82881
brPb-661001	DArT	A9	90.568760131, 822885
brPb-659007	DArT	A9	91.1719
brms-247	SSR	A9	91.912
brPb-658174	DArT	A9	92.3783
s009b06-2	SSR	A9	93.63
b025m01-1	SSR	A9	94.428
kc20280-2	SSR	A9	95.58
h081n08-1	SSR	A9	96.185
cnu465	SSR	A9	96.843				Ali-5C-S,Ali-4C-GRA-S	35
brPb-658120	DArT	A9	97.18
brPb-658752	DArT	A9	97.18
brPb-659427	DArT	A9	97.18
brPb-659823	DArT	A9	97.18
brPb-660428	DArT	A9	97.18
brPb-662816	DArT	A9	97.18
brPb-809030	DArT	A9	97.18
brPb-809053	DArT	A9	97.18
brPb-809065	DArT	A9	97.18
brPb-836095	DArT	A9	97.18
niab131	SSR	A9	97.635
cnu008	SSR	A9	99.206
jicb0192	STS	A9	99.273
jicb0101	STS	A9	99.91
brPb-658497	DArT	A9	101.676
niab031, 82	SSR	A9	101.761
pw123be	RFLP	A9	104.006		Seed-number	34
pw123ah	RFLP	A9	105.61		Seed-number	34
brPb-658850	DArT	A9	106.988
brPb-661338	DArT	A9	106.988
brPb-661538	DArT	A9	106.988
brPb-661561	DArT	A9	106.988
brPb-662271	DArT	A9	106.988
brPb-670226	DArT	A9	106.988
brPb-671038	DArT	A9	106.988
brPb-840699	DArT	A9	106.988
brPb-838491	DArT	A9	106.988
brPb-840216	DArT	A9	109.112
h091P21-4	SSR	A9	109.971
brPb-659993	DArT	A9	111.551
jicb0516	STS	A9	113.915
brPb-661799	DArT	A9	116.435
kc10122-2	SSR	A9	116.453
igf5706e	SNP	A9	119.01
brPb-662015	DArT	A9	122.444
brPb-661730	DArT	A9	122.636
brPb-661738	DArT	A9	122.715
brPb-657936	DArT	A9	122.961
brPb-658630	DArT	A9	122.976
brPb-808247	DArT	A9	124.529
b089b13-c4-0	SSR	A9	124.779
b092l06-c4-0	SSR	A9	124.925
brPb-807847	DArT	A9	125.761
b043f18-c1-4	SSR	A9	125.988
b043f18-c2-0-3	SSR	A9	128.278
igf2038e	SNP	c1	0
cb10208	SSR	c1	6.442		Branch-number	34
brms-056	SSR	c1	10.85
igf2026c	SNP	c1	12.374		Copper (Cu) concentration in shoots under low Cu	38	Aro-GST-S	35
cb10369	SSR	c1	15.637		condition	34
igf0178b	SNP	c1	21.291
igf2105a	SNP	c1	22.174
cb10277	SSR	c1	26.368				Ind-4OH-L,Ind-GBS-S,Ind-S	35
zaas156b	STS	c1	27.962
sa34	SSR	c1	29.536
zaas02	STS	c1	29.903
jicb0483	STS	c1	30.986
igf0504b	SNP	c1	31.837
igf1059e	SNP	c1	27.3		Branch-number	34
na12c08	SSR	c1	27.536		Branch-number	34
cb10258	SSR	c1	27.895				Ind-GBS-S, Ind-S	35
brPb-842276	DArT	c1	35.793
brPb-671172	DArT	c1	36.31, 827
brPb-6631, 8278	DArT	c1	36.471
brPb-671293	DArT	c1	36.757
brPb-660211	DArT	c1	36.758
brPb-659121	DArT	c1	37.473
brPb-661586	DArT	c1	37.953
brPb-840904	DArT	c1	38.698
brPb-836536	DArT	c1	38.709
brPb-836361	DArT	c1	38.712
brPb-838928	DArT	c1	38.713
brPb-838800	DArT	c1	38.715
brPb-836261	DArT	c1	38.716
brPb-838583	DArT	c1	38.719
brPb-836122	DArT	c1	38.738
brPb-840955	DArT	c1	38.748
brPb-670896	DArT	c1	38.753
brPb-836015	DArT	c1	38.753
brPb-840742	DArT	c1	38.788
brPb-838470	DArT	c1	36.585
brPb-838936	DArT	c1	40.238
brPb-663093	DArT	c1	47.267
zaas156	STS	c1	56.021
pw190b	RFLP	c1	57.644
brms-175	SSR	c1	60.918
igf3138e	SNP	c1	63.838
pw119	RFLP	c2	0		Seed-number, Seed-weight	34
sr12095	SSR	c2	2.574		Seed-number, Seed-weight	34
brPb-836621	DArT	c2	5.951
brPb-670051	DArT	c2	6.444		Response to vernalisation-SAS	27
brPb-660779	DArT	c2	6.526
brPb-838772	DArT	c2	7.294
brPb-662275	DArT	c2	7.27
brPb-661051	DArT	c2	7.59
brPb-808460	DArT	c2	11.66
brPb-838091	DArT	c2	16.111
brPb-659062	DArT	c2	16.165
brPb-663102	DArT	c2	30.127
brPb-836164	DArT	c2	30.7922
brPb-809917	DArT	c2	27.03
brPb-659813	DArT	c2	31, 82.479
brPb-660919	DArT	c2	31, 82.702
brPb-660770	DArT	c2	31, 82.784
brPb-838752	DArT	c2	35.12
brPb-838129	DArT	c2	35.122
brPb-669906	DArT	c2	35.159
brPb-838359	DArT	c2	35.163
sn3761b	SSR	c2	38.213		Seed oil, Seed yield, Pod-number	9, 34
igf5190b	SNP	c2	36.842		Seed oil	9
cb10530b	SSR	c2	38.536		Seed oil	9
ol13g05	SSR	c2	43.879		Seed oil, Seed yield	9, 34	TGS-S	35
hg-ft-c2	STS	C2	47.038		Flowering Time/Flowering Time Locus	15
brPb-670908	DArT	c2	48.9154631, 82900906
brPb-840516	DArT	c2	51.1848
brPb-661501	DArT	c2	56.1346
brPb-836003	DArT	c2	56.1346
brPb-660803	DArT	c2	56.4338
brPb-662889	DArT	c2	56.4338
brPb-838773	DArT	c2	56.4338
brPb-836858	DArT	c2	56.4338
brPb-842056	DArT	c2	56.4338
brPb-840236	DArT	c2	56.8
brPb-838970	DArT	c2	56.824
brPb-840127	DArT	c2	57.3165
brPb-838927	DArT	c2	57.3165
hr-c008-c2	CS	c2	60.924
sa12a	SSR	c2	62.691				TGS-S	35
brPb-838936	DArT	c2	67.8376
brPb-660347	DArT	c2	68.6201
igf2746z	SNP	c2	72.767		Seed-yield, Flowering-time	34	Aro-GST-S	35
ol10h02	SSR	c2	78.69		Seed-yield, Flowering-time	34
ol12b03	SSR	c2	79.045		Seed-yield, Flowering-time	34
sora43	SSR	c2	79.78		Seed-yield, Flowering-time	34
na12c12	SSR	c2	86.684
snre30	SSR	c2	91.297		Seed-yield, Pod-number	34
brPb-809031, 82	DArT	c2	103.045
na12c03	SSR	c2	110.204				TGS-S,Ali-S,Ali-4C-GNA-S,Ali-5C-GAL-S,Ali-4C-GRA-S,Ali-4C-S,Ali-5C-S	35
jicb0260	STS	c3	0
brPb-660869	DArT	c3	4.49
brms-218	SSR	c3	6.694
brPb-659545	DArT	c3	7.568
brPb-809756	DArT	c3	8.974
brPb-659400	DArT	c3	8.984
brPb-662113	DArT	c3	9.0245
brPb-838807	DArT	c3	9.0245
brPb-659222	DArT	c3	9.037
brPb-662956	DArT	c3	9.065
kr50010-3	SSR	c3	9.695
b027a19-1	SSR	c3	10.08
brPb-809652	DArT	c3	17.479
brPb-670951	DArT	c3	20.284
brPb-662446	DArT	c3	20.292
brPb-808216	DArT	c3	20.292
brPb-808265	DArT	c3	20.292
brPb-659783	DArT	c3	20.3
brms-269	SSR	c3	23.289
brPb-809530	DArT	c3	24.403
h048n09-4	SSR	c3	26.519
b020n18-4	SSR	c3	27.308
h091f08-1	SSR	c3	28.025
pw221	RFLP	c3	29.565
brms-071	SSR	c3	30.043
brms-106	SSR	c3	30.707
p138bh	RFLP	c3	31, 82.636
bn12a	SSR	c3	35.134
brPb-670779	DArT	c3	35.9505
brPb-836374	DArT	c3	35.9505
brPb-836736	DArT	c3	35.9505		Response to vernalisation-SAS	27
p138ae	RFLP	c3	36.871		Branch-number, Seed-weight, Biomass-yield	34
hg-flc-c3b	STS	c3	40.003
igf2134e	SNP	c3	42.627				Ind-NEO-S	35
brPb-838972	DArT	c3	44.65
b063o08-4	SSR	c3	47.02
h021e08-5	SSR	c3	52.246
bac-10	SSR	c3	54.353
b078e04-2	SSR	c3	61.879
brPb-838679	DArT	c3	64.868
brPb-660368	DArT	c3	66.529
h007d13-3-1	SSR	c3	68.563
igf0117a	SNP	c3	76.988
kr30150-1	SSR	c3	80.64
ol11g11b	SSR	c3	82.97				Ind-4OH-S,Ali-4C-PRO-S	35
jicb2040_200	STS	c3	93.574
igf3165b	SNP	c3	94.852		Pod-number, Maturity-time	34
h048j07-1	SSR	c3	97.759
cnu099	SSR	c3	99.249
igf1138f	SNP	c3	103.171		Seed oil, Biomass-yield, Seed-number, Pod-number, Maturity-time	9, 34
jicb2035_300	STS	c3	109.172
brPb-659179	DArT	c3	110.238
sa27	SSR	c3	112.938
jicb2001_300	STS	c3	113.085
sn2027	SSR	c3	113.424
na10g06b	SSR	c3	115.174		Copper (Cu) concentration in shoots under normal Cu condition	38
jicb2047_250	STS	c3	115.403
pw156	RFLP	c3	116.159		Maturity-time	34
igf5376b	SNP	c3	116.485		Erucic acid, Maturity-time	9, 34
brPb-659578	DArT	c3	119.754
brPb-670773	DArT	c3	120.113
brPb-836761	DArT	c3	120.113
brPb-662684	DArT	c3	120.728
brPb-669898	DArT	c3	120.748
brPb-840368	DArT	c3	120.77
brPb-661278	DArT	c3	120.783
bog31, 82r	SSR	c3	123.219
mr049	SSR	c3	129.872				Ind-4ME-S,Ali-5C-GAL-S	35
bras068	SSR	c3	129.881				Ind-4ME-S,Ali-5C-GAL-S	35
ol13c12	SSR	c3	130.803				Ind-4ME-S,Ali-5C-GAL-S	35
brPb-662722	DArT	c3	131, 82.316546070594
jicb0631, 82	STS	c3	135.538
hg-fae1-c3	STS	c3	137.021	Fatty acid biosynthesis gene
hs-au8	SSR	c3	138.369
brms-093	SSR	c3	155.38
igf1152z	SNP	c3	153.917
brPb-659237	DArT	c4	0
brPb-658209	DArT	c4	4.85836
brPb-661581	DArT	c4	4.85836
jicb2056_150	STS	c4	12.302
jicb0088	STS	c4	15.62
brPb-660881	DArT	c4	17.304		Flowering time-SAS	27
brms-166	SSR	c4	19.534
ss2277	SSR	c4	25.108
na10f06	SSR	c4	27.711		Seed-yield, Biomass-yield	34
brms-315	SSR	c4	31, 82.249
igf31, 8210l	SNP	c4	36.079
igf5702d	SNP	c4	37.992
brPb-6631, 8280	DArT	c4	38.97
sorf73	SSR	c4	38.883
sa55	SSR	c4	42.778		Boron efficiency	36
brPb-661242	DArT	c4	43.956
sn12353c	SSR	c4	44.888
brPb-670381	DArT	c4	46.277
brPb-660096	DArT	c4	51.709
cb10530a	SSR	c4	54.844		Seed-weight, Seed-yield	34
na10c01a	SSR	c4	55.812
bras061	SSR	c4	56.364
ol12d02	SSR	c4	56.784
brPb-661180	DArT	c4	58.174
brPb-659557	DArT	c4	58.198
brPb-663660	DArT	c4	58.264
brPb-671298	DArT	c4	58.273
brPb-840966	DArT	c4	58.296
hr-c015-c4b	CS	c4	58.612
brPb-660360	DArT	c4	60.9178
igf31, 8295c	SNP	c4	61.304
mr150	SSR	c4	62.387
brPb-659923	DArT	c4	67.8944
brPb-661384	DArT	c4	83.981
brPb-670011	DArT	c4	85.463		Response to vernalisation (approximate)-SAS	27
brPb-670131, 82	DArT	c4	86.775
zaas245	STS	c4	96.369
brPb-836769	DArT	c4	105.738
igf1002e	SNP	c4	110.31, 829
jicb0159	STS	c4	116.717
jicb0111	STS	c4	118.86
cb10493	SSR	c4	121.557
mr155	SSR	c4	127.155
brPb-659694	DArT	c4	130
brPb-659659	DArT	c4	127.911
brms-309	SSR	c5	0
na10d11	SSR	c5	6.105
ss2131	SSR	c5	6.262
ss2129	SSR	c5	6.905
em12me21-150	AFLP	c5	8.819
na12e06b	SSR	c5	9.898		Seed-weight, Maturity-time	34
ra2f11	SSR	c5	12.987
brPb-808840	DArT	c5	17.124
brPb-836592	DArT	c5	17.169
brPb-658946	DArT	c5	17.2886
brPb-810025	DArT	c5	17.2886
igf3112a	SNP	c5	25.682
kbrb086m23-6_575	SSR	c5	28.184
brPb-663421	DArT	c5	34.976		Flowering time-SAS	27
brPb-808426	DArT	c5	36.656
brPb-809377	DArT	c5	37.685
jicb0509	STS	c5	54.676
ol10b02	SSR	c5	57.172
na12g12	SSR	c5	67.108		Flowering-time, Seed-weight	34
sorh13	SSR	c5	67.521		Flowering-time, Seed-weight	34
igf1017e	SNP	c5	75.016		Flowering-time	34
cb10124	SSR	c5	81.191		Pod-number	34
pw243	RFLP	c5	85.315
sa02	SSR	c5	93.87
igf1226b	SNP	c6	0
brPb-671296	DArT	c6	9.863
brPb-670686	DArT	c6	9.926
cnu053a	SSR	c6	12.38
bog46-2	SSR	c6	23.36
Pa28	RFLP	c6	26.286
bog44-1	SSR	c6	38.779
brPb-840991	DArT	c6	40.134
brPb-660868	DArT	c6	38.027
hg-ft-c6b	STS	C6	44.293		Flowering Time Locus	37
hs-au4	STS	c6	44.76
hg-aP1-c6a	STS	c6	44.858
na12a05	SSR	c6	45.353				Ali-5C-S	35
pw134	RFLP	c6	45.563		Seed-weight, Biomass-yield, Flowering-time, Maturity-time, Seed-yield, Branch-number, Plant-height, Seed-number	34
na12a02	SSR	c6	45.818		Seed-weight, Biomass-yield, Flowering-time, Maturity-time, Seed-yield, Branch-number, Plant-height, Seed-number	34
hs-ccssr1	SSR	c6	45.991
hs-028l01_at3	SSR	c6	46.449
sr12387	SSR	c6	47.756
bom09	SSR	c6	52.462
brms-015	SSR	c6	55.117
boh88	SSR	c6	56.367
cb10010	SSR	c6	66.697		Seed yield, Seed number, Plant height	34
hs-wa3	SSR	c6	67.483
igf31, 8280b	SNP	c6	67.882		Seed yield, Seed number, Plant height	34
hbr025	SSR	c6	71.067
brPb-660965	DArT	c6	72.588
brPb-660930	DArT	c6	72.892		Flowering time-SAS	27
mr131, 82.1	SSR	c6	73.963		Seed-number	34
brPb-840884	DArT	c6	76.583
hs-cja115	SSR	c6	77.116
na12e01a	SSR	c6	77.836		Seed-number	34
cb10234	SSR	c6	79.478				Ali-5C-GAL-L	35
hr-c005-c6	CS	c6	84.722
brPb-840778	DArT	c6	86.383
brPb-840224	DArT	c6	86.8
brPb-836764	DArT	c6	86.815
brPb-660629	DArT	c6	86.978
h005a08-1-3	SSR	c6	87.658
h023g06-1-1	SSR	c6	89.083
ss2486	SSR	c6	90.875
hg4-bsr10	SSR	c6	96.065
hg-tag1-c6	STS	c6	98.796
cnu400	SSR	c7	0		Seed-weight, Plant-height, Maturity-time	34
brPb-670555	DArT	c7	6.338
igf3138z	SNP	c7	7.656		Seed-yield, Plant-height, Maturity-time	34
igf5702e	SNP	c7	9.68
igf5706y	SNP	c7	13.272		Maturity-time	34	Ali-5C-GNL-S,Ind-GBS-S,Ind-S,Ali-4C-GRA-S	35
igf5707b	SNP	c7	15.748		Maturity-time	34	Ali-5C-GNL-S,Ind-GBS-S,Ind-S,Ali-4C-GRA-S	35
igf5384a	SNP	c7	17.992
b068n22-1	SSR	c7	19.88
kc30870-3	SSR	c7	25.616
brPb-661067	DArT	c7	28.682
brPb-838511	DArT	c7	28.701
hs-au36a	SSR	c7	30.071
brms-185	SSR	c7	31.176
igf9015c	SNP	c7	34.658
pw179a	RFLP	c7	37.31, 821		Seed oil	9
h023g06-1-2	SSR	c7	40.477
brPb-663509	DArT	c7	44.7604
brPb-660955	DArT	c7	45.231
b079e08-3	SSR	c7	51.581
brPb-671152	DArT	c7	54.422
h111n19-5	SSR	c7	55.857
brPb-836254	DArT	c7	58.9926
brPb-659277	DArT	c7	59.45
na12b05b	SSR	c8	0		Flowering-time	34
ol12g04	SSR	c8	7.546
sa82	SSR	c8	15.898
kbrb088I08-12	SSR	c8	17.713
brPb-836099	DArT	c8	19.729
brPb-660994	DArT	c8	23.26
igf31, 8269a	SNP	c8	29.798		Calcium (Ca) concentration in shoots under normal Ca condition	38	TGS-S,Ali-S,Ali-4C-S,Ali-4C-GNA-S	35
brPb-836662	DArT	c8	31, 82.119
brPb-660785	DArT	c8	31, 82.703
h076j01-2	SSR	c8	36.035
fIto409	SSR	c8	36.53
h110n19-3	SSR	c8	37.715
cb10179	SSR	c8	38.927		Seed-number, Branch-number, Seed-weight	34	Ali-4C-GNA-S	35
mr64	SSR	c8	36.631		Seed-number, Branch-number, Seed-weight	34
niab129	SSR	c8	40.301				Ali-4C-GNA-S	35
sn11670a	SSR	c8	42.476
brPb-663196	DArT	c8	43.74
igf2529z	SNP	c8	51.686		Seed-number	34
cb10504	SSR	c8	52.631		Seed-number	34
kc20270-1	SSR	c8	54.265
brPb-659274	DArT	c8	59.86
b034P15-1-2	SSR	c8	61.486
brPb-663652	DArT	c8	62.697
brPb-670302	DArT	c8	62.738
pw123ce	RFLP	c8	66.028
sr5795	SSR	c8	66.547
igf1048c	SNP	c8	71.768		Branch number, Seed yield	34	TGS-L	35
cb10092	SSR	c8	72.802		Calcium (Ca) concentration in shoots under low Ca condition, Branch-number, Seed-yield	38, 34
cb10028	SSR	c8	75.044		Branch number, Seed yield	34	TGS-L	35
igf5193c	SNP	c8	86.372
b043f18-c2-0-1	SSR	c8	103.022
h121P05-2	SSR	c9	0
brPb-838790	DArT	c9	5.846
h153a13-2-1	SSR	c9	7.683
kbrh121P05-2	SSR	c9	10.226
cb10064	SSR	c9	15.738
bnb120P10	SSR	c9	18.381
bnb072g20	SSR	c9	23.874
brPb-663692	DArT	c9	24.776
brPb-836234	DArT	c9	24.798
brPb-838492	DArT	c9	24.799
brPb-670276	DArT	c9	24.869
kbrh125n23-1	SSR	c9	25.854
h015f23-4	SSR	c9	27.524
myb28-3f/r	STS	c9	34.535
b025k04-1	SSR	c9	48.737
b036k15-5-1	SSR	c9	49.516
b068a23-1	SSR	c9	50.519
brPb-660506	DArT	c9	54.495
b086c10-1	SSR	c9	56.406
h099I08-130	SSR	c9	58.389
brPb-840166	DArT	c9	60.049
brPb-670431, 82	DArT	c9	61.974
pw231, 82b	RFLP	c9	63.118
niab022	SSR	c9	64.138				Ali-4C-GNA-S,Ali-4C-S,Ali-S,Ali-4C-PRO-S,TGS-S	35
ol13c03	SSR	c9	64.876
sa30	SSR	c9	66.167
snrg42	SSR	c9	73.528		Seed-number, Pod-number	34
hr-c017-c9	CS	c9	75.038
brPb-659992	DArT	c9	75.1681
brPb-836212	DArT	c9	75.1681
na12g04	SSR	c9	77.575
igf5193b	SNP	c9	83.051		Seed-number, Flowering-time, Maturity-time	34
cb10288	SSR	c9	83.934		Seed-number, Flowering-time, Maturity-time	34
na10d07b	SSR	c9	84.83				Ind-4ME-S	35
brPb-670917	DArT	c9	86.031
brPb-808246	DArT	c9	88.936
sr12384I	SSR	c9	91.659		Pod-number, Seed-yield, Flowering-time, Maturity-time, Biomass-yield	34	Ind-4ME-S	35
hg4-bsr8	SSR	c9	99.781
pw155a	RFLP	c9	108.621
